# Supplementary material for: Study on anti-frost heave effect of new thermal insulation subgrade of highway in seasonally frozen soil regions
Source: PLoS One. 2025 Feb 4;20(2):e0318682. doi: 10.1371/journal.pone.0318682 (PMC11793811; doi:10.1371/journal.pone.0318682)
Supplement: S1 Data — (XLSX) [file pone.0318682.s001.xlsx]

## Sheet: Sheet1
Figure 2																Figure 3															Figure 4				Figure 5
Figure 2a								Figure 2b								Figure 3a			Figure 3b			Figure 3c			Figure 3d			Figure 3e			Thermal insulation thickness	Shaded slope shoulder	subgrade center	Sunny slope shoulder	Figure 5a			Figure 5b			Figure 5c			Figure 5d			Figure 5e
2025-07-15				2025-01-15				2025-07-15				2025-01-15
Measured		Simulation		Measured		Simulation		Measured		Simulation		Measured		Simulation
X	Y	X	Y	X	Y	X	Y	X	Y	X	Y	X	Y	X	Y	X	Y	T	X	Y	T	X	Y	T	X	Y	T	X	Y	T	X	Y	Y	Y	X	Y	Ice content	X	Y	Ice content	X	Y	Ice content	X	Y	Ice content	X	Y	Ice content
17.47	0	17.1926	-0.1	-5.77985	-0.01578	-5.16674	-0.13765	24.48	-0.03862	25.9974	0	-9.96896	-0.0062	-11.9661	0	-12	-3	6.21545	-12	-3	6.38202	-12	-3	6.38156	-12	-3	6.38118	-12	-3	6.37658	0	2.4	1.8	2.01	-12	-3	0	-12	-3	0	-12	-3	0	-12	-3	0	-12	-3	0
14.9	-0.5	14.6534	-0.5	-5.04352	-0.21093	-1.85922	-0.52683	20.2334	-0.48963	23.36	-0.28571	-7.94572	-0.42898	-9.7666	-0.28571	-11.9	-3	6.20386	-11.9	-3	6.36877	-11.9	-3	6.36827	-11.9	-3	6.36785	-11.9	-3	6.3632	0.1	2.13	1.35	1.72	-11.9	-3	0	-11.9	-3	0	-11.9	-3	0	-11.9	-3	0	-11.9	-3	0
12.5	-1	12.7518	-1	-4.18576	-0.33265	0.04307	-1.03911	17.4269	-0.93926	20.7949	-0.57143	-4.67412	-0.93828	-7.59868	-0.57143	-11.8	-3	6.19195	-11.8	-3	6.35521	-11.8	-3	6.35465	-11.8	-3	6.35419	-11.8	-3	6.34949	0.2	1.96	1.02	1.53	-11.8	-3	0	-11.8	-3	0	-11.8	-3	0	-11.8	-3	0	-11.8	-3	0
10.8	-1.5	11.0268	-1.5	-3.26684	-0.45434	1.82289	-1.53925	15.1787	-1.5001	18.3652	-0.85714	-0.88262	-1.49714	-5.5147	-0.85714	-11.7	-3	6.17973	-11.7	-3	6.34135	-11.7	-3	6.34074	-11.7	-3	6.34023	-11.7	-3	6.33548	0.3	1.85	0.7	1.35	-11.7	-3	0	-11.7	-3	0	-11.7	-3	0	-11.7	-3	0	-11.7	-3	0
9.48	-2	9.53075	-2	-1.98214	-0.478	3.17457	-2.03964	12.9315	-1.99886	16.1145	-1.14286	1.39963	-1.99458	-3.55321	-1.14286	-11.6	-3	6.16719	-11.6	-3	6.3272	-11.6	-3	6.32653	-11.6	-3	6.32597	-11.6	-3	6.32116	0.4	1.82	0.67	1.32	-11.6	-3	0	-11.6	-3	0	-11.6	-3	0	-11.6	-3	0	-11.6	-3	0
8.5	-2.5	8.28348	-2.5	-1.24581	-0.67315	4.52641	-2.55226	10.3638	-2.52276	14.67	-1.42857	3.10919	-2.47991	-1.74585	-1.42857	-11.5	-3	6.15435	-11.5	-3	6.31276	-11.5	-3	6.31203	-11.5	-3	6.31141	-11.5	-3	6.30654					-11.5	-3	0	-11.5	-3	0	-11.5	-3	0	-11.5	-3	0	-11.5	-3	0
7.8	-3	7.28188	-3	0.04082	-0.85574	5.38865	-3.04073	8.67642	-3.0334	13.2445	-1.71429	4.55714	-3.02776	-0.08196	-1.71429	-11.4	-3	6.1412	-11.4	-3	6.29803	-11.4	-3	6.29723	-11.4	-3	6.29655	-11.4	-3	6.29161					-11.4	-3	0	-11.4	-3	0	-11.4	-3	0	-11.4	-3	0	-11.4	-3	0
7.01	-3.5	6.54233	-3.55556	0.96154	-1.12413	6.00655	-3.5538	7.14827	-3.59355	11.6419	-2	5.48521	-3.52604	1.5891	-2	-11.3	-3	6.12774	-11.3	-3	6.28301	-11.3	-3	6.28214	-11.3	-3	6.28139	-11.3	-3	6.27638					-11.3	-3	0	-11.3	-3	0	-11.3	-3	0	-11.3	-3	0	-11.3	-3	0
6.65	-4	6.01357	-4.11111	2.00443	-1.38021	6.38219	-4.26262	6.90267	-3.97866	9.21744	-2.5	5.78826	-4.02472	4.01695	-2.5	-11.2	-3	6.11407	-11.2	-3	6.26782	-11.2	-3	6.26687	-11.2	-3	6.26605	-11.2	-3	6.26096					-11.2	-3	0	-11.2	-3	0	-11.2	-3	0	-11.2	-3	0	-11.2	-3	0
6.35	-4.5	5.66228	-4.66667	2.9878	-1.77081	6.81646	-4.76358	6.57562	-4.46317	7.93867	-3	5.83113	-4.51109	5.27774	-3	-11.1	-3	6.10022	-11.1	-3	6.25249	-11.1	-3	6.25144	-11.1	-3	6.25055	-11.1	-3	6.24537					-11.1	-3	0	-11.1	-3	0	-11.1	-3	0	-11.1	-3	0	-11.1	-3	0
		5.45409	-5.22222	3.97266	-2.28365			6.48786	-4.99711	7.01404	-3.5	5.97817	-4.99739	5.67681	-3.5	-11	-3	6.08618	-11	-3	6.237	-11	-3	6.23586	-11	-3	6.23489	-11	-3	6.22962					-11	-3	0	-11	-3	0	-11	-3	0	-11	-3	0	-11	-3	0
				5.02348	-3.18766					6.3864	-4			5.77583	-4	-10.9	-3	6.07195	-10.9	-3	6.22136	-10.9	-3	6.22012	-10.9	-3	6.21906	-10.9	-3	6.21369					-10.9	-3	0	-10.9	-3	0	-10.9	-3	0	-10.9	-3	0	-10.9	-3	0
				6.02016	-4.66627					5.99823	-4.5			6.13572	-4.5	-10.8	-3	6.05753	-10.8	-3	6.20557	-10.8	-3	6.20422	-10.8	-3	6.20307	-10.8	-3	6.1976					-10.8	-3	0	-10.8	-3	0	-10.8	-3	0	-10.8	-3	0	-10.8	-3	0
										5.79528	-5			6.31306	-5	-10.7	-3	6.043	-10.7	-3	6.18972	-10.7	-3	6.18826	-10.7	-3	6.187	-10.7	-3	6.18142					-10.7	-3	0	-10.7	-3	0	-10.7	-3	0	-10.7	-3	0	-10.7	-3	0
																-10.6	-3	6.02856	-10.6	-3	6.17402	-10.6	-3	6.17243	-10.6	-3	6.17107	-10.6	-3	6.16537					-10.6	-3	0	-10.6	-3	0	-10.6	-3	0	-10.6	-3	0	-10.6	-3	0
																-10.5	-3	6.01421	-10.5	-3	6.15846	-10.5	-3	6.15674	-10.5	-3	6.15526	-10.5	-3	6.14944					-10.5	-3	0	-10.5	-3	0	-10.5	-3	0	-10.5	-3	0	-10.5	-3	0
																-10.4	-3	5.99994	-10.4	-3	6.14304	-10.4	-3	6.14119	-10.4	-3	6.13958	-10.4	-3	6.13363					-10.4	-3	0	-10.4	-3	0	-10.4	-3	0	-10.4	-3	0	-10.4	-3	0
																-10.3	-3	5.98576	-10.3	-3	6.12777	-10.3	-3	6.12577	-10.3	-3	6.12403	-10.3	-3	6.11793					-10.3	-3	0	-10.3	-3	0	-10.3	-3	0	-10.3	-3	0	-10.3	-3	0
																-10.2	-3	5.97166	-10.2	-3	6.11265	-10.2	-3	6.1105	-10.2	-3	6.10861	-10.2	-3	6.10237					-10.2	-3	0	-10.2	-3	0	-10.2	-3	0	-10.2	-3	0	-10.2	-3	0
																-10.1	-3	5.95798	-10.1	-3	6.09801	-10.1	-3	6.0957	-10.1	-3	6.09365	-10.1	-3	6.08726					-10.1	-3	0	-10.1	-3	0	-10.1	-3	0	-10.1	-3	0	-10.1	-3	0
																-10	-3	5.94483	-10	-3	6.084	-10	-3	6.08151	-10	-3	6.0793	-10	-3	6.07275					-10	-3	0	-10	-3	0	-10	-3	0	-10	-3	0	-10	-3	0
																-9.9	-3	5.93223	-9.9	-3	6.0706	-9.9	-3	6.06793	-9.9	-3	6.06556	-9.9	-3	6.05883					-9.9	-3	0	-9.9	-3	0	-9.9	-3	0	-9.9	-3	0	-9.9	-3	0
																-9.8	-3	5.92018	-9.8	-3	6.05783	-9.8	-3	6.05497	-9.8	-3	6.05241	-9.8	-3	6.0455					-9.8	-3	0	-9.8	-3	0	-9.8	-3	0	-9.8	-3	0	-9.8	-3	0
																-9.7	-3	5.90866	-9.7	-3	6.04568	-9.7	-3	6.04262	-9.7	-3	6.03987	-9.7	-3	6.03277					-9.7	-3	0	-9.7	-3	0	-9.7	-3	0	-9.7	-3	0	-9.7	-3	0
																-9.6	-3	5.89782	-9.6	-3	6.03429	-9.6	-3	6.03101	-9.6	-3	6.02806	-9.6	-3	6.02076					-9.6	-3	0	-9.6	-3	0	-9.6	-3	0	-9.6	-3	0	-9.6	-3	0
																-9.5	-3	5.88805	-9.5	-3	6.02405	-9.5	-3	6.02057	-9.5	-3	6.0174	-9.5	-3	6.00989					-9.5	-3	0	-9.5	-3	0	-9.5	-3	0	-9.5	-3	0	-9.5	-3	0
																-9.4	-3	5.87938	-9.4	-3	6.01502	-9.4	-3	6.01131	-9.4	-3	6.00792	-9.4	-3	6.00019					-9.4	-3	0	-9.4	-3	0	-9.4	-3	0	-9.4	-3	0	-9.4	-3	0
																-9.3	-3	5.87183	-9.3	-3	6.00718	-9.3	-3	6.00323	-9.3	-3	5.99961	-9.3	-3	5.99166					-9.3	-3	0	-9.3	-3	0	-9.3	-3	0	-9.3	-3	0	-9.3	-3	0
																-9.2	-3	5.86537	-9.2	-3	6.00054	-9.2	-3	5.99635	-9.2	-3	5.99248	-9.2	-3	5.98429					-9.2	-3	0	-9.2	-3	0	-9.2	-3	0	-9.2	-3	0	-9.2	-3	0
																-9.1	-3	5.86003	-9.1	-3	5.9951	-9.1	-3	5.99066	-9.1	-3	5.98653	-9.1	-3	5.97809					-9.1	-3	0	-9.1	-3	0	-9.1	-3	0	-9.1	-3	0	-9.1	-3	0
																-9	-3	5.8561	-9	-3	5.99116	-9	-3	5.98647	-9	-3	5.98207	-9	-3	5.97338					-9	-3	0	-9	-3	0	-9	-3	0	-9	-3	0	-9	-3	0
																-8.9	-3	5.8537	-8.9	-3	5.98885	-8.9	-3	5.98389	-8.9	-3	5.97922	-8.9	-3	5.97026					-8.9	-3	0	-8.9	-3	0	-8.9	-3	0	-8.9	-3	0	-8.9	-3	0
																-8.8	-3	5.85283	-8.8	-3	5.98816	-8.8	-3	5.98293	-8.8	-3	5.97797	-8.8	-3	5.96874					-8.8	-3	0	-8.8	-3	0	-8.8	-3	0	-8.8	-3	0	-8.8	-3	0
																-8.7	-3	5.8535	-8.7	-3	5.98909	-8.7	-3	5.98359	-8.7	-3	5.97833	-8.7	-3	5.96881					-8.7	-3	0	-8.7	-3	0	-8.7	-3	0	-8.7	-3	0	-8.7	-3	0
																-8.6	-3	5.85569	-8.6	-3	5.99164	-8.6	-3	5.98586	-8.6	-3	5.98029	-8.6	-3	5.97048					-8.6	-3	0	-8.6	-3	0	-8.6	-3	0	-8.6	-3	0	-8.6	-3	0
																-8.5	-3	5.85947	-8.5	-3	5.99586	-8.5	-3	5.98979	-8.5	-3	5.98391	-8.5	-3	5.97379					-8.5	-3	0	-8.5	-3	0	-8.5	-3	0	-8.5	-3	0	-8.5	-3	0
																-8.4	-3	5.86492	-8.4	-3	6.00184	-8.4	-3	5.99549	-8.4	-3	5.98927	-8.4	-3	5.97885					-8.4	-3	0	-8.4	-3	0	-8.4	-3	0	-8.4	-3	0	-8.4	-3	0
																-8.3	-3	5.87195	-8.3	-3	6.00946	-8.3	-3	6.00282	-8.3	-3	5.99627	-8.3	-3	5.98552					-8.3	-3	0	-8.3	-3	0	-8.3	-3	0	-8.3	-3	0	-8.3	-3	0
																-8.2	-3	5.88055	-8.2	-3	6.01871	-8.2	-3	6.01179	-8.2	-3	6.0049	-8.2	-3	5.99382					-8.2	-3	0	-8.2	-3	0	-8.2	-3	0	-8.2	-3	0	-8.2	-3	0
																-8.1	-3	5.89072	-8.1	-3	6.02961	-8.1	-3	6.0224	-8.1	-3	6.01515	-8.1	-3	6.00374					-8.1	-3	0	-8.1	-3	0	-8.1	-3	0	-8.1	-3	0	-8.1	-3	0
																-8	-3	5.90246	-8	-3	6.04215	-8	-3	6.03465	-8	-3	6.02704	-8	-3	6.01528					-8	-3	0	-8	-3	0	-8	-3	0	-8	-3	0	-8	-3	0
																-7.9	-3	5.91578	-7.9	-3	6.05632	-7.9	-3	6.04854	-7.9	-3	6.04057	-7.9	-3	6.02845					-7.9	-3	0	-7.9	-3	0	-7.9	-3	0	-7.9	-3	0	-7.9	-3	0
																-7.8	-3	5.93038	-7.8	-3	6.07182	-7.8	-3	6.06376	-7.8	-3	6.05541	-7.8	-3	6.04293					-7.8	-3	0	-7.8	-3	0	-7.8	-3	0	-7.8	-3	0	-7.8	-3	0
																-7.7	-3	5.94619	-7.7	-3	6.08856	-7.7	-3	6.08023	-7.7	-3	6.0715	-7.7	-3	6.05865					-7.7	-3	0	-7.7	-3	0	-7.7	-3	0	-7.7	-3	0	-7.7	-3	0
																-7.6	-3	5.96322	-7.6	-3	6.10654	-7.6	-3	6.09794	-7.6	-3	6.08883	-7.6	-3	6.0756					-7.6	-3	0	-7.6	-3	0	-7.6	-3	0	-7.6	-3	0	-7.6	-3	0
																-7.5	-3	5.98146	-7.5	-3	6.12577	-7.5	-3	6.1169	-7.5	-3	6.1074	-7.5	-3	6.09379					-7.5	-3	0	-7.5	-3	0	-7.5	-3	0	-7.5	-3	0	-7.5	-3	0
																-7.4	-3	6.00091	-7.4	-3	6.14623	-7.4	-3	6.13711	-7.4	-3	6.12721	-7.4	-3	6.11322					-7.4	-3	0	-7.4	-3	0	-7.4	-3	0	-7.4	-3	0	-7.4	-3	0
																-7.3	-3	6.02136	-7.3	-3	6.1677	-7.3	-3	6.15834	-7.3	-3	6.14804	-7.3	-3	6.13365					-7.3	-3	0	-7.3	-3	0	-7.3	-3	0	-7.3	-3	0	-7.3	-3	0
																-7.2	-3	6.04247	-7.2	-3	6.18982	-7.2	-3	6.18022	-7.2	-3	6.16953	-7.2	-3	6.15473					-7.2	-3	0	-7.2	-3	0	-7.2	-3	0	-7.2	-3	0	-7.2	-3	0
																-7.1	-3	6.06424	-7.1	-3	6.21258	-7.1	-3	6.20275	-7.1	-3	6.19166	-7.1	-3	6.17646					-7.1	-3	0	-7.1	-3	0	-7.1	-3	0	-7.1	-3	0	-7.1	-3	0
																-7	-3	6.08668	-7	-3	6.23598	-7	-3	6.22593	-7	-3	6.21444	-7	-3	6.19883					-7	-3	0	-7	-3	0	-7	-3	0	-7	-3	0	-7	-3	0
																-6.9	-3	6.10977	-6.9	-3	6.26002	-6.9	-3	6.24977	-6.9	-3	6.23788	-6.9	-3	6.22185					-6.9	-3	0	-6.9	-3	0	-6.9	-3	0	-6.9	-3	0	-6.9	-3	0
																-6.8	-3	6.1335	-6.8	-3	6.28467	-6.8	-3	6.27423	-6.8	-3	6.26194	-6.8	-3	6.24548					-6.8	-3	0	-6.8	-3	0	-6.8	-3	0	-6.8	-3	0	-6.8	-3	0
																-6.7	-3	6.15749	-6.7	-3	6.30954	-6.7	-3	6.29891	-6.7	-3	6.28621	-6.7	-3	6.26933					-6.7	-3	0	-6.7	-3	0	-6.7	-3	0	-6.7	-3	0	-6.7	-3	0
																-6.6	-3	6.18163	-6.6	-3	6.33447	-6.6	-3	6.32368	-6.6	-3	6.31058	-6.6	-3	6.29327					-6.6	-3	0	-6.6	-3	0	-6.6	-3	0	-6.6	-3	0	-6.6	-3	0
																-6.5	-3	6.20591	-6.5	-3	6.35949	-6.5	-3	6.34854	-6.5	-3	6.33504	-6.5	-3	6.3173					-6.5	-3	0	-6.5	-3	0	-6.5	-3	0	-6.5	-3	0	-6.5	-3	0
																-6.4	-3	6.23034	-6.4	-3	6.38458	-6.4	-3	6.37349	-6.4	-3	6.35959	-6.4	-3	6.34141					-6.4	-3	0	-6.4	-3	0	-6.4	-3	0	-6.4	-3	0	-6.4	-3	0
																-6.3	-3	6.25491	-6.3	-3	6.40975	-6.3	-3	6.39853	-6.3	-3	6.38423	-6.3	-3	6.36561					-6.3	-3	0	-6.3	-3	0	-6.3	-3	0	-6.3	-3	0	-6.3	-3	0
																-6.2	-3	6.27954	-6.2	-3	6.4349	-6.2	-3	6.42357	-6.2	-3	6.40886	-6.2	-3	6.3898					-6.2	-3	0	-6.2	-3	0	-6.2	-3	0	-6.2	-3	0	-6.2	-3	0
																-6.1	-3	6.30396	-6.1	-3	6.45973	-6.1	-3	6.44829	-6.1	-3	6.4332	-6.1	-3	6.41368					-6.1	-3	0	-6.1	-3	0	-6.1	-3	0	-6.1	-3	0	-6.1	-3	0
																-6	-3	6.32817	-6	-3	6.48425	-6	-3	6.47271	-6	-3	6.45722	-6	-3	6.43726					-6	-3	0	-6	-3	0	-6	-3	0	-6	-3	0	-6	-3	0
																-5.9	-3	6.35216	-5.9	-3	6.50844	-5.9	-3	6.49682	-5.9	-3	6.48094	-5.9	-3	6.46052					-5.9	-3	0	-5.9	-3	0	-5.9	-3	0	-5.9	-3	0	-5.9	-3	0
																-5.8	-3	6.37594	-5.8	-3	6.53231	-5.8	-3	6.52062	-5.8	-3	6.50434	-5.8	-3	6.48348					-5.8	-3	0	-5.8	-3	0	-5.8	-3	0	-5.8	-3	0	-5.8	-3	0
																-5.7	-3	6.3995	-5.7	-3	6.55585	-5.7	-3	6.5441	-5.7	-3	6.52744	-5.7	-3	6.50612					-5.7	-3	0	-5.7	-3	0	-5.7	-3	0	-5.7	-3	0	-5.7	-3	0
																-5.6	-3	6.42273	-5.6	-3	6.57894	-5.6	-3	6.56714	-5.6	-3	6.5501	-5.6	-3	6.52832					-5.6	-3	0	-5.6	-3	0	-5.6	-3	0	-5.6	-3	0	-5.6	-3	0
																-5.5	-3	6.44556	-5.5	-3	6.60149	-5.5	-3	6.58965	-5.5	-3	6.57222	-5.5	-3	6.54998					-5.5	-3	0	-5.5	-3	0	-5.5	-3	0	-5.5	-3	0	-5.5	-3	0
																-5.4	-3	6.46797	-5.4	-3	6.62351	-5.4	-3	6.61163	-5.4	-3	6.59382	-5.4	-3	6.57112					-5.4	-3	0	-5.4	-3	0	-5.4	-3	0	-5.4	-3	0	-5.4	-3	0
																-5.3	-3	6.48999	-5.3	-3	6.645	-5.3	-3	6.63309	-5.3	-3	6.6149	-5.3	-3	6.59174					-5.3	-3	0	-5.3	-3	0	-5.3	-3	0	-5.3	-3	0	-5.3	-3	0
																-5.2	-3	6.51161	-5.2	-3	6.66595	-5.2	-3	6.65402	-5.2	-3	6.63546	-5.2	-3	6.61184					-5.2	-3	0	-5.2	-3	0	-5.2	-3	0	-5.2	-3	0	-5.2	-3	0
																-5.1	-3	6.53281	-5.1	-3	6.68637	-5.1	-3	6.67441	-5.1	-3	6.65548	-5.1	-3	6.6314					-5.1	-3	0	-5.1	-3	0	-5.1	-3	0	-5.1	-3	0	-5.1	-3	0
																-5	-3	6.55354	-5	-3	6.70617	-5	-3	6.69421	-5	-3	6.6749	-5	-3	6.65037					-5	-3	0	-5	-3	0	-5	-3	0	-5	-3	0	-5	-3	0
																-4.9	-3	6.57382	-4.9	-3	6.72538	-4.9	-3	6.71341	-4.9	-3	6.69374	-4.9	-3	6.66875					-4.9	-3	0	-4.9	-3	0	-4.9	-3	0	-4.9	-3	0	-4.9	-3	0
																-4.8	-3	6.59364	-4.8	-3	6.74401	-4.8	-3	6.73204	-4.8	-3	6.712	-4.8	-3	6.68655					-4.8	-3	0	-4.8	-3	0	-4.8	-3	0	-4.8	-3	0	-4.8	-3	0
																-4.7	-3	6.61301	-4.7	-3	6.76206	-4.7	-3	6.75008	-4.7	-3	6.72969	-4.7	-3	6.70378					-4.7	-3	0	-4.7	-3	0	-4.7	-3	0	-4.7	-3	0	-4.7	-3	0
																-4.6	-3	6.63191	-4.6	-3	6.77951	-4.6	-3	6.76753	-4.6	-3	6.74679	-4.6	-3	6.72042					-4.6	-3	0	-4.6	-3	0	-4.6	-3	0	-4.6	-3	0	-4.6	-3	0
																-4.5	-3	6.65036	-4.5	-3	6.79637	-4.5	-3	6.7844	-4.5	-3	6.7633	-4.5	-3	6.73648					-4.5	-3	0	-4.5	-3	0	-4.5	-3	0	-4.5	-3	0	-4.5	-3	0
																-4.4	-3	6.66836	-4.4	-3	6.81267	-4.4	-3	6.8007	-4.4	-3	6.77925	-4.4	-3	6.75199					-4.4	-3	0	-4.4	-3	0	-4.4	-3	0	-4.4	-3	0	-4.4	-3	0
																-4.3	-3	6.68593	-4.3	-3	6.82844	-4.3	-3	6.81647	-4.3	-3	6.79468	-4.3	-3	6.76697					-4.3	-3	0	-4.3	-3	0	-4.3	-3	0	-4.3	-3	0	-4.3	-3	0
																-4.2	-3	6.70308	-4.2	-3	6.84367	-4.2	-3	6.8317	-4.2	-3	6.80957	-4.2	-3	6.78142					-4.2	-3	0	-4.2	-3	0	-4.2	-3	0	-4.2	-3	0	-4.2	-3	0
																-4.1	-3	6.7198	-4.1	-3	6.85836	-4.1	-3	6.8464	-4.1	-3	6.82393	-4.1	-3	6.79535					-4.1	-3	0	-4.1	-3	0	-4.1	-3	0	-4.1	-3	0	-4.1	-3	0
																-4	-3	6.7361	-4	-3	6.87252	-4	-3	6.86056	-4	-3	6.83777	-4	-3	6.80875					-4	-3	0	-4	-3	0	-4	-3	0	-4	-3	0	-4	-3	0
																-3.9	-3	6.75198	-3.9	-3	6.88616	-3.9	-3	6.8742	-3.9	-3	6.85109	-3.9	-3	6.82165					-3.9	-3	0	-3.9	-3	0	-3.9	-3	0	-3.9	-3	0	-3.9	-3	0
																-3.8	-3	6.7675	-3.8	-3	6.89937	-3.8	-3	6.88742	-3.8	-3	6.86399	-3.8	-3	6.83413					-3.8	-3	0	-3.8	-3	0	-3.8	-3	0	-3.8	-3	0	-3.8	-3	0
																-3.7	-3	6.78266	-3.7	-3	6.91215	-3.7	-3	6.9002	-3.7	-3	6.87646	-3.7	-3	6.8462					-3.7	-3	0	-3.7	-3	0	-3.7	-3	0	-3.7	-3	0	-3.7	-3	0
																-3.6	-3	6.79747	-3.6	-3	6.9245	-3.6	-3	6.91255	-3.6	-3	6.88852	-3.6	-3	6.85786					-3.6	-3	0	-3.6	-3	0	-3.6	-3	0	-3.6	-3	0	-3.6	-3	0
																-3.5	-3	6.81191	-3.5	-3	6.93642	-3.5	-3	6.92448	-3.5	-3	6.90015	-3.5	-3	6.86909					-3.5	-3	0	-3.5	-3	0	-3.5	-3	0	-3.5	-3	0	-3.5	-3	0
																-3.4	-3	6.826	-3.4	-3	6.94792	-3.4	-3	6.93597	-3.4	-3	6.91136	-3.4	-3	6.87992					-3.4	-3	0	-3.4	-3	0	-3.4	-3	0	-3.4	-3	0	-3.4	-3	0
																-3.3	-3	6.83977	-3.3	-3	6.95906	-3.3	-3	6.94712	-3.3	-3	6.92222	-3.3	-3	6.89041					-3.3	-3	0	-3.3	-3	0	-3.3	-3	0	-3.3	-3	0	-3.3	-3	0
																-3.2	-3	6.85326	-3.2	-3	6.96989	-3.2	-3	6.95796	-3.2	-3	6.93279	-3.2	-3	6.90062					-3.2	-3	0	-3.2	-3	0	-3.2	-3	0	-3.2	-3	0	-3.2	-3	0
																-3.1	-3	6.86647	-3.1	-3	6.98043	-3.1	-3	6.96849	-3.1	-3	6.94307	-3.1	-3	6.91055					-3.1	-3	0	-3.1	-3	0	-3.1	-3	0	-3.1	-3	0	-3.1	-3	0
																-3	-3	6.87939	-3	-3	6.99066	-3	-3	6.97873	-3	-3	6.95306	-3	-3	6.9202					-3	-3	0	-3	-3	0	-3	-3	0	-3	-3	0	-3	-3	0
																-2.9	-3	6.89203	-2.9	-3	7.00059	-2.9	-3	6.98867	-2.9	-3	6.96276	-2.9	-3	6.92957					-2.9	-3	0	-2.9	-3	0	-2.9	-3	0	-2.9	-3	0	-2.9	-3	0
																-2.8	-3	6.9044	-2.8	-3	7.01023	-2.8	-3	6.99831	-2.8	-3	6.97217	-2.8	-3	6.93867					-2.8	-3	0	-2.8	-3	0	-2.8	-3	0	-2.8	-3	0	-2.8	-3	0
																-2.7	-3	6.91654	-2.7	-3	7.01968	-2.7	-3	7.00776	-2.7	-3	6.9814	-2.7	-3	6.9476					-2.7	-3	0	-2.7	-3	0	-2.7	-3	0	-2.7	-3	0	-2.7	-3	0
																-2.6	-3	6.92846	-2.6	-3	7.02894	-2.6	-3	7.01704	-2.6	-3	6.99047	-2.6	-3	6.95637					-2.6	-3	0	-2.6	-3	0	-2.6	-3	0	-2.6	-3	0	-2.6	-3	0
																-2.5	-3	6.94017	-2.5	-3	7.03802	-2.5	-3	7.02613	-2.5	-3	6.99937	-2.5	-3	6.96499					-2.5	-3	0	-2.5	-3	0	-2.5	-3	0	-2.5	-3	0	-2.5	-3	0
																-2.4	-3	6.95166	-2.4	-3	7.04692	-2.4	-3	7.03505	-2.4	-3	7.0081	-2.4	-3	6.97346					-2.4	-3	0	-2.4	-3	0	-2.4	-3	0	-2.4	-3	0	-2.4	-3	0
																-2.3	-3	6.96294	-2.3	-3	7.05564	-2.3	-3	7.04378	-2.3	-3	7.01666	-2.3	-3	6.98177					-2.3	-3	0	-2.3	-3	0	-2.3	-3	0	-2.3	-3	0	-2.3	-3	0
																-2.2	-3	6.97401	-2.2	-3	7.06421	-2.2	-3	7.05238	-2.2	-3	7.02509	-2.2	-3	6.98997					-2.2	-3	0	-2.2	-3	0	-2.2	-3	0	-2.2	-3	0	-2.2	-3	0
																-2.1	-3	6.98493	-2.1	-3	7.0727	-2.1	-3	7.0609	-2.1	-3	7.03346	-2.1	-3	6.99812					-2.1	-3	0	-2.1	-3	0	-2.1	-3	0	-2.1	-3	0	-2.1	-3	0
																-2	-3	6.99568	-2	-3	7.08112	-2	-3	7.06935	-2	-3	7.04177	-2	-3	7.00622					-2	-3	0	-2	-3	0	-2	-3	0	-2	-3	0	-2	-3	0
																-1.9	-3	7.00627	-1.9	-3	7.08946	-1.9	-3	7.07773	-1.9	-3	7.05003	-1.9	-3	7.01428					-1.9	-3	0	-1.9	-3	0	-1.9	-3	0	-1.9	-3	0	-1.9	-3	0
																-1.8	-3	7.0167	-1.8	-3	7.09773	-1.8	-3	7.08604	-1.8	-3	7.05822	-1.8	-3	7.0223					-1.8	-3	0	-1.8	-3	0	-1.8	-3	0	-1.8	-3	0	-1.8	-3	0
																-1.7	-3	7.02696	-1.7	-3	7.10593	-1.7	-3	7.09428	-1.7	-3	7.06636	-1.7	-3	7.03027					-1.7	-3	0	-1.7	-3	0	-1.7	-3	0	-1.7	-3	0	-1.7	-3	0
																-1.6	-3	7.0371	-1.6	-3	7.1141	-1.6	-3	7.1025	-1.6	-3	7.07449	-1.6	-3	7.03825					-1.6	-3	0	-1.6	-3	0	-1.6	-3	0	-1.6	-3	0	-1.6	-3	0
																-1.5	-3	7.04711	-1.5	-3	7.12228	-1.5	-3	7.11074	-1.5	-3	7.08266	-1.5	-3	7.04628					-1.5	-3	0	-1.5	-3	0	-1.5	-3	0	-1.5	-3	0	-1.5	-3	0
																-1.4	-3	7.057	-1.4	-3	7.13048	-1.4	-3	7.119	-1.4	-3	7.09085	-1.4	-3	7.05435					-1.4	-3	0	-1.4	-3	0	-1.4	-3	0	-1.4	-3	0	-1.4	-3	0
																-1.3	-3	7.06678	-1.3	-3	7.13868	-1.3	-3	7.12728	-1.3	-3	7.09907	-1.3	-3	7.06247					-1.3	-3	0	-1.3	-3	0	-1.3	-3	0	-1.3	-3	0	-1.3	-3	0
																-1.2	-3	7.07643	-1.2	-3	7.1469	-1.2	-3	7.13557	-1.2	-3	7.10733	-1.2	-3	7.07062					-1.2	-3	0	-1.2	-3	0	-1.2	-3	0	-1.2	-3	0	-1.2	-3	0
																-1.1	-3	7.08597	-1.1	-3	7.15513	-1.1	-3	7.14389	-1.1	-3	7.11562	-1.1	-3	7.07884					-1.1	-3	0	-1.1	-3	0	-1.1	-3	0	-1.1	-3	0	-1.1	-3	0
																-1	-3	7.09543	-1	-3	7.16344	-1	-3	7.15229	-1	-3	7.124	-1	-3	7.08715					-1	-3	0	-1	-3	0	-1	-3	0	-1	-3	0	-1	-3	0
																-0.9	-3	7.1048	-0.9	-3	7.17183	-0.9	-3	7.16078	-0.9	-3	7.13248	-0.9	-3	7.09558					-0.9	-3	0	-0.9	-3	0	-0.9	-3	0	-0.9	-3	0	-0.9	-3	0
																-0.8	-3	7.1141	-0.8	-3	7.1803	-0.8	-3	7.16936	-0.8	-3	7.14107	-0.8	-3	7.10413					-0.8	-3	0	-0.8	-3	0	-0.8	-3	0	-0.8	-3	0	-0.8	-3	0
																-0.7	-3	7.12331	-0.7	-3	7.18885	-0.7	-3	7.17802	-0.7	-3	7.14976	-0.7	-3	7.11279					-0.7	-3	0	-0.7	-3	0	-0.7	-3	0	-0.7	-3	0	-0.7	-3	0
																-0.6	-3	7.13245	-0.6	-3	7.19749	-0.6	-3	7.18678	-0.6	-3	7.15854	-0.6	-3	7.12157					-0.6	-3	0	-0.6	-3	0	-0.6	-3	0	-0.6	-3	0	-0.6	-3	0
																-0.5	-3	7.14151	-0.5	-3	7.20622	-0.5	-3	7.19564	-0.5	-3	7.16745	-0.5	-3	7.13048					-0.5	-3	0	-0.5	-3	0	-0.5	-3	0	-0.5	-3	0	-0.5	-3	0
																-0.4	-3	7.15054	-0.4	-3	7.21509	-0.4	-3	7.20465	-0.4	-3	7.17652	-0.4	-3	7.13956					-0.4	-3	0	-0.4	-3	0	-0.4	-3	0	-0.4	-3	0	-0.4	-3	0
																-0.3	-3	7.15952	-0.3	-3	7.22409	-0.3	-3	7.2138	-0.3	-3	7.18574	-0.3	-3	7.14881					-0.3	-3	0	-0.3	-3	0	-0.3	-3	0	-0.3	-3	0	-0.3	-3	0
																-0.2	-3	7.16846	-0.2	-3	7.23324	-0.2	-3	7.22311	-0.2	-3	7.19512	-0.2	-3	7.15824					-0.2	-3	0	-0.2	-3	0	-0.2	-3	0	-0.2	-3	0	-0.2	-3	0
																-0.1	-3	7.17736	-0.1	-3	7.24252	-0.1	-3	7.23255	-0.1	-3	7.20467	-0.1	-3	7.16783					-0.1	-3	0	-0.1	-3	0	-0.1	-3	0	-0.1	-3	0	-0.1	-3	0
																0	-3	7.18622	0	-3	7.25195	0	-3	7.24215	0	-3	7.21437	0	-3	7.1776					0	-3	0	0	-3	0	0	-3	0	0	-3	0	0	-3	0
																0.1	-3	7.19507	0.1	-3	7.26153	0.1	-3	7.25192	0.1	-3	7.22425	0.1	-3	7.18757					0.1	-3	0	0.1	-3	0	0.1	-3	0	0.1	-3	0	0.1	-3	0
																0.2	-3	7.20391	0.2	-3	7.2713	0.2	-3	7.26187	0.2	-3	7.23434	0.2	-3	7.19775					0.2	-3	0	0.2	-3	0	0.2	-3	0	0.2	-3	0	0.2	-3	0
																0.3	-3	7.21275	0.3	-3	7.28125	0.3	-3	7.27202	0.3	-3	7.24463	0.3	-3	7.20815					0.3	-3	0	0.3	-3	0	0.3	-3	0	0.3	-3	0	0.3	-3	0
																0.4	-3	7.2216	0.4	-3	7.29138	0.4	-3	7.28236	0.4	-3	7.25512	0.4	-3	7.21877					0.4	-3	0	0.4	-3	0	0.4	-3	0	0.4	-3	0	0.4	-3	0
																0.5	-3	7.23044	0.5	-3	7.30169	0.5	-3	7.29288	0.5	-3	7.26582	0.5	-3	7.22959					0.5	-3	0	0.5	-3	0	0.5	-3	0	0.5	-3	0	0.5	-3	0
																0.6	-3	7.23929	0.6	-3	7.31219	0.6	-3	7.3036	0.6	-3	7.27672	0.6	-3	7.24064					0.6	-3	0	0.6	-3	0	0.6	-3	0	0.6	-3	0	0.6	-3	0
																0.7	-3	7.24817	0.7	-3	7.32289	0.7	-3	7.31454	0.7	-3	7.28784	0.7	-3	7.25193					0.7	-3	0	0.7	-3	0	0.7	-3	0	0.7	-3	0	0.7	-3	0
																0.8	-3	7.25709	0.8	-3	7.33379	0.8	-3	7.32568	0.8	-3	7.29919	0.8	-3	7.26345					0.8	-3	0	0.8	-3	0	0.8	-3	0	0.8	-3	0	0.8	-3	0
																0.9	-3	7.26605	0.9	-3	7.3449	0.9	-3	7.33704	0.9	-3	7.31076	0.9	-3	7.27521					0.9	-3	0	0.9	-3	0	0.9	-3	0	0.9	-3	0	0.9	-3	0
																1	-3	7.27505	1	-3	7.35622	1	-3	7.34861	1	-3	7.32256	1	-3	7.28721					1	-3	0	1	-3	0	1	-3	0	1	-3	0	1	-3	0
																1.1	-3	7.28409	1.1	-3	7.36773	1.1	-3	7.36039	1.1	-3	7.33458	1.1	-3	7.29944					1.1	-3	0	1.1	-3	0	1.1	-3	0	1.1	-3	0	1.1	-3	0
																1.2	-3	7.29318	1.2	-3	7.37947	1.2	-3	7.37239	1.2	-3	7.34683	1.2	-3	7.31192					1.2	-3	0	1.2	-3	0	1.2	-3	0	1.2	-3	0	1.2	-3	0
																1.3	-3	7.30233	1.3	-3	7.3914	1.3	-3	7.38461	1.3	-3	7.35931	1.3	-3	7.32464					1.3	-3	0	1.3	-3	0	1.3	-3	0	1.3	-3	0	1.3	-3	0
																1.4	-3	7.31156	1.4	-3	7.40354	1.4	-3	7.39702	1.4	-3	7.372	1.4	-3	7.33759					1.4	-3	0	1.4	-3	0	1.4	-3	0	1.4	-3	0	1.4	-3	0
																1.5	-3	7.32085	1.5	-3	7.41588	1.5	-3	7.40965	1.5	-3	7.38491	1.5	-3	7.35077					1.5	-3	0	1.5	-3	0	1.5	-3	0	1.5	-3	0	1.5	-3	0
																1.6	-3	7.33021	1.6	-3	7.42842	1.6	-3	7.42248	1.6	-3	7.39804	1.6	-3	7.36417					1.6	-3	0	1.6	-3	0	1.6	-3	0	1.6	-3	0	1.6	-3	0
																1.7	-3	7.33964	1.7	-3	7.44116	1.7	-3	7.43552	1.7	-3	7.41138	1.7	-3	7.37781					1.7	-3	0	1.7	-3	0	1.7	-3	0	1.7	-3	0	1.7	-3	0
																1.8	-3	7.34914	1.8	-3	7.45409	1.8	-3	7.44876	1.8	-3	7.42494	1.8	-3	7.39167					1.8	-3	0	1.8	-3	0	1.8	-3	0	1.8	-3	0	1.8	-3	0
																1.9	-3	7.35872	1.9	-3	7.46718	1.9	-3	7.46216	1.9	-3	7.43866	1.9	-3	7.40571					1.9	-3	0	1.9	-3	0	1.9	-3	0	1.9	-3	0	1.9	-3	0
																2	-3	7.36837	2	-3	7.48043	2	-3	7.47571	2	-3	7.45255	2	-3	7.41993					2	-3	0	2	-3	0	2	-3	0	2	-3	0	2	-3	0
																2.1	-3	7.37809	2.1	-3	7.49383	2.1	-3	7.48941	2.1	-3	7.4666	2.1	-3	7.43433					2.1	-3	0	2.1	-3	0	2.1	-3	0	2.1	-3	0	2.1	-3	0
																2.2	-3	7.38788	2.2	-3	7.50739	2.2	-3	7.50328	2.2	-3	7.48081	2.2	-3	7.4489					2.2	-3	0	2.2	-3	0	2.2	-3	0	2.2	-3	0	2.2	-3	0
																2.3	-3	7.39774	2.3	-3	7.5211	2.3	-3	7.5173	2.3	-3	7.4952	2.3	-3	7.46365					2.3	-3	0	2.3	-3	0	2.3	-3	0	2.3	-3	0	2.3	-3	0
																2.4	-3	7.40766	2.4	-3	7.53491	2.4	-3	7.53142	2.4	-3	7.50968	2.4	-3	7.47852					2.4	-3	0	2.4	-3	0	2.4	-3	0	2.4	-3	0	2.4	-3	0
																2.5	-3	7.4176	2.5	-3	7.54877	2.5	-3	7.54558	2.5	-3	7.52422	2.5	-3	7.49345					2.5	-3	0	2.5	-3	0	2.5	-3	0	2.5	-3	0	2.5	-3	0
																2.6	-3	7.42757	2.6	-3	7.56268	2.6	-3	7.55979	2.6	-3	7.53881	2.6	-3	7.50844					2.6	-3	0	2.6	-3	0	2.6	-3	0	2.6	-3	0	2.6	-3	0
																2.7	-3	7.43757	2.7	-3	7.57665	2.7	-3	7.57404	2.7	-3	7.55346	2.7	-3	7.52349					2.7	-3	0	2.7	-3	0	2.7	-3	0	2.7	-3	0	2.7	-3	0
																2.8	-3	7.4476	2.8	-3	7.59066	2.8	-3	7.58835	2.8	-3	7.56815	2.8	-3	7.53861					2.8	-3	0	2.8	-3	0	2.8	-3	0	2.8	-3	0	2.8	-3	0
																2.9	-3	7.45765	2.9	-3	7.60471	2.9	-3	7.60268	2.9	-3	7.58288	2.9	-3	7.55377					2.9	-3	0	2.9	-3	0	2.9	-3	0	2.9	-3	0	2.9	-3	0
																3	-3	7.46765	3	-3	7.61867	3	-3	7.61691	3	-3	7.59751	3	-3	7.56884					3	-3	0	3	-3	0	3	-3	0	3	-3	0	3	-3	0
																3.1	-3	7.47757	3.1	-3	7.6325	3.1	-3	7.631	3.1	-3	7.61201	3.1	-3	7.58378					3.1	-3	0	3.1	-3	0	3.1	-3	0	3.1	-3	0	3.1	-3	0
																3.2	-3	7.48742	3.2	-3	7.64621	3.2	-3	7.64497	3.2	-3	7.62638	3.2	-3	7.59859					3.2	-3	0	3.2	-3	0	3.2	-3	0	3.2	-3	0	3.2	-3	0
																3.3	-3	7.49718	3.3	-3	7.6598	3.3	-3	7.65879	3.3	-3	7.64061	3.3	-3	7.61329					3.3	-3	0	3.3	-3	0	3.3	-3	0	3.3	-3	0	3.3	-3	0
																3.4	-3	7.50687	3.4	-3	7.67327	3.4	-3	7.67249	3.4	-3	7.65471	3.4	-3	7.62785					3.4	-3	0	3.4	-3	0	3.4	-3	0	3.4	-3	0	3.4	-3	0
																3.5	-3	7.51644	3.5	-3	7.68654	3.5	-3	7.68597	3.5	-3	7.6686	3.5	-3	7.64221					3.5	-3	0	3.5	-3	0	3.5	-3	0	3.5	-3	0	3.5	-3	0
																3.6	-3	7.52576	3.6	-3	7.69945	3.6	-3	7.69908	3.6	-3	7.68211	3.6	-3	7.65619					3.6	-3	0	3.6	-3	0	3.6	-3	0	3.6	-3	0	3.6	-3	0
																3.7	-3	7.53483	3.7	-3	7.71199	3.7	-3	7.7118	3.7	-3	7.69523	3.7	-3	7.66979					3.7	-3	0	3.7	-3	0	3.7	-3	0	3.7	-3	0	3.7	-3	0
																3.8	-3	7.54363	3.8	-3	7.72416	3.8	-3	7.72413	3.8	-3	7.70796	3.8	-3	7.683					3.8	-3	0	3.8	-3	0	3.8	-3	0	3.8	-3	0	3.8	-3	0
																3.9	-3	7.55219	3.9	-3	7.73597	3.9	-3	7.73608	3.9	-3	7.7203	3.9	-3	7.69582					3.9	-3	0	3.9	-3	0	3.9	-3	0	3.9	-3	0	3.9	-3	0
																4	-3	7.56048	4	-3	7.74741	4	-3	7.74765	4	-3	7.73225	4	-3	7.70826					4	-3	0	4	-3	0	4	-3	0	4	-3	0	4	-3	0
																4.1	-3	7.56838	4.1	-3	7.75828	4.1	-3	7.75863	4.1	-3	7.74362	4.1	-3	7.72011					4.1	-3	0	4.1	-3	0	4.1	-3	0	4.1	-3	0	4.1	-3	0
																4.2	-3	7.57576	4.2	-3	7.76849	4.2	-3	7.76893	4.2	-3	7.75429	4.2	-3	7.73126					4.2	-3	0	4.2	-3	0	4.2	-3	0	4.2	-3	0	4.2	-3	0
																4.3	-3	7.58265	4.3	-3	7.77804	4.3	-3	7.77854	4.3	-3	7.76427	4.3	-3	7.74171					4.3	-3	0	4.3	-3	0	4.3	-3	0	4.3	-3	0	4.3	-3	0
																4.4	-3	7.58903	4.4	-3	7.78691	4.4	-3	7.78746	4.4	-3	7.77355	4.4	-3	7.75147					4.4	-3	0	4.4	-3	0	4.4	-3	0	4.4	-3	0	4.4	-3	0
																4.5	-3	7.59491	4.5	-3	7.79511	4.5	-3	7.79569	4.5	-3	7.78214	4.5	-3	7.76053					4.5	-3	0	4.5	-3	0	4.5	-3	0	4.5	-3	0	4.5	-3	0
																4.6	-3	7.60024	4.6	-3	7.80261	4.6	-3	7.80319	4.6	-3	7.78999	4.6	-3	7.76885					4.6	-3	0	4.6	-3	0	4.6	-3	0	4.6	-3	0	4.6	-3	0
																4.7	-3	7.60483	4.7	-3	7.80915	4.7	-3	7.80972	4.7	-3	7.79686	4.7	-3	7.77619					4.7	-3	0	4.7	-3	0	4.7	-3	0	4.7	-3	0	4.7	-3	0
																4.8	-3	7.60862	4.8	-3	7.81471	4.8	-3	7.81525	4.8	-3	7.80272	4.8	-3	7.7825					4.8	-3	0	4.8	-3	0	4.8	-3	0	4.8	-3	0	4.8	-3	0
																4.9	-3	7.61161	4.9	-3	7.81929	4.9	-3	7.81978	4.9	-3	7.80757	4.9	-3	7.78781					4.9	-3	0	4.9	-3	0	4.9	-3	0	4.9	-3	0	4.9	-3	0
																5	-3	7.61382	5	-3	7.82288	5	-3	7.82331	5	-3	7.81141	5	-3	7.79209					5	-3	0	5	-3	0	5	-3	0	5	-3	0	5	-3	0
																5.1	-3	7.61523	5.1	-3	7.82549	5.1	-3	7.82583	5.1	-3	7.81423	5.1	-3	7.79536					5.1	-3	0	5.1	-3	0	5.1	-3	0	5.1	-3	0	5.1	-3	0
																5.2	-3	7.61574	5.2	-3	7.82699	5.2	-3	7.82724	5.2	-3	7.81593	5.2	-3	7.7975					5.2	-3	0	5.2	-3	0	5.2	-3	0	5.2	-3	0	5.2	-3	0
																5.3	-3	7.61518	5.3	-3	7.82725	5.3	-3	7.82738	5.3	-3	7.81636	5.3	-3	7.79836					5.3	-3	0	5.3	-3	0	5.3	-3	0	5.3	-3	0	5.3	-3	0
																5.4	-3	7.61357	5.4	-3	7.82625	5.4	-3	7.82626	5.4	-3	7.81552	5.4	-3	7.79794					5.4	-3	0	5.4	-3	0	5.4	-3	0	5.4	-3	0	5.4	-3	0
																5.5	-3	7.61089	5.5	-3	7.824	5.5	-3	7.82388	5.5	-3	7.81341	5.5	-3	7.79624					5.5	-3	0	5.5	-3	0	5.5	-3	0	5.5	-3	0	5.5	-3	0
																5.6	-3	7.60714	5.6	-3	7.82051	5.6	-3	7.82024	5.6	-3	7.81003	5.6	-3	7.79328					5.6	-3	0	5.6	-3	0	5.6	-3	0	5.6	-3	0	5.6	-3	0
																5.7	-3	7.60233	5.7	-3	7.81575	5.7	-3	7.81533	5.7	-3	7.80537	5.7	-3	7.78902					5.7	-3	0	5.7	-3	0	5.7	-3	0	5.7	-3	0	5.7	-3	0
																5.8	-3	7.59629	5.8	-3	7.80961	5.8	-3	7.80902	5.8	-3	7.79931	5.8	-3	7.78336					5.8	-3	0	5.8	-3	0	5.8	-3	0	5.8	-3	0	5.8	-3	0
																5.9	-3	7.58903	5.9	-3	7.80209	5.9	-3	7.80134	5.9	-3	7.79188	5.9	-3	7.77631					5.9	-3	0	5.9	-3	0	5.9	-3	0	5.9	-3	0	5.9	-3	0
																6	-3	7.58055	6	-3	7.79319	6	-3	7.79227	6	-3	7.78305	6	-3	7.76787					6	-3	0	6	-3	0	6	-3	0	6	-3	0	6	-3	0
																6.1	-3	7.57084	6.1	-3	7.78292	6.1	-3	7.78184	6.1	-3	7.77285	6.1	-3	7.75804					6.1	-3	0	6.1	-3	0	6.1	-3	0	6.1	-3	0	6.1	-3	0
																6.2	-3	7.5599	6.2	-3	7.77127	6.2	-3	7.77002	6.2	-3	7.76126	6.2	-3	7.74682					6.2	-3	0	6.2	-3	0	6.2	-3	0	6.2	-3	0	6.2	-3	0
																6.3	-3	7.5477	6.3	-3	7.75821	6.3	-3	7.75679	6.3	-3	7.74826	6.3	-3	7.73418					6.3	-3	0	6.3	-3	0	6.3	-3	0	6.3	-3	0	6.3	-3	0
																6.4	-3	7.53426	6.4	-3	7.7438	6.4	-3	7.74223	6.4	-3	7.73392	6.4	-3	7.7202					6.4	-3	0	6.4	-3	0	6.4	-3	0	6.4	-3	0	6.4	-3	0
																6.5	-3	7.51963	6.5	-3	7.72812	6.5	-3	7.7264	6.5	-3	7.71831	6.5	-3	7.70493					6.5	-3	0	6.5	-3	0	6.5	-3	0	6.5	-3	0	6.5	-3	0
																6.6	-3	7.50382	6.6	-3	7.71117	6.6	-3	7.7093	6.6	-3	7.70143	6.6	-3	7.6884					6.6	-3	0	6.6	-3	0	6.6	-3	0	6.6	-3	0	6.6	-3	0
																6.7	-3	7.48682	6.7	-3	7.69294	6.7	-3	7.69093	6.7	-3	7.68328	6.7	-3	7.67058					6.7	-3	0	6.7	-3	0	6.7	-3	0	6.7	-3	0	6.7	-3	0
																6.8	-3	7.46863	6.8	-3	7.67344	6.8	-3	7.67129	6.8	-3	7.66387	6.8	-3	7.65149					6.8	-3	0	6.8	-3	0	6.8	-3	0	6.8	-3	0	6.8	-3	0
																6.9	-3	7.44928	6.9	-3	7.65269	6.9	-3	7.65043	6.9	-3	7.64321	6.9	-3	7.63116					6.9	-3	0	6.9	-3	0	6.9	-3	0	6.9	-3	0	6.9	-3	0
																7	-3	7.42901	7	-3	7.63101	7	-3	7.62864	7	-3	7.62164	7	-3	7.60991					7	-3	0	7	-3	0	7	-3	0	7	-3	0	7	-3	0
																7.1	-3	7.40786	7.1	-3	7.60844	7.1	-3	7.60597	7.1	-3	7.59918	7.1	-3	7.58776					7.1	-3	0	7.1	-3	0	7.1	-3	0	7.1	-3	0	7.1	-3	0
																7.2	-3	7.38583	7.2	-3	7.58497	7.2	-3	7.58241	7.2	-3	7.57584	7.2	-3	7.56472					7.2	-3	0	7.2	-3	0	7.2	-3	0	7.2	-3	0	7.2	-3	0
																7.3	-3	7.36292	7.3	-3	7.5606	7.3	-3	7.55797	7.3	-3	7.55161	7.3	-3	7.54079					7.3	-3	0	7.3	-3	0	7.3	-3	0	7.3	-3	0	7.3	-3	0
																7.4	-3	7.33914	7.4	-3	7.53533	7.4	-3	7.53264	7.4	-3	7.52649	7.4	-3	7.51597					7.4	-3	0	7.4	-3	0	7.4	-3	0	7.4	-3	0	7.4	-3	0
																7.5	-3	7.31472	7.5	-3	7.50946	7.5	-3	7.50672	7.5	-3	7.50079	7.5	-3	7.49055					7.5	-3	0	7.5	-3	0	7.5	-3	0	7.5	-3	0	7.5	-3	0
																7.6	-3	7.28997	7.6	-3	7.4833	7.6	-3	7.48052	7.6	-3	7.4748	7.6	-3	7.46484					7.6	-3	0	7.6	-3	0	7.6	-3	0	7.6	-3	0	7.6	-3	0
																7.7	-3	7.26488	7.7	-3	7.45685	7.7	-3	7.45404	7.7	-3	7.44854	7.7	-3	7.43885					7.7	-3	0	7.7	-3	0	7.7	-3	0	7.7	-3	0	7.7	-3	0
																7.8	-3	7.23945	7.8	-3	7.43011	7.8	-3	7.42729	7.8	-3	7.422	7.8	-3	7.41257					7.8	-3	0	7.8	-3	0	7.8	-3	0	7.8	-3	0	7.8	-3	0
																7.9	-3	7.21368	7.9	-3	7.40308	7.9	-3	7.40026	7.9	-3	7.39518	7.9	-3	7.386					7.9	-3	0	7.9	-3	0	7.9	-3	0	7.9	-3	0	7.9	-3	0
																8	-3	7.18763	8	-3	7.37582	8	-3	7.37301	8	-3	7.36814	8	-3	7.35922					8	-3	0	8	-3	0	8	-3	0	8	-3	0	8	-3	0
																8.1	-3	7.16174	8.1	-3	7.34882	8.1	-3	7.34603	8.1	-3	7.34136	8.1	-3	7.33269					8.1	-3	0	8.1	-3	0	8.1	-3	0	8.1	-3	0	8.1	-3	0
																8.2	-3	7.13613	8.2	-3	7.32218	8.2	-3	7.31943	8.2	-3	7.31496	8.2	-3	7.30652					8.2	-3	0	8.2	-3	0	8.2	-3	0	8.2	-3	0	8.2	-3	0
																8.3	-3	7.11079	8.3	-3	7.29591	8.3	-3	7.2932	8.3	-3	7.28893	8.3	-3	7.28072					8.3	-3	0	8.3	-3	0	8.3	-3	0	8.3	-3	0	8.3	-3	0
																8.4	-3	7.08572	8.4	-3	7.27	8.4	-3	7.26733	8.4	-3	7.26327	8.4	-3	7.25528					8.4	-3	0	8.4	-3	0	8.4	-3	0	8.4	-3	0	8.4	-3	0
																8.5	-3	7.06091	8.5	-3	7.24445	8.5	-3	7.24185	8.5	-3	7.23797	8.5	-3	7.2302					8.5	-3	0	8.5	-3	0	8.5	-3	0	8.5	-3	0	8.5	-3	0
																8.6	-3	7.03656	8.6	-3	7.21946	8.6	-3	7.21692	8.6	-3	7.21324	8.6	-3	7.20567					8.6	-3	0	8.6	-3	0	8.6	-3	0	8.6	-3	0	8.6	-3	0
																8.7	-3	7.01293	8.7	-3	7.19531	8.7	-3	7.19284	8.7	-3	7.18934	8.7	-3	7.18197					8.7	-3	0	8.7	-3	0	8.7	-3	0	8.7	-3	0	8.7	-3	0
																8.8	-3	6.99001	8.8	-3	7.17198	8.8	-3	7.16958	8.8	-3	7.16627	8.8	-3	7.15909					8.8	-3	0	8.8	-3	0	8.8	-3	0	8.8	-3	0	8.8	-3	0
																8.9	-3	6.96781	8.9	-3	7.14947	8.9	-3	7.14715	8.9	-3	7.14401	8.9	-3	7.13702					8.9	-3	0	8.9	-3	0	8.9	-3	0	8.9	-3	0	8.9	-3	0
																9	-3	6.94632	9	-3	7.12779	9	-3	7.12555	9	-3	7.12259	9	-3	7.11577					9	-3	0	9	-3	0	9	-3	0	9	-3	0	9	-3	0
																9.1	-3	6.92554	9.1	-3	7.10693	9.1	-3	7.10478	9.1	-3	7.10198	9.1	-3	7.09534					9.1	-3	0	9.1	-3	0	9.1	-3	0	9.1	-3	0	9.1	-3	0
																9.2	-3	6.90567	9.2	-3	7.08709	9.2	-3	7.08502	9.2	-3	7.08239	9.2	-3	7.07591					9.2	-3	0	9.2	-3	0	9.2	-3	0	9.2	-3	0	9.2	-3	0
																9.3	-3	6.88665	9.3	-3	7.06821	9.3	-3	7.06623	9.3	-3	7.06375	9.3	-3	7.05743					9.3	-3	0	9.3	-3	0	9.3	-3	0	9.3	-3	0	9.3	-3	0
																9.4	-3	6.8685	9.4	-3	7.05029	9.4	-3	7.0484	9.4	-3	7.04607	9.4	-3	7.03989					9.4	-3	0	9.4	-3	0	9.4	-3	0	9.4	-3	0	9.4	-3	0
																9.5	-3	6.8512	9.5	-3	7.03333	9.5	-3	7.03154	9.5	-3	7.02935	9.5	-3	7.02331					9.5	-3	0	9.5	-3	0	9.5	-3	0	9.5	-3	0	9.5	-3	0
																9.6	-3	6.83477	9.6	-3	7.01734	9.6	-3	7.01564	9.6	-3	7.01359	9.6	-3	7.00769					9.6	-3	0	9.6	-3	0	9.6	-3	0	9.6	-3	0	9.6	-3	0
																9.7	-3	6.81921	9.7	-3	7.00233	9.7	-3	7.00071	9.7	-3	6.9988	9.7	-3	6.99302					9.7	-3	0	9.7	-3	0	9.7	-3	0	9.7	-3	0	9.7	-3	0
																9.8	-3	6.80449	9.8	-3	6.98824	9.8	-3	6.98671	9.8	-3	6.98493	9.8	-3	6.97927					9.8	-3	0	9.8	-3	0	9.8	-3	0	9.8	-3	0	9.8	-3	0
																9.9	-3	6.79054	9.9	-3	6.97501	9.9	-3	6.97356	9.9	-3	6.9719	9.9	-3	6.96635					9.9	-3	0	9.9	-3	0	9.9	-3	0	9.9	-3	0	9.9	-3	0
																10	-3	6.77737	10	-3	6.96262	10	-3	6.96126	10	-3	6.95971	10	-3	6.95427					10	-3	0	10	-3	0	10	-3	0	10	-3	0	10	-3	0
																10.1	-3	6.76497	10.1	-3	6.95109	10.1	-3	6.94981	10.1	-3	6.94837	10.1	-3	6.94303					10.1	-3	0	10.1	-3	0	10.1	-3	0	10.1	-3	0	10.1	-3	0
																10.2	-3	6.75334	10.2	-3	6.94041	10.2	-3	6.93921	10.2	-3	6.93788	10.2	-3	6.93263					10.2	-3	0	10.2	-3	0	10.2	-3	0	10.2	-3	0	10.2	-3	0
																10.3	-3	6.74245	10.3	-3	6.93055	10.3	-3	6.92943	10.3	-3	6.92819	10.3	-3	6.92303					10.3	-3	0	10.3	-3	0	10.3	-3	0	10.3	-3	0	10.3	-3	0
																10.4	-3	6.73218	10.4	-3	6.92136	10.4	-3	6.92031	10.4	-3	6.91916	10.4	-3	6.91408					10.4	-3	0	10.4	-3	0	10.4	-3	0	10.4	-3	0	10.4	-3	0
																10.5	-3	6.72249	10.5	-3	6.9128	10.5	-3	6.91182	10.5	-3	6.91076	10.5	-3	6.90576					10.5	-3	0	10.5	-3	0	10.5	-3	0	10.5	-3	0	10.5	-3	0
																10.6	-3	6.7134	10.6	-3	6.9049	10.6	-3	6.90398	10.6	-3	6.90301	10.6	-3	6.89808					10.6	-3	0	10.6	-3	0	10.6	-3	0	10.6	-3	0	10.6	-3	0
																10.7	-3	6.7049	10.7	-3	6.89764	10.7	-3	6.89679	10.7	-3	6.89588	10.7	-3	6.89103					10.7	-3	0	10.7	-3	0	10.7	-3	0	10.7	-3	0	10.7	-3	0
																10.8	-3	6.69699	10.8	-3	6.89102	10.8	-3	6.89023	10.8	-3	6.8894	10.8	-3	6.88461					10.8	-3	0	10.8	-3	0	10.8	-3	0	10.8	-3	0	10.8	-3	0
																10.9	-3	6.68958	10.9	-3	6.88495	10.9	-3	6.88422	10.9	-3	6.88345	10.9	-3	6.87871					10.9	-3	0	10.9	-3	0	10.9	-3	0	10.9	-3	0	10.9	-3	0
																11	-3	6.68258	11	-3	6.87932	11	-3	6.87864	11	-3	6.87794	11	-3	6.87326					11	-3	0	11	-3	0	11	-3	0	11	-3	0	11	-3	0
																11.1	-3	6.676	11.1	-3	6.87413	11.1	-3	6.8735	11.1	-3	6.87286	11.1	-3	6.86823					11.1	-3	0	11.1	-3	0	11.1	-3	0	11.1	-3	0	11.1	-3	0
																11.2	-3	6.66984	11.2	-3	6.86939	11.2	-3	6.86881	11.2	-3	6.86822	11.2	-3	6.86364					11.2	-3	0	11.2	-3	0	11.2	-3	0	11.2	-3	0	11.2	-3	0
																11.3	-3	6.66409	11.3	-3	6.86509	11.3	-3	6.86456	11.3	-3	6.86402	11.3	-3	6.85948					11.3	-3	0	11.3	-3	0	11.3	-3	0	11.3	-3	0	11.3	-3	0
																11.4	-3	6.65874	11.4	-3	6.86122	11.4	-3	6.86074	11.4	-3	6.86024	11.4	-3	6.85574					11.4	-3	0	11.4	-3	0	11.4	-3	0	11.4	-3	0	11.4	-3	0
																11.5	-3	6.6537	11.5	-3	6.85768	11.5	-3	6.85723	11.5	-3	6.85678	11.5	-3	6.85232					11.5	-3	0	11.5	-3	0	11.5	-3	0	11.5	-3	0	11.5	-3	0
																11.6	-3	6.64894	11.6	-3	6.85441	11.6	-3	6.854	11.6	-3	6.85359	11.6	-3	6.84917					11.6	-3	0	11.6	-3	0	11.6	-3	0	11.6	-3	0	11.6	-3	0
																11.7	-3	6.64445	11.7	-3	6.85144	11.7	-3	6.85106	11.7	-3	6.85069	11.7	-3	6.84629					11.7	-3	0	11.7	-3	0	11.7	-3	0	11.7	-3	0	11.7	-3	0
																11.8	-3	6.64024	11.8	-3	6.84875	11.8	-3	6.8484	11.8	-3	6.84806	11.8	-3	6.8437					11.8	-3	0	11.8	-3	0	11.8	-3	0	11.8	-3	0	11.8	-3	0
																11.9	-3	6.6363	11.9	-3	6.84635	11.9	-3	6.84603	11.9	-3	6.84572	11.9	-3	6.84138					11.9	-3	0	11.9	-3	0	11.9	-3	0	11.9	-3	0	11.9	-3	0
																12	-3	6.63262	12	-3	6.8442	12	-3	6.84391	12	-3	6.84363	12	-3	6.83932					12	-3	0	12	-3	0	12	-3	0	12	-3	0	12	-3	0
																-12	-2.9	6.12191	-12	-2.9	6.27971	-12	-2.9	6.27925	-12	-2.9	6.27886	-12	-2.9	6.27383					-12	-2.9	0	-12	-2.9	0	-12	-2.9	0	-12	-2.9	0	-12	-2.9	0
																-11.9	-2.9	6.11023	-11.9	-2.9	6.26643	-11.9	-2.9	6.26592	-11.9	-2.9	6.2655	-11.9	-2.9	6.26042					-11.9	-2.9	0	-11.9	-2.9	0	-11.9	-2.9	0	-11.9	-2.9	0	-11.9	-2.9	0
																-11.8	-2.9	6.09821	-11.8	-2.9	6.25283	-11.8	-2.9	6.25227	-11.8	-2.9	6.2518	-11.8	-2.9	6.24667					-11.8	-2.9	0	-11.8	-2.9	0	-11.8	-2.9	0	-11.8	-2.9	0	-11.8	-2.9	0
																-11.7	-2.9	6.08586	-11.7	-2.9	6.23892	-11.7	-2.9	6.2383	-11.7	-2.9	6.23779	-11.7	-2.9	6.2326					-11.7	-2.9	0	-11.7	-2.9	0	-11.7	-2.9	0	-11.7	-2.9	0	-11.7	-2.9	0
																-11.6	-2.9	6.07319	-11.6	-2.9	6.22471	-11.6	-2.9	6.22403	-11.6	-2.9	6.22346	-11.6	-2.9	6.21821					-11.6	-2.9	0	-11.6	-2.9	0	-11.6	-2.9	0	-11.6	-2.9	0	-11.6	-2.9	0
																-11.5	-2.9	6.06019	-11.5	-2.9	6.21019	-11.5	-2.9	6.20945	-11.5	-2.9	6.20883	-11.5	-2.9	6.20351					-11.5	-2.9	0	-11.5	-2.9	0	-11.5	-2.9	0	-11.5	-2.9	0	-11.5	-2.9	0
																-11.4	-2.9	6.04687	-11.4	-2.9	6.19537	-11.4	-2.9	6.19456	-11.4	-2.9	6.19387	-11.4	-2.9	6.18848					-11.4	-2.9	0	-11.4	-2.9	0	-11.4	-2.9	0	-11.4	-2.9	0	-11.4	-2.9	0
																-11.3	-2.9	6.03322	-11.3	-2.9	6.18025	-11.3	-2.9	6.17936	-11.3	-2.9	6.17861	-11.3	-2.9	6.17314					-11.3	-2.9	0	-11.3	-2.9	0	-11.3	-2.9	0	-11.3	-2.9	0	-11.3	-2.9	0
																-11.2	-2.9	6.01935	-11.2	-2.9	6.16495	-11.2	-2.9	6.16398	-11.2	-2.9	6.16316	-11.2	-2.9	6.15761					-11.2	-2.9	0	-11.2	-2.9	0	-11.2	-2.9	0	-11.2	-2.9	0	-11.2	-2.9	0
																-11.1	-2.9	6.00528	-11.1	-2.9	6.14949	-11.1	-2.9	6.14843	-11.1	-2.9	6.14753	-11.1	-2.9	6.14189					-11.1	-2.9	0	-11.1	-2.9	0	-11.1	-2.9	0	-11.1	-2.9	0	-11.1	-2.9	0
																-11	-2.9	5.99101	-11	-2.9	6.13387	-11	-2.9	6.13271	-11	-2.9	6.13173	-11	-2.9	6.126					-11	-2.9	0	-11	-2.9	0	-11	-2.9	0	-11	-2.9	0	-11	-2.9	0
																-10.9	-2.9	5.97653	-10.9	-2.9	6.11809	-10.9	-2.9	6.11683	-10.9	-2.9	6.11575	-10.9	-2.9	6.10992					-10.9	-2.9	0	-10.9	-2.9	0	-10.9	-2.9	0	-10.9	-2.9	0	-10.9	-2.9	0
																-10.8	-2.9	5.96185	-10.8	-2.9	6.10214	-10.8	-2.9	6.10078	-10.8	-2.9	6.0996	-10.8	-2.9	6.09366					-10.8	-2.9	0	-10.8	-2.9	0	-10.8	-2.9	0	-10.8	-2.9	0	-10.8	-2.9	0
																-10.7	-2.9	5.94705	-10.7	-2.9	6.08613	-10.7	-2.9	6.08465	-10.7	-2.9	6.08337	-10.7	-2.9	6.07732					-10.7	-2.9	0	-10.7	-2.9	0	-10.7	-2.9	0	-10.7	-2.9	0	-10.7	-2.9	0
																-10.6	-2.9	5.93234	-10.6	-2.9	6.07028	-10.6	-2.9	6.06867	-10.6	-2.9	6.06728	-10.6	-2.9	6.0611					-10.6	-2.9	0	-10.6	-2.9	0	-10.6	-2.9	0	-10.6	-2.9	0	-10.6	-2.9	0
																-10.5	-2.9	5.91772	-10.5	-2.9	6.05457	-10.5	-2.9	6.05283	-10.5	-2.9	6.05132	-10.5	-2.9	6.04502					-10.5	-2.9	0	-10.5	-2.9	0	-10.5	-2.9	0	-10.5	-2.9	0	-10.5	-2.9	0
																-10.4	-2.9	5.90318	-10.4	-2.9	6.03903	-10.4	-2.9	6.03714	-10.4	-2.9	6.0355	-10.4	-2.9	6.02906					-10.4	-2.9	0	-10.4	-2.9	0	-10.4	-2.9	0	-10.4	-2.9	0	-10.4	-2.9	0
																-10.3	-2.9	5.88873	-10.3	-2.9	6.02363	-10.3	-2.9	6.0216	-10.3	-2.9	6.01982	-10.3	-2.9	6.01324					-10.3	-2.9	0	-10.3	-2.9	0	-10.3	-2.9	0	-10.3	-2.9	0	-10.3	-2.9	0
																-10.2	-2.9	5.87438	-10.2	-2.9	6.0084	-10.2	-2.9	6.00621	-10.2	-2.9	6.00428	-10.2	-2.9	5.99754					-10.2	-2.9	0	-10.2	-2.9	0	-10.2	-2.9	0	-10.2	-2.9	0	-10.2	-2.9	0
																-10.1	-2.9	5.86046	-10.1	-2.9	5.99369	-10.1	-2.9	5.99133	-10.1	-2.9	5.98924	-10.1	-2.9	5.98235					-10.1	-2.9	0	-10.1	-2.9	0	-10.1	-2.9	0	-10.1	-2.9	0	-10.1	-2.9	0
																-10	-2.9	5.84715	-10	-2.9	5.97966	-10	-2.9	5.97712	-10	-2.9	5.97487	-10	-2.9	5.96781					-10	-2.9	0	-10	-2.9	0	-10	-2.9	0	-10	-2.9	0	-10	-2.9	0
																-9.9	-2.9	5.83442	-9.9	-2.9	5.96632	-9.9	-2.9	5.9636	-9.9	-2.9	5.96117	-9.9	-2.9	5.95392					-9.9	-2.9	0	-9.9	-2.9	0	-9.9	-2.9	0	-9.9	-2.9	0	-9.9	-2.9	0
																-9.8	-2.9	5.8223	-9.8	-2.9	5.95366	-9.8	-2.9	5.95074	-9.8	-2.9	5.94813	-9.8	-2.9	5.9407					-9.8	-2.9	0	-9.8	-2.9	0	-9.8	-2.9	0	-9.8	-2.9	0	-9.8	-2.9	0
																-9.7	-2.9	5.81077	-9.7	-2.9	5.94169	-9.7	-2.9	5.93857	-9.7	-2.9	5.93575	-9.7	-2.9	5.92812					-9.7	-2.9	0	-9.7	-2.9	0	-9.7	-2.9	0	-9.7	-2.9	0	-9.7	-2.9	0
																-9.6	-2.9	5.79998	-9.6	-2.9	5.93054	-9.6	-2.9	5.92721	-9.6	-2.9	5.92419	-9.6	-2.9	5.91635					-9.6	-2.9	0	-9.6	-2.9	0	-9.6	-2.9	0	-9.6	-2.9	0	-9.6	-2.9	0
																-9.5	-2.9	5.79039	-9.5	-2.9	5.9207	-9.5	-2.9	5.91715	-9.5	-2.9	5.91391	-9.5	-2.9	5.90585					-9.5	-2.9	0	-9.5	-2.9	0	-9.5	-2.9	0	-9.5	-2.9	0	-9.5	-2.9	0
																-9.4	-2.9	5.78203	-9.4	-2.9	5.9122	-9.4	-2.9	5.90842	-9.4	-2.9	5.90494	-9.4	-2.9	5.89667					-9.4	-2.9	0	-9.4	-2.9	0	-9.4	-2.9	0	-9.4	-2.9	0	-9.4	-2.9	0
																-9.3	-2.9	5.77492	-9.3	-2.9	5.90504	-9.3	-2.9	5.90102	-9.3	-2.9	5.89731	-9.3	-2.9	5.88879					-9.3	-2.9	0	-9.3	-2.9	0	-9.3	-2.9	0	-9.3	-2.9	0	-9.3	-2.9	0
																-9.2	-2.9	5.76904	-9.2	-2.9	5.89922	-9.2	-2.9	5.89495	-9.2	-2.9	5.89099	-9.2	-2.9	5.88223					-9.2	-2.9	0	-9.2	-2.9	0	-9.2	-2.9	0	-9.2	-2.9	0	-9.2	-2.9	0
																-9.1	-2.9	5.7644	-9.1	-2.9	5.89475	-9.1	-2.9	5.89022	-9.1	-2.9	5.88599	-9.1	-2.9	5.87698					-9.1	-2.9	0	-9.1	-2.9	0	-9.1	-2.9	0	-9.1	-2.9	0	-9.1	-2.9	0
																-9	-2.9	5.76136	-9	-2.9	5.89197	-9	-2.9	5.88719	-9	-2.9	5.88268	-9	-2.9	5.87341					-9	-2.9	0	-9	-2.9	0	-9	-2.9	0	-9	-2.9	0	-9	-2.9	0
																-8.9	-2.9	5.76004	-8.9	-2.9	5.89103	-8.9	-2.9	5.88598	-8.9	-2.9	5.88119	-8.9	-2.9	5.87164					-8.9	-2.9	0	-8.9	-2.9	0	-8.9	-2.9	0	-8.9	-2.9	0	-8.9	-2.9	0
																-8.8	-2.9	5.76046	-8.8	-2.9	5.89192	-8.8	-2.9	5.8866	-8.8	-2.9	5.88151	-8.8	-2.9	5.87168					-8.8	-2.9	0	-8.8	-2.9	0	-8.8	-2.9	0	-8.8	-2.9	0	-8.8	-2.9	0
																-8.7	-2.9	5.7626	-8.7	-2.9	5.89464	-8.7	-2.9	5.88904	-8.7	-2.9	5.88365	-8.7	-2.9	5.87352					-8.7	-2.9	0	-8.7	-2.9	0	-8.7	-2.9	0	-8.7	-2.9	0	-8.7	-2.9	0
																-8.6	-2.9	5.76647	-8.6	-2.9	5.89919	-8.6	-2.9	5.89331	-8.6	-2.9	5.8876	-8.6	-2.9	5.87717					-8.6	-2.9	0	-8.6	-2.9	0	-8.6	-2.9	0	-8.6	-2.9	0	-8.6	-2.9	0
																-8.5	-2.9	5.77212	-8.5	-2.9	5.90562	-8.5	-2.9	5.89947	-8.5	-2.9	5.89343	-8.5	-2.9	5.88269					-8.5	-2.9	0	-8.5	-2.9	0	-8.5	-2.9	0	-8.5	-2.9	0	-8.5	-2.9	0
																-8.4	-2.9	5.77967	-8.4	-2.9	5.91405	-8.4	-2.9	5.90761	-8.4	-2.9	5.90123	-8.4	-2.9	5.89017					-8.4	-2.9	0	-8.4	-2.9	0	-8.4	-2.9	0	-8.4	-2.9	0	-8.4	-2.9	0
																-8.3	-2.9	5.78898	-8.3	-2.9	5.92432	-8.3	-2.9	5.91759	-8.3	-2.9	5.91087	-8.3	-2.9	5.89949					-8.3	-2.9	0	-8.3	-2.9	0	-8.3	-2.9	0	-8.3	-2.9	0	-8.3	-2.9	0
																-8.2	-2.9	5.80005	-8.2	-2.9	5.93643	-8.2	-2.9	5.92942	-8.2	-2.9	5.92235	-8.2	-2.9	5.91063					-8.2	-2.9	0	-8.2	-2.9	0	-8.2	-2.9	0	-8.2	-2.9	0	-8.2	-2.9	0
																-8.1	-2.9	5.81288	-8.1	-2.9	5.95039	-8.1	-2.9	5.9431	-8.1	-2.9	5.93567	-8.1	-2.9	5.9236					-8.1	-2.9	0	-8.1	-2.9	0	-8.1	-2.9	0	-8.1	-2.9	0	-8.1	-2.9	0
																-8	-2.9	5.82748	-8	-2.9	5.96619	-8	-2.9	5.95863	-8	-2.9	5.95083	-8	-2.9	5.9384					-8	-2.9	0	-8	-2.9	0	-8	-2.9	0	-8	-2.9	0	-8	-2.9	0
																-7.9	-2.9	5.84384	-7.9	-2.9	5.98383	-7.9	-2.9	5.976	-7.9	-2.9	5.96782	-7.9	-2.9	5.95504					-7.9	-2.9	0	-7.9	-2.9	0	-7.9	-2.9	0	-7.9	-2.9	0	-7.9	-2.9	0
																-7.8	-2.9	5.86162	-7.8	-2.9	6.00294	-7.8	-2.9	5.99484	-7.8	-2.9	5.98628	-7.8	-2.9	5.97313					-7.8	-2.9	0	-7.8	-2.9	0	-7.8	-2.9	0	-7.8	-2.9	0	-7.8	-2.9	0
																-7.7	-2.9	5.88073	-7.7	-2.9	6.02342	-7.7	-2.9	6.01506	-7.7	-2.9	6.00612	-7.7	-2.9	5.99259					-7.7	-2.9	0	-7.7	-2.9	0	-7.7	-2.9	0	-7.7	-2.9	0	-7.7	-2.9	0
																-7.6	-2.9	5.90116	-7.6	-2.9	6.04527	-7.6	-2.9	6.03665	-7.6	-2.9	6.02733	-7.6	-2.9	6.01342					-7.6	-2.9	0	-7.6	-2.9	0	-7.6	-2.9	0	-7.6	-2.9	0	-7.6	-2.9	0
																-7.5	-2.9	5.92292	-7.5	-2.9	6.06849	-7.5	-2.9	6.05963	-7.5	-2.9	6.04991	-7.5	-2.9	6.03561					-7.5	-2.9	0	-7.5	-2.9	0	-7.5	-2.9	0	-7.5	-2.9	0	-7.5	-2.9	0
																-7.4	-2.9	5.94601	-7.4	-2.9	6.09307	-7.4	-2.9	6.08398	-7.4	-2.9	6.07387	-7.4	-2.9	6.05917					-7.4	-2.9	0	-7.4	-2.9	0	-7.4	-2.9	0	-7.4	-2.9	0	-7.4	-2.9	0
																-7.3	-2.9	5.97018	-7.3	-2.9	6.11875	-7.3	-2.9	6.10944	-7.3	-2.9	6.09893	-7.3	-2.9	6.08383					-7.3	-2.9	0	-7.3	-2.9	0	-7.3	-2.9	0	-7.3	-2.9	0	-7.3	-2.9	0
																-7.2	-2.9	5.99503	-7.2	-2.9	6.14511	-7.2	-2.9	6.13558	-7.2	-2.9	6.12467	-7.2	-2.9	6.10917					-7.2	-2.9	0	-7.2	-2.9	0	-7.2	-2.9	0	-7.2	-2.9	0	-7.2	-2.9	0
																-7.1	-2.9	6.02056	-7.1	-2.9	6.17213	-7.1	-2.9	6.16241	-7.1	-2.9	6.1511	-7.1	-2.9	6.13518					-7.1	-2.9	0	-7.1	-2.9	0	-7.1	-2.9	0	-7.1	-2.9	0	-7.1	-2.9	0
																-7	-2.9	6.04677	-7	-2.9	6.19982	-7	-2.9	6.18991	-7	-2.9	6.17821	-7	-2.9	6.16187					-7	-2.9	0	-7	-2.9	0	-7	-2.9	0	-7	-2.9	0	-7	-2.9	0
																-6.9	-2.9	6.07366	-6.9	-2.9	6.22818	-6.9	-2.9	6.2181	-6.9	-2.9	6.206	-6.9	-2.9	6.18924					-6.9	-2.9	0	-6.9	-2.9	0	-6.9	-2.9	0	-6.9	-2.9	0	-6.9	-2.9	0
																-6.8	-2.9	6.1012	-6.8	-2.9	6.25717	-6.8	-2.9	6.24694	-6.8	-2.9	6.23444	-6.8	-2.9	6.21725					-6.8	-2.9	0	-6.8	-2.9	0	-6.8	-2.9	0	-6.8	-2.9	0	-6.8	-2.9	0
																-6.7	-2.9	6.12896	-6.7	-2.9	6.28634	-6.7	-2.9	6.27597	-6.7	-2.9	6.26306	-6.7	-2.9	6.24545					-6.7	-2.9	0	-6.7	-2.9	0	-6.7	-2.9	0	-6.7	-2.9	0	-6.7	-2.9	0
																-6.6	-2.9	6.15681	-6.6	-2.9	6.31552	-6.6	-2.9	6.30503	-6.6	-2.9	6.29172	-6.6	-2.9	6.27368					-6.6	-2.9	0	-6.6	-2.9	0	-6.6	-2.9	0	-6.6	-2.9	0	-6.6	-2.9	0
																-6.5	-2.9	6.18475	-6.5	-2.9	6.34473	-6.5	-2.9	6.33413	-6.5	-2.9	6.32043	-6.5	-2.9	6.30195					-6.5	-2.9	0	-6.5	-2.9	0	-6.5	-2.9	0	-6.5	-2.9	0	-6.5	-2.9	0
																-6.4	-2.9	6.21279	-6.4	-2.9	6.37396	-6.4	-2.9	6.36327	-6.4	-2.9	6.34918	-6.4	-2.9	6.33025					-6.4	-2.9	0	-6.4	-2.9	0	-6.4	-2.9	0	-6.4	-2.9	0	-6.4	-2.9	0
																-6.3	-2.9	6.24091	-6.3	-2.9	6.40322	-6.3	-2.9	6.39244	-6.3	-2.9	6.37796	-6.3	-2.9	6.3586					-6.3	-2.9	0	-6.3	-2.9	0	-6.3	-2.9	0	-6.3	-2.9	0	-6.3	-2.9	0
																-6.2	-2.9	6.26902	-6.2	-2.9	6.43238	-6.2	-2.9	6.42154	-6.2	-2.9	6.40667	-6.2	-2.9	6.38686					-6.2	-2.9	0	-6.2	-2.9	0	-6.2	-2.9	0	-6.2	-2.9	0	-6.2	-2.9	0
																-6.1	-2.9	6.29682	-6.1	-2.9	6.46113	-6.1	-2.9	6.45024	-6.1	-2.9	6.43499	-6.1	-2.9	6.41473					-6.1	-2.9	0	-6.1	-2.9	0	-6.1	-2.9	0	-6.1	-2.9	0	-6.1	-2.9	0
																-6	-2.9	6.32431	-6	-2.9	6.48946	-6	-2.9	6.47853	-6	-2.9	6.46289	-6	-2.9	6.44218					-6	-2.9	0	-6	-2.9	0	-6	-2.9	0	-6	-2.9	0	-6	-2.9	0
																-5.9	-2.9	6.35149	-5.9	-2.9	6.51736	-5.9	-2.9	6.50641	-5.9	-2.9	6.49039	-5.9	-2.9	6.46923					-5.9	-2.9	0	-5.9	-2.9	0	-5.9	-2.9	0	-5.9	-2.9	0	-5.9	-2.9	0
																-5.8	-2.9	6.37836	-5.8	-2.9	6.54484	-5.8	-2.9	6.53388	-5.8	-2.9	6.51748	-5.8	-2.9	6.49586					-5.8	-2.9	0	-5.8	-2.9	0	-5.8	-2.9	0	-5.8	-2.9	0	-5.8	-2.9	0
																-5.7	-2.9	6.40492	-5.7	-2.9	6.5719	-5.7	-2.9	6.56094	-5.7	-2.9	6.54416	-5.7	-2.9	6.52209					-5.7	-2.9	0	-5.7	-2.9	0	-5.7	-2.9	0	-5.7	-2.9	0	-5.7	-2.9	0
																-5.6	-2.9	6.43103	-5.6	-2.9	6.59838	-5.6	-2.9	6.58743	-5.6	-2.9	6.57028	-5.6	-2.9	6.54775					-5.6	-2.9	0	-5.6	-2.9	0	-5.6	-2.9	0	-5.6	-2.9	0	-5.6	-2.9	0
																-5.5	-2.9	6.45663	-5.5	-2.9	6.6242	-5.5	-2.9	6.61327	-5.5	-2.9	6.59575	-5.5	-2.9	6.57276					-5.5	-2.9	0	-5.5	-2.9	0	-5.5	-2.9	0	-5.5	-2.9	0	-5.5	-2.9	0
																-5.4	-2.9	6.48171	-5.4	-2.9	6.64937	-5.4	-2.9	6.63847	-5.4	-2.9	6.62058	-5.4	-2.9	6.59712					-5.4	-2.9	0	-5.4	-2.9	0	-5.4	-2.9	0	-5.4	-2.9	0	-5.4	-2.9	0
																-5.3	-2.9	6.50628	-5.3	-2.9	6.67389	-5.3	-2.9	6.66302	-5.3	-2.9	6.64477	-5.3	-2.9	6.62085					-5.3	-2.9	0	-5.3	-2.9	0	-5.3	-2.9	0	-5.3	-2.9	0	-5.3	-2.9	0
																-5.2	-2.9	6.53034	-5.2	-2.9	6.69776	-5.2	-2.9	6.68693	-5.2	-2.9	6.66832	-5.2	-2.9	6.64393					-5.2	-2.9	0	-5.2	-2.9	0	-5.2	-2.9	0	-5.2	-2.9	0	-5.2	-2.9	0
																-5.1	-2.9	6.55387	-5.1	-2.9	6.72096	-5.1	-2.9	6.71019	-5.1	-2.9	6.69121	-5.1	-2.9	6.66636					-5.1	-2.9	0	-5.1	-2.9	0	-5.1	-2.9	0	-5.1	-2.9	0	-5.1	-2.9	0
																-5	-2.9	6.57683	-5	-2.9	6.74344	-5	-2.9	6.73271	-5	-2.9	6.71338	-5	-2.9	6.68806					-5	-2.9	0	-5	-2.9	0	-5	-2.9	0	-5	-2.9	0	-5	-2.9	0
																-4.9	-2.9	6.59922	-4.9	-2.9	6.76521	-4.9	-2.9	6.75454	-4.9	-2.9	6.73485	-4.9	-2.9	6.70906					-4.9	-2.9	0	-4.9	-2.9	0	-4.9	-2.9	0	-4.9	-2.9	0	-4.9	-2.9	0
																-4.8	-2.9	6.62106	-4.8	-2.9	6.78627	-4.8	-2.9	6.77566	-4.8	-2.9	6.75562	-4.8	-2.9	6.72936					-4.8	-2.9	0	-4.8	-2.9	0	-4.8	-2.9	0	-4.8	-2.9	0	-4.8	-2.9	0
																-4.7	-2.9	6.64233	-4.7	-2.9	6.80664	-4.7	-2.9	6.79608	-4.7	-2.9	6.77569	-4.7	-2.9	6.74897					-4.7	-2.9	0	-4.7	-2.9	0	-4.7	-2.9	0	-4.7	-2.9	0	-4.7	-2.9	0
																-4.6	-2.9	6.66305	-4.6	-2.9	6.8263	-4.6	-2.9	6.8158	-4.6	-2.9	6.79506	-4.6	-2.9	6.76788					-4.6	-2.9	0	-4.6	-2.9	0	-4.6	-2.9	0	-4.6	-2.9	0	-4.6	-2.9	0
																-4.5	-2.9	6.6832	-4.5	-2.9	6.84524	-4.5	-2.9	6.83481	-4.5	-2.9	6.81372	-4.5	-2.9	6.78608					-4.5	-2.9	0	-4.5	-2.9	0	-4.5	-2.9	0	-4.5	-2.9	0	-4.5	-2.9	0
																-4.4	-2.9	6.70281	-4.4	-2.9	6.86353	-4.4	-2.9	6.85315	-4.4	-2.9	6.83173	-4.4	-2.9	6.80363					-4.4	-2.9	0	-4.4	-2.9	0	-4.4	-2.9	0	-4.4	-2.9	0	-4.4	-2.9	0
																-4.3	-2.9	6.72192	-4.3	-2.9	6.88117	-4.3	-2.9	6.87086	-4.3	-2.9	6.84909	-4.3	-2.9	6.82054					-4.3	-2.9	0	-4.3	-2.9	0	-4.3	-2.9	0	-4.3	-2.9	0	-4.3	-2.9	0
																-4.2	-2.9	6.74051	-4.2	-2.9	6.89818	-4.2	-2.9	6.88792	-4.2	-2.9	6.86583	-4.2	-2.9	6.83683					-4.2	-2.9	0	-4.2	-2.9	0	-4.2	-2.9	0	-4.2	-2.9	0	-4.2	-2.9	0
																-4.1	-2.9	6.75858	-4.1	-2.9	6.91455	-4.1	-2.9	6.90434	-4.1	-2.9	6.88192	-4.1	-2.9	6.85248					-4.1	-2.9	0	-4.1	-2.9	0	-4.1	-2.9	0	-4.1	-2.9	0	-4.1	-2.9	0
																-4	-2.9	6.77614	-4	-2.9	6.93028	-4	-2.9	6.92013	-4	-2.9	6.89739	-4	-2.9	6.8675					-4	-2.9	0	-4	-2.9	0	-4	-2.9	0	-4	-2.9	0	-4	-2.9	0
																-3.9	-2.9	6.79321	-3.9	-2.9	6.94541	-3.9	-2.9	6.93531	-3.9	-2.9	6.91224	-3.9	-2.9	6.88192					-3.9	-2.9	0	-3.9	-2.9	0	-3.9	-2.9	0	-3.9	-2.9	0	-3.9	-2.9	0
																-3.8	-2.9	6.80985	-3.8	-2.9	6.96002	-3.8	-2.9	6.94996	-3.8	-2.9	6.92659	-3.8	-2.9	6.89583					-3.8	-2.9	0	-3.8	-2.9	0	-3.8	-2.9	0	-3.8	-2.9	0	-3.8	-2.9	0
																-3.7	-2.9	6.82606	-3.7	-2.9	6.97411	-3.7	-2.9	6.96411	-3.7	-2.9	6.94042	-3.7	-2.9	6.90925					-3.7	-2.9	0	-3.7	-2.9	0	-3.7	-2.9	0	-3.7	-2.9	0	-3.7	-2.9	0
																-3.6	-2.9	6.84185	-3.6	-2.9	6.9877	-3.6	-2.9	6.97774	-3.6	-2.9	6.95376	-3.6	-2.9	6.92217					-3.6	-2.9	0	-3.6	-2.9	0	-3.6	-2.9	0	-3.6	-2.9	0	-3.6	-2.9	0
																-3.5	-2.9	6.85721	-3.5	-2.9	7.00078	-3.5	-2.9	6.99086	-3.5	-2.9	6.96658	-3.5	-2.9	6.93459					-3.5	-2.9	0	-3.5	-2.9	0	-3.5	-2.9	0	-3.5	-2.9	0	-3.5	-2.9	0
																-3.4	-2.9	6.87214	-3.4	-2.9	7.01334	-3.4	-2.9	7.00346	-3.4	-2.9	6.9789	-3.4	-2.9	6.94652					-3.4	-2.9	0	-3.4	-2.9	0	-3.4	-2.9	0	-3.4	-2.9	0	-3.4	-2.9	0
																-3.3	-2.9	6.88671	-3.3	-2.9	7.02549	-3.3	-2.9	7.01564	-3.3	-2.9	6.99081	-3.3	-2.9	6.95804					-3.3	-2.9	0	-3.3	-2.9	0	-3.3	-2.9	0	-3.3	-2.9	0	-3.3	-2.9	0
																-3.2	-2.9	6.90094	-3.2	-2.9	7.03727	-3.2	-2.9	7.02746	-3.2	-2.9	7.00236	-3.2	-2.9	6.96921					-3.2	-2.9	0	-3.2	-2.9	0	-3.2	-2.9	0	-3.2	-2.9	0	-3.2	-2.9	0
																-3.1	-2.9	6.91484	-3.1	-2.9	7.04869	-3.1	-2.9	7.03892	-3.1	-2.9	7.01356	-3.1	-2.9	6.98004					-3.1	-2.9	0	-3.1	-2.9	0	-3.1	-2.9	0	-3.1	-2.9	0	-3.1	-2.9	0
																-3	-2.9	6.92841	-3	-2.9	7.05975	-3	-2.9	7.05001	-3	-2.9	7.0244	-3	-2.9	6.99053					-3	-2.9	0	-3	-2.9	0	-3	-2.9	0	-3	-2.9	0	-3	-2.9	0
																-2.9	-2.9	6.94165	-2.9	-2.9	7.07044	-2.9	-2.9	7.06073	-2.9	-2.9	7.03488	-2.9	-2.9	7.00068					-2.9	-2.9	0	-2.9	-2.9	0	-2.9	-2.9	0	-2.9	-2.9	0	-2.9	-2.9	0
																-2.8	-2.9	6.95457	-2.8	-2.9	7.08078	-2.8	-2.9	7.07111	-2.8	-2.9	7.04503	-2.8	-2.9	7.0105					-2.8	-2.9	0	-2.8	-2.9	0	-2.8	-2.9	0	-2.8	-2.9	0	-2.8	-2.9	0
																-2.7	-2.9	6.96722	-2.7	-2.9	7.09088	-2.7	-2.9	7.08125	-2.7	-2.9	7.05495	-2.7	-2.9	7.0201					-2.7	-2.9	0	-2.7	-2.9	0	-2.7	-2.9	0	-2.7	-2.9	0	-2.7	-2.9	0
																-2.6	-2.9	6.97963	-2.6	-2.9	7.10076	-2.6	-2.9	7.09116	-2.6	-2.9	7.06465	-2.6	-2.9	7.0295					-2.6	-2.9	0	-2.6	-2.9	0	-2.6	-2.9	0	-2.6	-2.9	0	-2.6	-2.9	0
																-2.5	-2.9	6.99179	-2.5	-2.9	7.11042	-2.5	-2.9	7.10085	-2.5	-2.9	7.07414	-2.5	-2.9	7.03871					-2.5	-2.9	0	-2.5	-2.9	0	-2.5	-2.9	0	-2.5	-2.9	0	-2.5	-2.9	0
																-2.4	-2.9	7.0037	-2.4	-2.9	7.11985	-2.4	-2.9	7.11032	-2.4	-2.9	7.08343	-2.4	-2.9	7.04772					-2.4	-2.9	0	-2.4	-2.9	0	-2.4	-2.9	0	-2.4	-2.9	0	-2.4	-2.9	0
																-2.3	-2.9	7.01535	-2.3	-2.9	7.12905	-2.3	-2.9	7.11957	-2.3	-2.9	7.0925	-2.3	-2.9	7.05653					-2.3	-2.9	0	-2.3	-2.9	0	-2.3	-2.9	0	-2.3	-2.9	0	-2.3	-2.9	0
																-2.2	-2.9	7.02678	-2.2	-2.9	7.13808	-2.2	-2.9	7.12863	-2.2	-2.9	7.1014	-2.2	-2.9	7.06518					-2.2	-2.9	0	-2.2	-2.9	0	-2.2	-2.9	0	-2.2	-2.9	0	-2.2	-2.9	0
																-2.1	-2.9	7.03803	-2.1	-2.9	7.14699	-2.1	-2.9	7.1376	-2.1	-2.9	7.11021	-2.1	-2.9	7.07377					-2.1	-2.9	0	-2.1	-2.9	0	-2.1	-2.9	0	-2.1	-2.9	0	-2.1	-2.9	0
																-2	-2.9	7.04909	-2	-2.9	7.15581	-2	-2.9	7.14646	-2	-2.9	7.11894	-2	-2.9	7.08227					-2	-2.9	0	-2	-2.9	0	-2	-2.9	0	-2	-2.9	0	-2	-2.9	0
																-1.9	-2.9	7.05997	-1.9	-2.9	7.16452	-1.9	-2.9	7.15523	-1.9	-2.9	7.12758	-1.9	-2.9	7.09071					-1.9	-2.9	0	-1.9	-2.9	0	-1.9	-2.9	0	-1.9	-2.9	0	-1.9	-2.9	0
																-1.8	-2.9	7.07066	-1.8	-2.9	7.17312	-1.8	-2.9	7.16389	-1.8	-2.9	7.13613	-1.8	-2.9	7.09907					-1.8	-2.9	0	-1.8	-2.9	0	-1.8	-2.9	0	-1.8	-2.9	0	-1.8	-2.9	0
																-1.7	-2.9	7.08117	-1.7	-2.9	7.18163	-1.7	-2.9	7.17246	-1.7	-2.9	7.14459	-1.7	-2.9	7.10737					-1.7	-2.9	0	-1.7	-2.9	0	-1.7	-2.9	0	-1.7	-2.9	0	-1.7	-2.9	0
																-1.6	-2.9	7.09153	-1.6	-2.9	7.19009	-1.6	-2.9	7.18099	-1.6	-2.9	7.15303	-1.6	-2.9	7.11565					-1.6	-2.9	0	-1.6	-2.9	0	-1.6	-2.9	0	-1.6	-2.9	0	-1.6	-2.9	0
																-1.5	-2.9	7.10176	-1.5	-2.9	7.19855	-1.5	-2.9	7.18951	-1.5	-2.9	7.16148	-1.5	-2.9	7.12396					-1.5	-2.9	0	-1.5	-2.9	0	-1.5	-2.9	0	-1.5	-2.9	0	-1.5	-2.9	0
																-1.4	-2.9	7.11186	-1.4	-2.9	7.207	-1.4	-2.9	7.19804	-1.4	-2.9	7.16995	-1.4	-2.9	7.1323					-1.4	-2.9	0	-1.4	-2.9	0	-1.4	-2.9	0	-1.4	-2.9	0	-1.4	-2.9	0
																-1.3	-2.9	7.12182	-1.3	-2.9	7.21544	-1.3	-2.9	7.20657	-1.3	-2.9	7.17843	-1.3	-2.9	7.14066					-1.3	-2.9	0	-1.3	-2.9	0	-1.3	-2.9	0	-1.3	-2.9	0	-1.3	-2.9	0
																-1.2	-2.9	7.13165	-1.2	-2.9	7.22388	-1.2	-2.9	7.2151	-1.2	-2.9	7.18692	-1.2	-2.9	7.14906					-1.2	-2.9	0	-1.2	-2.9	0	-1.2	-2.9	0	-1.2	-2.9	0	-1.2	-2.9	0
																-1.1	-2.9	7.14136	-1.1	-2.9	7.23232	-1.1	-2.9	7.22364	-1.1	-2.9	7.19543	-1.1	-2.9	7.15749					-1.1	-2.9	0	-1.1	-2.9	0	-1.1	-2.9	0	-1.1	-2.9	0	-1.1	-2.9	0
																-1	-2.9	7.15096	-1	-2.9	7.24082	-1	-2.9	7.23224	-1	-2.9	7.20402	-1	-2.9	7.16601					-1	-2.9	0	-1	-2.9	0	-1	-2.9	0	-1	-2.9	0	-1	-2.9	0
																-0.9	-2.9	7.16049	-0.9	-2.9	7.24939	-0.9	-2.9	7.24093	-0.9	-2.9	7.21271	-0.9	-2.9	7.17464					-0.9	-2.9	0	-0.9	-2.9	0	-0.9	-2.9	0	-0.9	-2.9	0	-0.9	-2.9	0
																-0.8	-2.9	7.16992	-0.8	-2.9	7.25804	-0.8	-2.9	7.24969	-0.8	-2.9	7.22148	-0.8	-2.9	7.18338					-0.8	-2.9	0	-0.8	-2.9	0	-0.8	-2.9	0	-0.8	-2.9	0	-0.8	-2.9	0
																-0.7	-2.9	7.17927	-0.7	-2.9	7.26675	-0.7	-2.9	7.25854	-0.7	-2.9	7.23035	-0.7	-2.9	7.19223					-0.7	-2.9	0	-0.7	-2.9	0	-0.7	-2.9	0	-0.7	-2.9	0	-0.7	-2.9	0
																-0.6	-2.9	7.18853	-0.6	-2.9	7.27554	-0.6	-2.9	7.26746	-0.6	-2.9	7.23932	-0.6	-2.9	7.20118					-0.6	-2.9	0	-0.6	-2.9	0	-0.6	-2.9	0	-0.6	-2.9	0	-0.6	-2.9	0
																-0.5	-2.9	7.19772	-0.5	-2.9	7.28442	-0.5	-2.9	7.27649	-0.5	-2.9	7.24839	-0.5	-2.9	7.21026					-0.5	-2.9	0	-0.5	-2.9	0	-0.5	-2.9	0	-0.5	-2.9	0	-0.5	-2.9	0
																-0.4	-2.9	7.20686	-0.4	-2.9	7.29343	-0.4	-2.9	7.28565	-0.4	-2.9	7.25762	-0.4	-2.9	7.2195					-0.4	-2.9	0	-0.4	-2.9	0	-0.4	-2.9	0	-0.4	-2.9	0	-0.4	-2.9	0
																-0.3	-2.9	7.21596	-0.3	-2.9	7.30258	-0.3	-2.9	7.29496	-0.3	-2.9	7.267	-0.3	-2.9	7.22892					-0.3	-2.9	0	-0.3	-2.9	0	-0.3	-2.9	0	-0.3	-2.9	0	-0.3	-2.9	0
																-0.2	-2.9	7.22501	-0.2	-2.9	7.31186	-0.2	-2.9	7.3044	-0.2	-2.9	7.27654	-0.2	-2.9	7.2385					-0.2	-2.9	0	-0.2	-2.9	0	-0.2	-2.9	0	-0.2	-2.9	0	-0.2	-2.9	0
																-0.1	-2.9	7.23402	-0.1	-2.9	7.32127	-0.1	-2.9	7.31399	-0.1	-2.9	7.28623	-0.1	-2.9	7.24826					-0.1	-2.9	0	-0.1	-2.9	0	-0.1	-2.9	0	-0.1	-2.9	0	-0.1	-2.9	0
																0	-2.9	7.24299	0	-2.9	7.33082	0	-2.9	7.32373	0	-2.9	7.29608	0	-2.9	7.25818					0	-2.9	0	0	-2.9	0	0	-2.9	0	0	-2.9	0	0	-2.9	0
																0.1	-2.9	7.25193	0.1	-2.9	7.34053	0.1	-2.9	7.33363	0.1	-2.9	7.30611	0.1	-2.9	7.2683					0.1	-2.9	0	0.1	-2.9	0	0.1	-2.9	0	0.1	-2.9	0	0.1	-2.9	0
																0.2	-2.9	7.26088	0.2	-2.9	7.35042	0.2	-2.9	7.34373	0.2	-2.9	7.31635	0.2	-2.9	7.27864					0.2	-2.9	0	0.2	-2.9	0	0.2	-2.9	0	0.2	-2.9	0	0.2	-2.9	0
																0.3	-2.9	7.26982	0.3	-2.9	7.36049	0.3	-2.9	7.35401	0.3	-2.9	7.32678	0.3	-2.9	7.28919					0.3	-2.9	0	0.3	-2.9	0	0.3	-2.9	0	0.3	-2.9	0	0.3	-2.9	0
																0.4	-2.9	7.27877	0.4	-2.9	7.37073	0.4	-2.9	7.36448	0.4	-2.9	7.33742	0.4	-2.9	7.29995					0.4	-2.9	0	0.4	-2.9	0	0.4	-2.9	0	0.4	-2.9	0	0.4	-2.9	0
																0.5	-2.9	7.28772	0.5	-2.9	7.38116	0.5	-2.9	7.37513	0.5	-2.9	7.34825	0.5	-2.9	7.31093					0.5	-2.9	0	0.5	-2.9	0	0.5	-2.9	0	0.5	-2.9	0	0.5	-2.9	0
																0.6	-2.9	7.29667	0.6	-2.9	7.39177	0.6	-2.9	7.38598	0.6	-2.9	7.35929	0.6	-2.9	7.32213					0.6	-2.9	0	0.6	-2.9	0	0.6	-2.9	0	0.6	-2.9	0	0.6	-2.9	0
																0.7	-2.9	7.30565	0.7	-2.9	7.40259	0.7	-2.9	7.39704	0.7	-2.9	7.37056	0.7	-2.9	7.33357					0.7	-2.9	0	0.7	-2.9	0	0.7	-2.9	0	0.7	-2.9	0	0.7	-2.9	0
																0.8	-2.9	7.31468	0.8	-2.9	7.41361	0.8	-2.9	7.40832	0.8	-2.9	7.38205	0.8	-2.9	7.34525					0.8	-2.9	0	0.8	-2.9	0	0.8	-2.9	0	0.8	-2.9	0	0.8	-2.9	0
																0.9	-2.9	7.32374	0.9	-2.9	7.42483	0.9	-2.9	7.4198	0.9	-2.9	7.39376	0.9	-2.9	7.35716					0.9	-2.9	0	0.9	-2.9	0	0.9	-2.9	0	0.9	-2.9	0	0.9	-2.9	0
																1	-2.9	7.33285	1	-2.9	7.43626	1	-2.9	7.4315	1	-2.9	7.4057	1	-2.9	7.36932					1	-2.9	0	1	-2.9	0	1	-2.9	0	1	-2.9	0	1	-2.9	0
																1.1	-2.9	7.342	1.1	-2.9	7.44789	1.1	-2.9	7.44341	1.1	-2.9	7.41787	1.1	-2.9	7.38171					1.1	-2.9	0	1.1	-2.9	0	1.1	-2.9	0	1.1	-2.9	0	1.1	-2.9	0
																1.2	-2.9	7.3512	1.2	-2.9	7.45973	1.2	-2.9	7.45554	1.2	-2.9	7.43026	1.2	-2.9	7.39434					1.2	-2.9	0	1.2	-2.9	0	1.2	-2.9	0	1.2	-2.9	0	1.2	-2.9	0
																1.3	-2.9	7.36046	1.3	-2.9	7.47178	1.3	-2.9	7.46788	1.3	-2.9	7.44288	1.3	-2.9	7.40722					1.3	-2.9	0	1.3	-2.9	0	1.3	-2.9	0	1.3	-2.9	0	1.3	-2.9	0
																1.4	-2.9	7.3698	1.4	-2.9	7.48402	1.4	-2.9	7.48042	1.4	-2.9	7.45571	1.4	-2.9	7.42032					1.4	-2.9	0	1.4	-2.9	0	1.4	-2.9	0	1.4	-2.9	0	1.4	-2.9	0
																1.5	-2.9	7.37921	1.5	-2.9	7.49646	1.5	-2.9	7.49316	1.5	-2.9	7.46875	1.5	-2.9	7.43364					1.5	-2.9	0	1.5	-2.9	0	1.5	-2.9	0	1.5	-2.9	0	1.5	-2.9	0
																1.6	-2.9	7.38868	1.6	-2.9	7.5091	1.6	-2.9	7.50611	1.6	-2.9	7.48201	1.6	-2.9	7.4472					1.6	-2.9	0	1.6	-2.9	0	1.6	-2.9	0	1.6	-2.9	0	1.6	-2.9	0
																1.7	-2.9	7.39822	1.7	-2.9	7.52194	1.7	-2.9	7.51926	1.7	-2.9	7.49548	1.7	-2.9	7.46099					1.7	-2.9	0	1.7	-2.9	0	1.7	-2.9	0	1.7	-2.9	0	1.7	-2.9	0
																1.8	-2.9	7.40785	1.8	-2.9	7.53497	1.8	-2.9	7.5326	1.8	-2.9	7.50916	1.8	-2.9	7.47499					1.8	-2.9	0	1.8	-2.9	0	1.8	-2.9	0	1.8	-2.9	0	1.8	-2.9	0
																1.9	-2.9	7.41754	1.9	-2.9	7.54815	1.9	-2.9	7.5461	1.9	-2.9	7.523	1.9	-2.9	7.48917					1.9	-2.9	0	1.9	-2.9	0	1.9	-2.9	0	1.9	-2.9	0	1.9	-2.9	0
																2	-2.9	7.4273	2	-2.9	7.56147	2	-2.9	7.55974	2	-2.9	7.537	2	-2.9	7.50351					2	-2.9	0	2	-2.9	0	2	-2.9	0	2	-2.9	0	2	-2.9	0
																2.1	-2.9	7.43713	2.1	-2.9	7.57494	2.1	-2.9	7.57353	2.1	-2.9	7.55114	2.1	-2.9	7.51803					2.1	-2.9	0	2.1	-2.9	0	2.1	-2.9	0	2.1	-2.9	0	2.1	-2.9	0
																2.2	-2.9	7.44703	2.2	-2.9	7.58856	2.2	-2.9	7.58746	2.2	-2.9	7.56545	2.2	-2.9	7.53271					2.2	-2.9	0	2.2	-2.9	0	2.2	-2.9	0	2.2	-2.9	0	2.2	-2.9	0
																2.3	-2.9	7.457	2.3	-2.9	7.60232	2.3	-2.9	7.60154	2.3	-2.9	7.57991	2.3	-2.9	7.54756					2.3	-2.9	0	2.3	-2.9	0	2.3	-2.9	0	2.3	-2.9	0	2.3	-2.9	0
																2.4	-2.9	7.46702	2.4	-2.9	7.61617	2.4	-2.9	7.6157	2.4	-2.9	7.59446	2.4	-2.9	7.56251					2.4	-2.9	0	2.4	-2.9	0	2.4	-2.9	0	2.4	-2.9	0	2.4	-2.9	0
																2.5	-2.9	7.47705	2.5	-2.9	7.63005	2.5	-2.9	7.62989	2.5	-2.9	7.60904	2.5	-2.9	7.5775					2.5	-2.9	0	2.5	-2.9	0	2.5	-2.9	0	2.5	-2.9	0	2.5	-2.9	0
																2.6	-2.9	7.48711	2.6	-2.9	7.64396	2.6	-2.9	7.6441	2.6	-2.9	7.62365	2.6	-2.9	7.59254					2.6	-2.9	0	2.6	-2.9	0	2.6	-2.9	0	2.6	-2.9	0	2.6	-2.9	0
																2.7	-2.9	7.49718	2.7	-2.9	7.6579	2.7	-2.9	7.65834	2.7	-2.9	7.63829	2.7	-2.9	7.60761					2.7	-2.9	0	2.7	-2.9	0	2.7	-2.9	0	2.7	-2.9	0	2.7	-2.9	0
																2.8	-2.9	7.50727	2.8	-2.9	7.67188	2.8	-2.9	7.6726	2.8	-2.9	7.65297	2.8	-2.9	7.62273					2.8	-2.9	0	2.8	-2.9	0	2.8	-2.9	0	2.8	-2.9	0	2.8	-2.9	0
																2.9	-2.9	7.51738	2.9	-2.9	7.68587	2.9	-2.9	7.68688	2.9	-2.9	7.66765	2.9	-2.9	7.63787					2.9	-2.9	0	2.9	-2.9	0	2.9	-2.9	0	2.9	-2.9	0	2.9	-2.9	0
																3	-2.9	7.52742	3	-2.9	7.69973	3	-2.9	7.70101	3	-2.9	7.6822	3	-2.9	7.65288					3	-2.9	0	3	-2.9	0	3	-2.9	0	3	-2.9	0	3	-2.9	0
																3.1	-2.9	7.53735	3.1	-2.9	7.71344	3.1	-2.9	7.71497	3.1	-2.9	7.69658	3.1	-2.9	7.66772					3.1	-2.9	0	3.1	-2.9	0	3.1	-2.9	0	3.1	-2.9	0	3.1	-2.9	0
																3.2	-2.9	7.54719	3.2	-2.9	7.72699	3.2	-2.9	7.72875	3.2	-2.9	7.71078	3.2	-2.9	7.6824					3.2	-2.9	0	3.2	-2.9	0	3.2	-2.9	0	3.2	-2.9	0	3.2	-2.9	0
																3.3	-2.9	7.55692	3.3	-2.9	7.74037	3.3	-2.9	7.74237	3.3	-2.9	7.72481	3.3	-2.9	7.69691					3.3	-2.9	0	3.3	-2.9	0	3.3	-2.9	0	3.3	-2.9	0	3.3	-2.9	0
																3.4	-2.9	7.56656	3.4	-2.9	7.7536	3.4	-2.9	7.75581	3.4	-2.9	7.73867	3.4	-2.9	7.71126					3.4	-2.9	0	3.4	-2.9	0	3.4	-2.9	0	3.4	-2.9	0	3.4	-2.9	0
																3.5	-2.9	7.57605	3.5	-2.9	7.7666	3.5	-2.9	7.769	3.5	-2.9	7.75228	3.5	-2.9	7.72535					3.5	-2.9	0	3.5	-2.9	0	3.5	-2.9	0	3.5	-2.9	0	3.5	-2.9	0
																3.6	-2.9	7.58525	3.6	-2.9	7.77917	3.6	-2.9	7.78174	3.6	-2.9	7.76543	3.6	-2.9	7.739					3.6	-2.9	0	3.6	-2.9	0	3.6	-2.9	0	3.6	-2.9	0	3.6	-2.9	0
																3.7	-2.9	7.59415	3.7	-2.9	7.79131	3.7	-2.9	7.79404	3.7	-2.9	7.77814	3.7	-2.9	7.75221					3.7	-2.9	0	3.7	-2.9	0	3.7	-2.9	0	3.7	-2.9	0	3.7	-2.9	0
																3.8	-2.9	7.60276	3.8	-2.9	7.80303	3.8	-2.9	7.80589	3.8	-2.9	7.79039	3.8	-2.9	7.76495					3.8	-2.9	0	3.8	-2.9	0	3.8	-2.9	0	3.8	-2.9	0	3.8	-2.9	0
																3.9	-2.9	7.61107	3.9	-2.9	7.81432	3.9	-2.9	7.8173	3.9	-2.9	7.80219	3.9	-2.9	7.77725					3.9	-2.9	0	3.9	-2.9	0	3.9	-2.9	0	3.9	-2.9	0	3.9	-2.9	0
																4	-2.9	7.61908	4	-2.9	7.82519	4	-2.9	7.82825	4	-2.9	7.81354	4	-2.9	7.7891					4	-2.9	0	4	-2.9	0	4	-2.9	0	4	-2.9	0	4	-2.9	0
																4.1	-2.9	7.62663	4.1	-2.9	7.83541	4.1	-2.9	7.83854	4.1	-2.9	7.82421	4.1	-2.9	7.80028					4.1	-2.9	0	4.1	-2.9	0	4.1	-2.9	0	4.1	-2.9	0	4.1	-2.9	0
																4.2	-2.9	7.63361	4.2	-2.9	7.84488	4.2	-2.9	7.84806	4.2	-2.9	7.8341	4.2	-2.9	7.81066					4.2	-2.9	0	4.2	-2.9	0	4.2	-2.9	0	4.2	-2.9	0	4.2	-2.9	0
																4.3	-2.9	7.64001	4.3	-2.9	7.8536	4.3	-2.9	7.8568	4.3	-2.9	7.84321	4.3	-2.9	7.82025					4.3	-2.9	0	4.3	-2.9	0	4.3	-2.9	0	4.3	-2.9	0	4.3	-2.9	0
																4.4	-2.9	7.64585	4.4	-2.9	7.86156	4.4	-2.9	7.86476	4.4	-2.9	7.85152	4.4	-2.9	7.82906					4.4	-2.9	0	4.4	-2.9	0	4.4	-2.9	0	4.4	-2.9	0	4.4	-2.9	0
																4.5	-2.9	7.65111	4.5	-2.9	7.86877	4.5	-2.9	7.87193	4.5	-2.9	7.85905	4.5	-2.9	7.83707					4.5	-2.9	0	4.5	-2.9	0	4.5	-2.9	0	4.5	-2.9	0	4.5	-2.9	0
																4.6	-2.9	7.65576	4.6	-2.9	7.87517	4.6	-2.9	7.87829	4.6	-2.9	7.86574	4.6	-2.9	7.84424					4.6	-2.9	0	4.6	-2.9	0	4.6	-2.9	0	4.6	-2.9	0	4.6	-2.9	0
																4.7	-2.9	7.65957	4.7	-2.9	7.88051	4.7	-2.9	7.88355	4.7	-2.9	7.87133	4.7	-2.9	7.85031					4.7	-2.9	0	4.7	-2.9	0	4.7	-2.9	0	4.7	-2.9	0	4.7	-2.9	0
																4.8	-2.9	7.66248	4.8	-2.9	7.88476	4.8	-2.9	7.8877	4.8	-2.9	7.87579	4.8	-2.9	7.85524					4.8	-2.9	0	4.8	-2.9	0	4.8	-2.9	0	4.8	-2.9	0	4.8	-2.9	0
																4.9	-2.9	7.6645	4.9	-2.9	7.8879	4.9	-2.9	7.89073	4.9	-2.9	7.87912	4.9	-2.9	7.85903					4.9	-2.9	0	4.9	-2.9	0	4.9	-2.9	0	4.9	-2.9	0	4.9	-2.9	0
																5	-2.9	7.66563	5	-2.9	7.88994	5	-2.9	7.89263	5	-2.9	7.88132	5	-2.9	7.86168					5	-2.9	0	5	-2.9	0	5	-2.9	0	5	-2.9	0	5	-2.9	0
																5.1	-2.9	7.66588	5.1	-2.9	7.89088	5.1	-2.9	7.89341	5.1	-2.9	7.88239	5.1	-2.9	7.8632					5.1	-2.9	0	5.1	-2.9	0	5.1	-2.9	0	5.1	-2.9	0	5.1	-2.9	0
																5.2	-2.9	7.6651	5.2	-2.9	7.89059	5.2	-2.9	7.89294	5.2	-2.9	7.88219	5.2	-2.9	7.86344					5.2	-2.9	0	5.2	-2.9	0	5.2	-2.9	0	5.2	-2.9	0	5.2	-2.9	0
																5.3	-2.9	7.66314	5.3	-2.9	7.8889	5.3	-2.9	7.89107	5.3	-2.9	7.88058	5.3	-2.9	7.86226					5.3	-2.9	0	5.3	-2.9	0	5.3	-2.9	0	5.3	-2.9	0	5.3	-2.9	0
																5.4	-2.9	7.66	5.4	-2.9	7.88583	5.4	-2.9	7.8878	5.4	-2.9	7.87757	5.4	-2.9	7.85967					5.4	-2.9	0	5.4	-2.9	0	5.4	-2.9	0	5.4	-2.9	0	5.4	-2.9	0
																5.5	-2.9	7.65566	5.5	-2.9	7.88137	5.5	-2.9	7.88312	5.5	-2.9	7.87314	5.5	-2.9	7.85566					5.5	-2.9	0	5.5	-2.9	0	5.5	-2.9	0	5.5	-2.9	0	5.5	-2.9	0
																5.6	-2.9	7.65014	5.6	-2.9	7.87552	5.6	-2.9	7.87704	5.6	-2.9	7.8673	5.6	-2.9	7.85022					5.6	-2.9	0	5.6	-2.9	0	5.6	-2.9	0	5.6	-2.9	0	5.6	-2.9	0
																5.7	-2.9	7.64341	5.7	-2.9	7.86827	5.7	-2.9	7.86955	5.7	-2.9	7.86004	5.7	-2.9	7.84336					5.7	-2.9	0	5.7	-2.9	0	5.7	-2.9	0	5.7	-2.9	0	5.7	-2.9	0
																5.8	-2.9	7.63533	5.8	-2.9	7.85948	5.8	-2.9	7.86052	5.8	-2.9	7.85122	5.8	-2.9	7.83494					5.8	-2.9	0	5.8	-2.9	0	5.8	-2.9	0	5.8	-2.9	0	5.8	-2.9	0
																5.9	-2.9	7.62588	5.9	-2.9	7.84917	5.9	-2.9	7.84996	5.9	-2.9	7.84088	5.9	-2.9	7.82498					5.9	-2.9	0	5.9	-2.9	0	5.9	-2.9	0	5.9	-2.9	0	5.9	-2.9	0
																6	-2.9	7.61507	6	-2.9	7.83733	6	-2.9	7.83787	6	-2.9	7.82901	6	-2.9	7.81348					6	-2.9	0	6	-2.9	0	6	-2.9	0	6	-2.9	0	6	-2.9	0
																6.1	-2.9	7.60289	6.1	-2.9	7.82397	6.1	-2.9	7.82426	6.1	-2.9	7.81561	6.1	-2.9	7.80045					6.1	-2.9	0	6.1	-2.9	0	6.1	-2.9	0	6.1	-2.9	0	6.1	-2.9	0
																6.2	-2.9	7.58935	6.2	-2.9	7.80909	6.2	-2.9	7.80913	6.2	-2.9	7.80068	6.2	-2.9	7.78589					6.2	-2.9	0	6.2	-2.9	0	6.2	-2.9	0	6.2	-2.9	0	6.2	-2.9	0
																6.3	-2.9	7.57439	6.3	-2.9	7.79264	6.3	-2.9	7.79244	6.3	-2.9	7.78418	6.3	-2.9	7.76975					6.3	-2.9	0	6.3	-2.9	0	6.3	-2.9	0	6.3	-2.9	0	6.3	-2.9	0
																6.4	-2.9	7.55806	6.4	-2.9	7.77472	6.4	-2.9	7.77427	6.4	-2.9	7.76621	6.4	-2.9	7.75213					6.4	-2.9	0	6.4	-2.9	0	6.4	-2.9	0	6.4	-2.9	0	6.4	-2.9	0
																6.5	-2.9	7.54041	6.5	-2.9	7.75539	6.5	-2.9	7.75471	6.5	-2.9	7.74685	6.5	-2.9	7.73311					6.5	-2.9	0	6.5	-2.9	0	6.5	-2.9	0	6.5	-2.9	0	6.5	-2.9	0
																6.6	-2.9	7.52146	6.6	-2.9	7.73466	6.6	-2.9	7.73376	6.6	-2.9	7.7261	6.6	-2.9	7.71269					6.6	-2.9	0	6.6	-2.9	0	6.6	-2.9	0	6.6	-2.9	0	6.6	-2.9	0
																6.7	-2.9	7.50118	6.7	-2.9	7.71254	6.7	-2.9	7.71142	6.7	-2.9	7.70395	6.7	-2.9	7.69087					6.7	-2.9	0	6.7	-2.9	0	6.7	-2.9	0	6.7	-2.9	0	6.7	-2.9	0
																6.8	-2.9	7.4796	6.8	-2.9	7.68901	6.8	-2.9	7.68769	6.8	-2.9	7.68041	6.8	-2.9	7.66766					6.8	-2.9	0	6.8	-2.9	0	6.8	-2.9	0	6.8	-2.9	0	6.8	-2.9	0
																6.9	-2.9	7.45671	6.9	-2.9	7.66411	6.9	-2.9	7.6626	6.9	-2.9	7.65552	6.9	-2.9	7.64308					6.9	-2.9	0	6.9	-2.9	0	6.9	-2.9	0	6.9	-2.9	0	6.9	-2.9	0
																7	-2.9	7.43284	7	-2.9	7.63821	7	-2.9	7.63653	7	-2.9	7.62964	7	-2.9	7.61752					7	-2.9	0	7	-2.9	0	7	-2.9	0	7	-2.9	0	7	-2.9	0
																7.1	-2.9	7.408	7.1	-2.9	7.61135	7.1	-2.9	7.60951	7.1	-2.9	7.60282	7.1	-2.9	7.59099					7.1	-2.9	0	7.1	-2.9	0	7.1	-2.9	0	7.1	-2.9	0	7.1	-2.9	0
																7.2	-2.9	7.38221	7.2	-2.9	7.58352	7.2	-2.9	7.58153	7.2	-2.9	7.57504	7.2	-2.9	7.56352					7.2	-2.9	0	7.2	-2.9	0	7.2	-2.9	0	7.2	-2.9	0	7.2	-2.9	0
																7.3	-2.9	7.35546	7.3	-2.9	7.55473	7.3	-2.9	7.55261	7.3	-2.9	7.54631	7.3	-2.9	7.53509					7.3	-2.9	0	7.3	-2.9	0	7.3	-2.9	0	7.3	-2.9	0	7.3	-2.9	0
																7.4	-2.9	7.32775	7.4	-2.9	7.52496	7.4	-2.9	7.52274	7.4	-2.9	7.51664	7.4	-2.9	7.5057					7.4	-2.9	0	7.4	-2.9	0	7.4	-2.9	0	7.4	-2.9	0	7.4	-2.9	0
																7.5	-2.9	7.29938	7.5	-2.9	7.49458	7.5	-2.9	7.49225	7.5	-2.9	7.48635	7.5	-2.9	7.4757					7.5	-2.9	0	7.5	-2.9	0	7.5	-2.9	0	7.5	-2.9	0	7.5	-2.9	0
																7.6	-2.9	7.27068	7.6	-2.9	7.46392	7.6	-2.9	7.46152	7.6	-2.9	7.45582	7.6	-2.9	7.44544					7.6	-2.9	0	7.6	-2.9	0	7.6	-2.9	0	7.6	-2.9	0	7.6	-2.9	0
																7.7	-2.9	7.24164	7.7	-2.9	7.433	7.7	-2.9	7.43053	7.7	-2.9	7.42503	7.7	-2.9	7.41492					7.7	-2.9	0	7.7	-2.9	0	7.7	-2.9	0	7.7	-2.9	0	7.7	-2.9	0
																7.8	-2.9	7.21228	7.8	-2.9	7.40182	7.8	-2.9	7.39929	7.8	-2.9	7.394	7.8	-2.9	7.38415					7.8	-2.9	0	7.8	-2.9	0	7.8	-2.9	0	7.8	-2.9	0	7.8	-2.9	0
																7.9	-2.9	7.18259	7.9	-2.9	7.37036	7.9	-2.9	7.36781	7.9	-2.9	7.36271	7.9	-2.9	7.35312					7.9	-2.9	0	7.9	-2.9	0	7.9	-2.9	0	7.9	-2.9	0	7.9	-2.9	0
																8	-2.9	7.15263	8	-2.9	7.33872	8	-2.9	7.33614	8	-2.9	7.33125	8	-2.9	7.3219					8	-2.9	0	8	-2.9	0	8	-2.9	0	8	-2.9	0	8	-2.9	0
																8.1	-2.9	7.12292	8.1	-2.9	7.30744	8.1	-2.9	7.30485	8.1	-2.9	7.30016	8.1	-2.9	7.29106					8.1	-2.9	0	8.1	-2.9	0	8.1	-2.9	0	8.1	-2.9	0	8.1	-2.9	0
																8.2	-2.9	7.09359	8.2	-2.9	7.27664	8.2	-2.9	7.27406	8.2	-2.9	7.26956	8.2	-2.9	7.2607					8.2	-2.9	0	8.2	-2.9	0	8.2	-2.9	0	8.2	-2.9	0	8.2	-2.9	0
																8.3	-2.9	7.06463	8.3	-2.9	7.24633	8.3	-2.9	7.24376	8.3	-2.9	7.23946	8.3	-2.9	7.23082					8.3	-2.9	0	8.3	-2.9	0	8.3	-2.9	0	8.3	-2.9	0	8.3	-2.9	0
																8.4	-2.9	7.03604	8.4	-2.9	7.2165	8.4	-2.9	7.21396	8.4	-2.9	7.20985	8.4	-2.9	7.20144					8.4	-2.9	0	8.4	-2.9	0	8.4	-2.9	0	8.4	-2.9	0	8.4	-2.9	0
																8.5	-2.9	7.00781	8.5	-2.9	7.18715	8.5	-2.9	7.18465	8.5	-2.9	7.18073	8.5	-2.9	7.17253					8.5	-2.9	0	8.5	-2.9	0	8.5	-2.9	0	8.5	-2.9	0	8.5	-2.9	0
																8.6	-2.9	6.98017	8.6	-2.9	7.1585	8.6	-2.9	7.15605	8.6	-2.9	7.15233	8.6	-2.9	7.14434					8.6	-2.9	0	8.6	-2.9	0	8.6	-2.9	0	8.6	-2.9	0	8.6	-2.9	0
																8.7	-2.9	6.95341	8.7	-2.9	7.13087	8.7	-2.9	7.12847	8.7	-2.9	7.12494	8.7	-2.9	7.11715					8.7	-2.9	0	8.7	-2.9	0	8.7	-2.9	0	8.7	-2.9	0	8.7	-2.9	0
																8.8	-2.9	6.92752	8.8	-2.9	7.10424	8.8	-2.9	7.1019	8.8	-2.9	7.09855	8.8	-2.9	7.09095					8.8	-2.9	0	8.8	-2.9	0	8.8	-2.9	0	8.8	-2.9	0	8.8	-2.9	0
																8.9	-2.9	6.9025	8.9	-2.9	7.0786	8.9	-2.9	7.07633	8.9	-2.9	7.07315	8.9	-2.9	7.06574					8.9	-2.9	0	8.9	-2.9	0	8.9	-2.9	0	8.9	-2.9	0	8.9	-2.9	0
																9	-2.9	6.87835	9	-2.9	7.05396	9	-2.9	7.05176	9	-2.9	7.04876	9	-2.9	7.04152					9	-2.9	0	9	-2.9	0	9	-2.9	0	9	-2.9	0	9	-2.9	0
																9.1	-2.9	6.85507	9.1	-2.9	7.03032	9.1	-2.9	7.0282	9.1	-2.9	7.02537	9.1	-2.9	7.0183					9.1	-2.9	0	9.1	-2.9	0	9.1	-2.9	0	9.1	-2.9	0	9.1	-2.9	0
																9.2	-2.9	6.83286	9.2	-2.9	7.00789	9.2	-2.9	7.00584	9.2	-2.9	7.00317	9.2	-2.9	6.99627					9.2	-2.9	0	9.2	-2.9	0	9.2	-2.9	0	9.2	-2.9	0	9.2	-2.9	0
																9.3	-2.9	6.81166	9.3	-2.9	6.98658	9.3	-2.9	6.98462	9.3	-2.9	6.9821	9.3	-2.9	6.97536					9.3	-2.9	0	9.3	-2.9	0	9.3	-2.9	0	9.3	-2.9	0	9.3	-2.9	0
																9.4	-2.9	6.79147	9.4	-2.9	6.9664	9.4	-2.9	6.96452	9.4	-2.9	6.96216	9.4	-2.9	6.95556					9.4	-2.9	0	9.4	-2.9	0	9.4	-2.9	0	9.4	-2.9	0	9.4	-2.9	0
																9.5	-2.9	6.7723	9.5	-2.9	6.94734	9.5	-2.9	6.94555	9.5	-2.9	6.94334	9.5	-2.9	6.93688					9.5	-2.9	0	9.5	-2.9	0	9.5	-2.9	0	9.5	-2.9	0	9.5	-2.9	0
																9.6	-2.9	6.75414	9.6	-2.9	6.92942	9.6	-2.9	6.92772	9.6	-2.9	6.92564	9.6	-2.9	6.91932					9.6	-2.9	0	9.6	-2.9	0	9.6	-2.9	0	9.6	-2.9	0	9.6	-2.9	0
																9.7	-2.9	6.73701	9.7	-2.9	6.91264	9.7	-2.9	6.91103	9.7	-2.9	6.90909	9.7	-2.9	6.90289					9.7	-2.9	0	9.7	-2.9	0	9.7	-2.9	0	9.7	-2.9	0	9.7	-2.9	0
																9.8	-2.9	6.72084	9.8	-2.9	6.89692	9.8	-2.9	6.89539	9.8	-2.9	6.89358	9.8	-2.9	6.88751					9.8	-2.9	0	9.8	-2.9	0	9.8	-2.9	0	9.8	-2.9	0	9.8	-2.9	0
																9.9	-2.9	6.70556	9.9	-2.9	6.88218	9.9	-2.9	6.88073	9.9	-2.9	6.87904	9.9	-2.9	6.87308					9.9	-2.9	0	9.9	-2.9	0	9.9	-2.9	0	9.9	-2.9	0	9.9	-2.9	0
																10	-2.9	6.69116	10	-2.9	6.86841	10	-2.9	6.86704	10	-2.9	6.86547	10	-2.9	6.85962					10	-2.9	0	10	-2.9	0	10	-2.9	0	10	-2.9	0	10	-2.9	0
																10.1	-2.9	6.67764	10.1	-2.9	6.85561	10.1	-2.9	6.85432	10.1	-2.9	6.85286	10.1	-2.9	6.84711					10.1	-2.9	0	10.1	-2.9	0	10.1	-2.9	0	10.1	-2.9	0	10.1	-2.9	0
																10.2	-2.9	6.66502	10.2	-2.9	6.84379	10.2	-2.9	6.84258	10.2	-2.9	6.84122	10.2	-2.9	6.83557					10.2	-2.9	0	10.2	-2.9	0	10.2	-2.9	0	10.2	-2.9	0	10.2	-2.9	0
																10.3	-2.9	6.65323	10.3	-2.9	6.83289	10.3	-2.9	6.83176	10.3	-2.9	6.8305	10.3	-2.9	6.82494					10.3	-2.9	0	10.3	-2.9	0	10.3	-2.9	0	10.3	-2.9	0	10.3	-2.9	0
																10.4	-2.9	6.64213	10.4	-2.9	6.82274	10.4	-2.9	6.82168	10.4	-2.9	6.82052	10.4	-2.9	6.81503					10.4	-2.9	0	10.4	-2.9	0	10.4	-2.9	0	10.4	-2.9	0	10.4	-2.9	0
																10.5	-2.9	6.63169	10.5	-2.9	6.81331	10.5	-2.9	6.81232	10.5	-2.9	6.81124	10.5	-2.9	6.80584					10.5	-2.9	0	10.5	-2.9	0	10.5	-2.9	0	10.5	-2.9	0	10.5	-2.9	0
																10.6	-2.9	6.62191	10.6	-2.9	6.8046	10.6	-2.9	6.80368	10.6	-2.9	6.80268	10.6	-2.9	6.79735					10.6	-2.9	0	10.6	-2.9	0	10.6	-2.9	0	10.6	-2.9	0	10.6	-2.9	0
																10.7	-2.9	6.61279	10.7	-2.9	6.79661	10.7	-2.9	6.79575	10.7	-2.9	6.79484	10.7	-2.9	6.78958					10.7	-2.9	0	10.7	-2.9	0	10.7	-2.9	0	10.7	-2.9	0	10.7	-2.9	0
																10.8	-2.9	6.60434	10.8	-2.9	6.78934	10.8	-2.9	6.78855	10.8	-2.9	6.78771	10.8	-2.9	6.78251					10.8	-2.9	0	10.8	-2.9	0	10.8	-2.9	0	10.8	-2.9	0	10.8	-2.9	0
																10.9	-2.9	6.59644	10.9	-2.9	6.78268	10.9	-2.9	6.78194	10.9	-2.9	6.78117	10.9	-2.9	6.77603					10.9	-2.9	0	10.9	-2.9	0	10.9	-2.9	0	10.9	-2.9	0	10.9	-2.9	0
																11	-2.9	6.589	11	-2.9	6.7765	11	-2.9	6.77582	11	-2.9	6.77511	11	-2.9	6.77002					11	-2.9	0	11	-2.9	0	11	-2.9	0	11	-2.9	0	11	-2.9	0
																11.1	-2.9	6.58201	11.1	-2.9	6.77081	11.1	-2.9	6.77018	11.1	-2.9	6.76953	11.1	-2.9	6.7645					11.1	-2.9	0	11.1	-2.9	0	11.1	-2.9	0	11.1	-2.9	0	11.1	-2.9	0
																11.2	-2.9	6.57548	11.2	-2.9	6.76561	11.2	-2.9	6.76503	11.2	-2.9	6.76444	11.2	-2.9	6.75945					11.2	-2.9	0	11.2	-2.9	0	11.2	-2.9	0	11.2	-2.9	0	11.2	-2.9	0
																11.3	-2.9	6.5694	11.3	-2.9	6.76091	11.3	-2.9	6.76037	11.3	-2.9	6.75983	11.3	-2.9	6.75488					11.3	-2.9	0	11.3	-2.9	0	11.3	-2.9	0	11.3	-2.9	0	11.3	-2.9	0
																11.4	-2.9	6.56377	11.4	-2.9	6.75668	11.4	-2.9	6.75619	11.4	-2.9	6.75569	11.4	-2.9	6.75078					11.4	-2.9	0	11.4	-2.9	0	11.4	-2.9	0	11.4	-2.9	0	11.4	-2.9	0
																11.5	-2.9	6.55847	11.5	-2.9	6.75279	11.5	-2.9	6.75234	11.5	-2.9	6.75188	11.5	-2.9	6.74702					11.5	-2.9	0	11.5	-2.9	0	11.5	-2.9	0	11.5	-2.9	0	11.5	-2.9	0
																11.6	-2.9	6.55347	11.6	-2.9	6.74922	11.6	-2.9	6.74881	11.6	-2.9	6.74839	11.6	-2.9	6.74356					11.6	-2.9	0	11.6	-2.9	0	11.6	-2.9	0	11.6	-2.9	0	11.6	-2.9	0
																11.7	-2.9	6.54877	11.7	-2.9	6.74596	11.7	-2.9	6.74558	11.7	-2.9	6.7452	11.7	-2.9	6.74041					11.7	-2.9	0	11.7	-2.9	0	11.7	-2.9	0	11.7	-2.9	0	11.7	-2.9	0
																11.8	-2.9	6.54437	11.8	-2.9	6.74301	11.8	-2.9	6.74267	11.8	-2.9	6.74233	11.8	-2.9	6.73756					11.8	-2.9	0	11.8	-2.9	0	11.8	-2.9	0	11.8	-2.9	0	11.8	-2.9	0
																11.9	-2.9	6.54027	11.9	-2.9	6.74038	11.9	-2.9	6.74007	11.9	-2.9	6.73975	11.9	-2.9	6.73501					11.9	-2.9	0	11.9	-2.9	0	11.9	-2.9	0	11.9	-2.9	0	11.9	-2.9	0
																12	-2.9	6.53644	12	-2.9	6.73803	12	-2.9	6.73774	12	-2.9	6.73746	12	-2.9	6.73274					12	-2.9	0	12	-2.9	0	12	-2.9	0	12	-2.9	0	12	-2.9	0
																-12	-2.8	6.01218	-12	-2.8	6.16011	-12	-2.8	6.15965	-12	-2.8	6.15926	-12	-2.8	6.15375					-12	-2.8	0	-12	-2.8	0	-12	-2.8	0	-12	-2.8	0	-12	-2.8	0
																-11.9	-2.8	6.00042	-11.9	-2.8	6.14683	-11.9	-2.8	6.14632	-11.9	-2.8	6.14589	-11.9	-2.8	6.14033					-11.9	-2.8	0	-11.9	-2.8	0	-11.9	-2.8	0	-11.9	-2.8	0	-11.9	-2.8	0
																-11.8	-2.8	5.98831	-11.8	-2.8	6.1332	-11.8	-2.8	6.13264	-11.8	-2.8	6.13217	-11.8	-2.8	6.12655					-11.8	-2.8	0	-11.8	-2.8	0	-11.8	-2.8	0	-11.8	-2.8	0	-11.8	-2.8	0
																-11.7	-2.8	5.97586	-11.7	-2.8	6.11926	-11.7	-2.8	6.11864	-11.7	-2.8	6.11812	-11.7	-2.8	6.11245					-11.7	-2.8	0	-11.7	-2.8	0	-11.7	-2.8	0	-11.7	-2.8	0	-11.7	-2.8	0
																-11.6	-2.8	5.96307	-11.6	-2.8	6.10501	-11.6	-2.8	6.10433	-11.6	-2.8	6.10375	-11.6	-2.8	6.09801					-11.6	-2.8	0	-11.6	-2.8	0	-11.6	-2.8	0	-11.6	-2.8	0	-11.6	-2.8	0
																-11.5	-2.8	5.94994	-11.5	-2.8	6.09044	-11.5	-2.8	6.08969	-11.5	-2.8	6.08906	-11.5	-2.8	6.08325					-11.5	-2.8	0	-11.5	-2.8	0	-11.5	-2.8	0	-11.5	-2.8	0	-11.5	-2.8	0
																-11.4	-2.8	5.93647	-11.4	-2.8	6.07555	-11.4	-2.8	6.07473	-11.4	-2.8	6.07404	-11.4	-2.8	6.06815					-11.4	-2.8	0	-11.4	-2.8	0	-11.4	-2.8	0	-11.4	-2.8	0	-11.4	-2.8	0
																-11.3	-2.8	5.92265	-11.3	-2.8	6.06034	-11.3	-2.8	6.05945	-11.3	-2.8	6.05869	-11.3	-2.8	6.05272					-11.3	-2.8	0	-11.3	-2.8	0	-11.3	-2.8	0	-11.3	-2.8	0	-11.3	-2.8	0
																-11.2	-2.8	5.90859	-11.2	-2.8	6.04494	-11.2	-2.8	6.04396	-11.2	-2.8	6.04313	-11.2	-2.8	6.03708					-11.2	-2.8	0	-11.2	-2.8	0	-11.2	-2.8	0	-11.2	-2.8	0	-11.2	-2.8	0
																-11.1	-2.8	5.89432	-11.1	-2.8	6.02937	-11.1	-2.8	6.0283	-11.1	-2.8	6.02739	-11.1	-2.8	6.02125					-11.1	-2.8	0	-11.1	-2.8	0	-11.1	-2.8	0	-11.1	-2.8	0	-11.1	-2.8	0
																-11	-2.8	5.87982	-11	-2.8	6.01363	-11	-2.8	6.01246	-11	-2.8	6.01146	-11	-2.8	6.00522					-11	-2.8	0	-11	-2.8	0	-11	-2.8	0	-11	-2.8	0	-11	-2.8	0
																-10.9	-2.8	5.86511	-10.9	-2.8	5.99771	-10.9	-2.8	5.99644	-10.9	-2.8	5.99535	-10.9	-2.8	5.98901					-10.9	-2.8	0	-10.9	-2.8	0	-10.9	-2.8	0	-10.9	-2.8	0	-10.9	-2.8	0
																-10.8	-2.8	5.85017	-10.8	-2.8	5.98162	-10.8	-2.8	5.98024	-10.8	-2.8	5.97904	-10.8	-2.8	5.97259					-10.8	-2.8	0	-10.8	-2.8	0	-10.8	-2.8	0	-10.8	-2.8	0	-10.8	-2.8	0
																-10.7	-2.8	5.8351	-10.7	-2.8	5.96545	-10.7	-2.8	5.96394	-10.7	-2.8	5.96265	-10.7	-2.8	5.95608					-10.7	-2.8	0	-10.7	-2.8	0	-10.7	-2.8	0	-10.7	-2.8	0	-10.7	-2.8	0
																-10.6	-2.8	5.82011	-10.6	-2.8	5.94943	-10.6	-2.8	5.9478	-10.6	-2.8	5.94639	-10.6	-2.8	5.9397					-10.6	-2.8	0	-10.6	-2.8	0	-10.6	-2.8	0	-10.6	-2.8	0	-10.6	-2.8	0
																-10.5	-2.8	5.80521	-10.5	-2.8	5.93358	-10.5	-2.8	5.93182	-10.5	-2.8	5.93028	-10.5	-2.8	5.92345					-10.5	-2.8	0	-10.5	-2.8	0	-10.5	-2.8	0	-10.5	-2.8	0	-10.5	-2.8	0
																-10.4	-2.8	5.79039	-10.4	-2.8	5.91789	-10.4	-2.8	5.91598	-10.4	-2.8	5.9143	-10.4	-2.8	5.90734					-10.4	-2.8	0	-10.4	-2.8	0	-10.4	-2.8	0	-10.4	-2.8	0	-10.4	-2.8	0
																-10.3	-2.8	5.77567	-10.3	-2.8	5.90235	-10.3	-2.8	5.90029	-10.3	-2.8	5.89847	-10.3	-2.8	5.89136					-10.3	-2.8	0	-10.3	-2.8	0	-10.3	-2.8	0	-10.3	-2.8	0	-10.3	-2.8	0
																-10.2	-2.8	5.76103	-10.2	-2.8	5.88698	-10.2	-2.8	5.88475	-10.2	-2.8	5.88279	-10.2	-2.8	5.87551					-10.2	-2.8	0	-10.2	-2.8	0	-10.2	-2.8	0	-10.2	-2.8	0	-10.2	-2.8	0
																-10.1	-2.8	5.74686	-10.1	-2.8	5.87216	-10.1	-2.8	5.86977	-10.1	-2.8	5.86764	-10.1	-2.8	5.8602					-10.1	-2.8	0	-10.1	-2.8	0	-10.1	-2.8	0	-10.1	-2.8	0	-10.1	-2.8	0
																-10	-2.8	5.73334	-10	-2.8	5.8581	-10	-2.8	5.85552	-10	-2.8	5.85323	-10	-2.8	5.84561					-10	-2.8	0	-10	-2.8	0	-10	-2.8	0	-10	-2.8	0	-10	-2.8	0
																-9.9	-2.8	5.72046	-9.9	-2.8	5.84477	-9.9	-2.8	5.84201	-9.9	-2.8	5.83953	-9.9	-2.8	5.83173					-9.9	-2.8	0	-9.9	-2.8	0	-9.9	-2.8	0	-9.9	-2.8	0	-9.9	-2.8	0
																-9.8	-2.8	5.70824	-9.8	-2.8	5.83219	-9.8	-2.8	5.82923	-9.8	-2.8	5.82656	-9.8	-2.8	5.81857					-9.8	-2.8	0	-9.8	-2.8	0	-9.8	-2.8	0	-9.8	-2.8	0	-9.8	-2.8	0
																-9.7	-2.8	5.69666	-9.7	-2.8	5.82036	-9.7	-2.8	5.81719	-9.7	-2.8	5.81432	-9.7	-2.8	5.80612					-9.7	-2.8	0	-9.7	-2.8	0	-9.7	-2.8	0	-9.7	-2.8	0	-9.7	-2.8	0
																-9.6	-2.8	5.68589	-9.6	-2.8	5.80943	-9.6	-2.8	5.80605	-9.6	-2.8	5.80296	-9.6	-2.8	5.79455					-9.6	-2.8	0	-9.6	-2.8	0	-9.6	-2.8	0	-9.6	-2.8	0	-9.6	-2.8	0
																-9.5	-2.8	5.67645	-9.5	-2.8	5.79996	-9.5	-2.8	5.79635	-9.5	-2.8	5.79303	-9.5	-2.8	5.7844					-9.5	-2.8	0	-9.5	-2.8	0	-9.5	-2.8	0	-9.5	-2.8	0	-9.5	-2.8	0
																-9.4	-2.8	5.66839	-9.4	-2.8	5.79198	-9.4	-2.8	5.78813	-9.4	-2.8	5.78459	-9.4	-2.8	5.77572					-9.4	-2.8	0	-9.4	-2.8	0	-9.4	-2.8	0	-9.4	-2.8	0	-9.4	-2.8	0
																-9.3	-2.8	5.66172	-9.3	-2.8	5.7855	-9.3	-2.8	5.78141	-9.3	-2.8	5.77761	-9.3	-2.8	5.7685					-9.3	-2.8	0	-9.3	-2.8	0	-9.3	-2.8	0	-9.3	-2.8	0	-9.3	-2.8	0
																-9.2	-2.8	5.65643	-9.2	-2.8	5.78051	-9.2	-2.8	5.77618	-9.2	-2.8	5.77212	-9.2	-2.8	5.76276					-9.2	-2.8	0	-9.2	-2.8	0	-9.2	-2.8	0	-9.2	-2.8	0	-9.2	-2.8	0
																-9.1	-2.8	5.65253	-9.1	-2.8	5.77702	-9.1	-2.8	5.77243	-9.1	-2.8	5.76811	-9.1	-2.8	5.75848					-9.1	-2.8	0	-9.1	-2.8	0	-9.1	-2.8	0	-9.1	-2.8	0	-9.1	-2.8	0
																-9	-2.8	5.65042	-9	-2.8	5.77546	-9	-2.8	5.7706	-9	-2.8	5.76599	-9	-2.8	5.7561					-9	-2.8	0	-9	-2.8	0	-9	-2.8	0	-9	-2.8	0	-9	-2.8	0
																-8.9	-2.8	5.65027	-8.9	-2.8	5.77596	-8.9	-2.8	5.77084	-8.9	-2.8	5.76594	-8.9	-2.8	5.75576					-8.9	-2.8	0	-8.9	-2.8	0	-8.9	-2.8	0	-8.9	-2.8	0	-8.9	-2.8	0
																-8.8	-2.8	5.65207	-8.8	-2.8	5.77853	-8.8	-2.8	5.77314	-8.8	-2.8	5.76794	-8.8	-2.8	5.75747					-8.8	-2.8	0	-8.8	-2.8	0	-8.8	-2.8	0	-8.8	-2.8	0	-8.8	-2.8	0
																-8.7	-2.8	5.65582	-8.7	-2.8	5.78317	-8.7	-2.8	5.77751	-8.7	-2.8	5.77199	-8.7	-2.8	5.76122					-8.7	-2.8	0	-8.7	-2.8	0	-8.7	-2.8	0	-8.7	-2.8	0	-8.7	-2.8	0
																-8.6	-2.8	5.66152	-8.6	-2.8	5.78988	-8.6	-2.8	5.78394	-8.6	-2.8	5.7781	-8.6	-2.8	5.76702					-8.6	-2.8	0	-8.6	-2.8	0	-8.6	-2.8	0	-8.6	-2.8	0	-8.6	-2.8	0
																-8.5	-2.8	5.66924	-8.5	-2.8	5.79873	-8.5	-2.8	5.79251	-8.5	-2.8	5.78633	-8.5	-2.8	5.77494					-8.5	-2.8	0	-8.5	-2.8	0	-8.5	-2.8	0	-8.5	-2.8	0	-8.5	-2.8	0
																-8.4	-2.8	5.6791	-8.4	-2.8	5.80982	-8.4	-2.8	5.80332	-8.4	-2.8	5.7968	-8.4	-2.8	5.78509					-8.4	-2.8	0	-8.4	-2.8	0	-8.4	-2.8	0	-8.4	-2.8	0	-8.4	-2.8	0
																-8.3	-2.8	5.69095	-8.3	-2.8	5.823	-8.3	-2.8	5.81622	-8.3	-2.8	5.80935	-8.3	-2.8	5.7973					-8.3	-2.8	0	-8.3	-2.8	0	-8.3	-2.8	0	-8.3	-2.8	0	-8.3	-2.8	0
																-8.2	-2.8	5.70477	-8.2	-2.8	5.83825	-8.2	-2.8	5.8312	-8.2	-2.8	5.82398	-8.2	-2.8	5.81158					-8.2	-2.8	0	-8.2	-2.8	0	-8.2	-2.8	0	-8.2	-2.8	0	-8.2	-2.8	0
																-8.1	-2.8	5.72058	-8.1	-2.8	5.85558	-8.1	-2.8	5.84827	-8.1	-2.8	5.84067	-8.1	-2.8	5.82793					-8.1	-2.8	0	-8.1	-2.8	0	-8.1	-2.8	0	-8.1	-2.8	0	-8.1	-2.8	0
																-8	-2.8	5.73836	-8	-2.8	5.87499	-8	-2.8	5.86741	-8	-2.8	5.85945	-8	-2.8	5.84634					-8	-2.8	0	-8	-2.8	0	-8	-2.8	0	-8	-2.8	0	-8	-2.8	0
																-7.9	-2.8	5.75813	-7.9	-2.8	5.89648	-7.9	-2.8	5.88863	-7.9	-2.8	5.88029	-7.9	-2.8	5.86682					-7.9	-2.8	0	-7.9	-2.8	0	-7.9	-2.8	0	-7.9	-2.8	0	-7.9	-2.8	0
																-7.8	-2.8	5.77946	-7.8	-2.8	5.91958	-7.8	-2.8	5.91149	-7.8	-2.8	5.90277	-7.8	-2.8	5.88892					-7.8	-2.8	0	-7.8	-2.8	0	-7.8	-2.8	0	-7.8	-2.8	0	-7.8	-2.8	0
																-7.7	-2.8	5.80225	-7.7	-2.8	5.9442	-7.7	-2.8	5.93587	-7.7	-2.8	5.92676	-7.7	-2.8	5.91254					-7.7	-2.8	0	-7.7	-2.8	0	-7.7	-2.8	0	-7.7	-2.8	0	-7.7	-2.8	0
																-7.6	-2.8	5.82649	-7.6	-2.8	5.97033	-7.6	-2.8	5.96177	-7.6	-2.8	5.95228	-7.6	-2.8	5.93766					-7.6	-2.8	0	-7.6	-2.8	0	-7.6	-2.8	0	-7.6	-2.8	0	-7.6	-2.8	0
																-7.5	-2.8	5.85219	-7.5	-2.8	5.99797	-7.5	-2.8	5.9892	-7.5	-2.8	5.97931	-7.5	-2.8	5.9643					-7.5	-2.8	0	-7.5	-2.8	0	-7.5	-2.8	0	-7.5	-2.8	0	-7.5	-2.8	0
																-7.4	-2.8	5.87935	-7.4	-2.8	6.02713	-7.4	-2.8	6.01814	-7.4	-2.8	6.00786	-7.4	-2.8	5.99246					-7.4	-2.8	0	-7.4	-2.8	0	-7.4	-2.8	0	-7.4	-2.8	0	-7.4	-2.8	0
																-7.3	-2.8	5.90766	-7.3	-2.8	6.05747	-7.3	-2.8	6.04829	-7.3	-2.8	6.03762	-7.3	-2.8	6.02181					-7.3	-2.8	0	-7.3	-2.8	0	-7.3	-2.8	0	-7.3	-2.8	0	-7.3	-2.8	0
																-7.2	-2.8	5.93667	-7.2	-2.8	6.0885	-7.2	-2.8	6.07916	-7.2	-2.8	6.06808	-7.2	-2.8	6.05187					-7.2	-2.8	0	-7.2	-2.8	0	-7.2	-2.8	0	-7.2	-2.8	0	-7.2	-2.8	0
																-7.1	-2.8	5.96638	-7.1	-2.8	6.12024	-7.1	-2.8	6.11073	-7.1	-2.8	6.09927	-7.1	-2.8	6.08264					-7.1	-2.8	0	-7.1	-2.8	0	-7.1	-2.8	0	-7.1	-2.8	0	-7.1	-2.8	0
																-7	-2.8	5.99679	-7	-2.8	6.15266	-7	-2.8	6.14302	-7	-2.8	6.13116	-7	-2.8	6.11412					-7	-2.8	0	-7	-2.8	0	-7	-2.8	0	-7	-2.8	0	-7	-2.8	0
																-6.9	-2.8	6.0279	-6.9	-2.8	6.18579	-6.9	-2.8	6.17602	-6.9	-2.8	6.16377	-6.9	-2.8	6.1463					-6.9	-2.8	0	-6.9	-2.8	0	-6.9	-2.8	0	-6.9	-2.8	0	-6.9	-2.8	0
																-6.8	-2.8	6.05967	-6.8	-2.8	6.21957	-6.8	-2.8	6.20969	-6.8	-2.8	6.19705	-6.8	-2.8	6.17916					-6.8	-2.8	0	-6.8	-2.8	0	-6.8	-2.8	0	-6.8	-2.8	0	-6.8	-2.8	0
																-6.7	-2.8	6.09161	-6.7	-2.8	6.25346	-6.7	-2.8	6.2435	-6.7	-2.8	6.23048	-6.7	-2.8	6.21216					-6.7	-2.8	0	-6.7	-2.8	0	-6.7	-2.8	0	-6.7	-2.8	0	-6.7	-2.8	0
																-6.6	-2.8	6.12357	-6.6	-2.8	6.28732	-6.6	-2.8	6.27729	-6.6	-2.8	6.26388	-6.6	-2.8	6.24513					-6.6	-2.8	0	-6.6	-2.8	0	-6.6	-2.8	0	-6.6	-2.8	0	-6.6	-2.8	0
																-6.5	-2.8	6.15555	-6.5	-2.8	6.32114	-6.5	-2.8	6.31106	-6.5	-2.8	6.29727	-6.5	-2.8	6.27808					-6.5	-2.8	0	-6.5	-2.8	0	-6.5	-2.8	0	-6.5	-2.8	0	-6.5	-2.8	0
																-6.4	-2.8	6.18756	-6.4	-2.8	6.35492	-6.4	-2.8	6.3448	-6.4	-2.8	6.33063	-6.4	-2.8	6.31101					-6.4	-2.8	0	-6.4	-2.8	0	-6.4	-2.8	0	-6.4	-2.8	0	-6.4	-2.8	0
																-6.3	-2.8	6.2196	-6.3	-2.8	6.38865	-6.3	-2.8	6.37852	-6.3	-2.8	6.36398	-6.3	-2.8	6.34392					-6.3	-2.8	0	-6.3	-2.8	0	-6.3	-2.8	0	-6.3	-2.8	0	-6.3	-2.8	0
																-6.2	-2.8	6.25154	-6.2	-2.8	6.42222	-6.2	-2.8	6.4121	-6.2	-2.8	6.39718	-6.2	-2.8	6.37668					-6.2	-2.8	0	-6.2	-2.8	0	-6.2	-2.8	0	-6.2	-2.8	0	-6.2	-2.8	0
																-6.1	-2.8	6.28305	-6.1	-2.8	6.45526	-6.1	-2.8	6.44515	-6.1	-2.8	6.42987	-6.1	-2.8	6.40892					-6.1	-2.8	0	-6.1	-2.8	0	-6.1	-2.8	0	-6.1	-2.8	0	-6.1	-2.8	0
																-6	-2.8	6.31415	-6	-2.8	6.48775	-6	-2.8	6.47768	-6	-2.8	6.46203	-6	-2.8	6.44064					-6	-2.8	0	-6	-2.8	0	-6	-2.8	0	-6	-2.8	0	-6	-2.8	0
																-5.9	-2.8	6.34483	-5.9	-2.8	6.51971	-5.9	-2.8	6.50969	-5.9	-2.8	6.49368	-5.9	-2.8	6.47184					-5.9	-2.8	0	-5.9	-2.8	0	-5.9	-2.8	0	-5.9	-2.8	0	-5.9	-2.8	0
																-5.8	-2.8	6.37508	-5.8	-2.8	6.55113	-5.8	-2.8	6.54118	-5.8	-2.8	6.52481	-5.8	-2.8	6.50251					-5.8	-2.8	0	-5.8	-2.8	0	-5.8	-2.8	0	-5.8	-2.8	0	-5.8	-2.8	0
																-5.7	-2.8	6.40491	-5.7	-2.8	6.58202	-5.7	-2.8	6.57214	-5.7	-2.8	6.55542	-5.7	-2.8	6.53266					-5.7	-2.8	0	-5.7	-2.8	0	-5.7	-2.8	0	-5.7	-2.8	0	-5.7	-2.8	0
																-5.6	-2.8	6.43418	-5.6	-2.8	6.6122	-5.6	-2.8	6.60241	-5.6	-2.8	6.58533	-5.6	-2.8	6.56212					-5.6	-2.8	0	-5.6	-2.8	0	-5.6	-2.8	0	-5.6	-2.8	0	-5.6	-2.8	0
																-5.5	-2.8	6.4628	-5.5	-2.8	6.64158	-5.5	-2.8	6.63189	-5.5	-2.8	6.61447	-5.5	-2.8	6.5908					-5.5	-2.8	0	-5.5	-2.8	0	-5.5	-2.8	0	-5.5	-2.8	0	-5.5	-2.8	0
																-5.4	-2.8	6.49078	-5.4	-2.8	6.67018	-5.4	-2.8	6.6606	-5.4	-2.8	6.64282	-5.4	-2.8	6.61869					-5.4	-2.8	0	-5.4	-2.8	0	-5.4	-2.8	0	-5.4	-2.8	0	-5.4	-2.8	0
																-5.3	-2.8	6.51813	-5.3	-2.8	6.698	-5.3	-2.8	6.68853	-5.3	-2.8	6.67041	-5.3	-2.8	6.64582					-5.3	-2.8	0	-5.3	-2.8	0	-5.3	-2.8	0	-5.3	-2.8	0	-5.3	-2.8	0
																-5.2	-2.8	6.54484	-5.2	-2.8	6.72503	-5.2	-2.8	6.71568	-5.2	-2.8	6.69722	-5.2	-2.8	6.67216					-5.2	-2.8	0	-5.2	-2.8	0	-5.2	-2.8	0	-5.2	-2.8	0	-5.2	-2.8	0
																-5.1	-2.8	6.57091	-5.1	-2.8	6.75127	-5.1	-2.8	6.74205	-5.1	-2.8	6.72324	-5.1	-2.8	6.69772					-5.1	-2.8	0	-5.1	-2.8	0	-5.1	-2.8	0	-5.1	-2.8	0	-5.1	-2.8	0
																-5	-2.8	6.59627	-5	-2.8	6.77664	-5	-2.8	6.76755	-5	-2.8	6.7484	-5	-2.8	6.72241					-5	-2.8	0	-5	-2.8	0	-5	-2.8	0	-5	-2.8	0	-5	-2.8	0
																-4.9	-2.8	6.62096	-4.9	-2.8	6.80118	-4.9	-2.8	6.79222	-4.9	-2.8	6.77273	-4.9	-2.8	6.74628					-4.9	-2.8	0	-4.9	-2.8	0	-4.9	-2.8	0	-4.9	-2.8	0	-4.9	-2.8	0
																-4.8	-2.8	6.64498	-4.8	-2.8	6.82488	-4.8	-2.8	6.81605	-4.8	-2.8	6.79623	-4.8	-2.8	6.76931					-4.8	-2.8	0	-4.8	-2.8	0	-4.8	-2.8	0	-4.8	-2.8	0	-4.8	-2.8	0
																-4.7	-2.8	6.66832	-4.7	-2.8	6.84776	-4.7	-2.8	6.83906	-4.7	-2.8	6.81891	-4.7	-2.8	6.79152					-4.7	-2.8	0	-4.7	-2.8	0	-4.7	-2.8	0	-4.7	-2.8	0	-4.7	-2.8	0
																-4.6	-2.8	6.69098	-4.6	-2.8	6.8698	-4.6	-2.8	6.86123	-4.6	-2.8	6.84075	-4.6	-2.8	6.81289					-4.6	-2.8	0	-4.6	-2.8	0	-4.6	-2.8	0	-4.6	-2.8	0	-4.6	-2.8	0
																-4.5	-2.8	6.71297	-4.5	-2.8	6.891	-4.5	-2.8	6.88257	-4.5	-2.8	6.86175	-4.5	-2.8	6.83343					-4.5	-2.8	0	-4.5	-2.8	0	-4.5	-2.8	0	-4.5	-2.8	0	-4.5	-2.8	0
																-4.4	-2.8	6.73432	-4.4	-2.8	6.91142	-4.4	-2.8	6.90312	-4.4	-2.8	6.88198	-4.4	-2.8	6.85319					-4.4	-2.8	0	-4.4	-2.8	0	-4.4	-2.8	0	-4.4	-2.8	0	-4.4	-2.8	0
																-4.3	-2.8	6.75507	-4.3	-2.8	6.9311	-4.3	-2.8	6.92292	-4.3	-2.8	6.90145	-4.3	-2.8	6.87221					-4.3	-2.8	0	-4.3	-2.8	0	-4.3	-2.8	0	-4.3	-2.8	0	-4.3	-2.8	0
																-4.2	-2.8	6.7752	-4.2	-2.8	6.95002	-4.2	-2.8	6.94197	-4.2	-2.8	6.92018	-4.2	-2.8	6.89047					-4.2	-2.8	0	-4.2	-2.8	0	-4.2	-2.8	0	-4.2	-2.8	0	-4.2	-2.8	0
																-4.1	-2.8	6.79473	-4.1	-2.8	6.9682	-4.1	-2.8	6.96026	-4.1	-2.8	6.93815	-4.1	-2.8	6.908					-4.1	-2.8	0	-4.1	-2.8	0	-4.1	-2.8	0	-4.1	-2.8	0	-4.1	-2.8	0
																-4	-2.8	6.81364	-4	-2.8	6.98563	-4	-2.8	6.9778	-4	-2.8	6.95538	-4	-2.8	6.92477					-4	-2.8	0	-4	-2.8	0	-4	-2.8	0	-4	-2.8	0	-4	-2.8	0
																-3.9	-2.8	6.83198	-3.9	-2.8	7.00234	-3.9	-2.8	6.99462	-3.9	-2.8	6.97189	-3.9	-2.8	6.94084					-3.9	-2.8	0	-3.9	-2.8	0	-3.9	-2.8	0	-3.9	-2.8	0	-3.9	-2.8	0
																-3.8	-2.8	6.84981	-3.8	-2.8	7.01845	-3.8	-2.8	7.01083	-3.8	-2.8	6.9878	-3.8	-2.8	6.95631					-3.8	-2.8	0	-3.8	-2.8	0	-3.8	-2.8	0	-3.8	-2.8	0	-3.8	-2.8	0
																-3.7	-2.8	6.86714	-3.7	-2.8	7.03396	-3.7	-2.8	7.02644	-3.7	-2.8	7.00311	-3.7	-2.8	6.97119					-3.7	-2.8	0	-3.7	-2.8	0	-3.7	-2.8	0	-3.7	-2.8	0	-3.7	-2.8	0
																-3.6	-2.8	6.88397	-3.6	-2.8	7.04887	-3.6	-2.8	7.04145	-3.6	-2.8	7.01782	-3.6	-2.8	6.98547					-3.6	-2.8	0	-3.6	-2.8	0	-3.6	-2.8	0	-3.6	-2.8	0	-3.6	-2.8	0
																-3.5	-2.8	6.9003	-3.5	-2.8	7.06318	-3.5	-2.8	7.05585	-3.5	-2.8	7.03194	-3.5	-2.8	6.99917					-3.5	-2.8	0	-3.5	-2.8	0	-3.5	-2.8	0	-3.5	-2.8	0	-3.5	-2.8	0
																-3.4	-2.8	6.91614	-3.4	-2.8	7.07689	-3.4	-2.8	7.06965	-3.4	-2.8	7.04545	-3.4	-2.8	7.01228					-3.4	-2.8	0	-3.4	-2.8	0	-3.4	-2.8	0	-3.4	-2.8	0	-3.4	-2.8	0
																-3.3	-2.8	6.93154	-3.3	-2.8	7.09011	-3.3	-2.8	7.08295	-3.3	-2.8	7.05848	-3.3	-2.8	7.02491					-3.3	-2.8	0	-3.3	-2.8	0	-3.3	-2.8	0	-3.3	-2.8	0	-3.3	-2.8	0
																-3.2	-2.8	6.94656	-3.2	-2.8	7.1029	-3.2	-2.8	7.09581	-3.2	-2.8	7.07108	-3.2	-2.8	7.03712					-3.2	-2.8	0	-3.2	-2.8	0	-3.2	-2.8	0	-3.2	-2.8	0	-3.2	-2.8	0
																-3.1	-2.8	6.9612	-3.1	-2.8	7.11526	-3.1	-2.8	7.10825	-3.1	-2.8	7.08326	-3.1	-2.8	7.04893					-3.1	-2.8	0	-3.1	-2.8	0	-3.1	-2.8	0	-3.1	-2.8	0	-3.1	-2.8	0
																-3	-2.8	6.97545	-3	-2.8	7.12719	-3	-2.8	7.12025	-3	-2.8	7.09502	-3	-2.8	7.06032					-3	-2.8	0	-3	-2.8	0	-3	-2.8	0	-3	-2.8	0	-3	-2.8	0
																-2.9	-2.8	6.98931	-2.9	-2.8	7.1387	-2.9	-2.8	7.13182	-2.9	-2.8	7.10635	-2.9	-2.8	7.0713					-2.9	-2.8	0	-2.9	-2.8	0	-2.9	-2.8	0	-2.9	-2.8	0	-2.9	-2.8	0
																-2.8	-2.8	7.00281	-2.8	-2.8	7.14979	-2.8	-2.8	7.14298	-2.8	-2.8	7.11727	-2.8	-2.8	7.08189					-2.8	-2.8	0	-2.8	-2.8	0	-2.8	-2.8	0	-2.8	-2.8	0	-2.8	-2.8	0
																-2.7	-2.8	7.016	-2.7	-2.8	7.16059	-2.7	-2.8	7.15384	-2.7	-2.8	7.12792	-2.7	-2.8	7.09221					-2.7	-2.8	0	-2.7	-2.8	0	-2.7	-2.8	0	-2.7	-2.8	0	-2.7	-2.8	0
																-2.6	-2.8	7.02891	-2.6	-2.8	7.17112	-2.6	-2.8	7.16444	-2.6	-2.8	7.13831	-2.6	-2.8	7.10228					-2.6	-2.8	0	-2.6	-2.8	0	-2.6	-2.8	0	-2.6	-2.8	0	-2.6	-2.8	0
																-2.5	-2.8	7.04153	-2.5	-2.8	7.18138	-2.5	-2.8	7.17476	-2.5	-2.8	7.14844	-2.5	-2.8	7.11211					-2.5	-2.8	0	-2.5	-2.8	0	-2.5	-2.8	0	-2.5	-2.8	0	-2.5	-2.8	0
																-2.4	-2.8	7.05387	-2.4	-2.8	7.19137	-2.4	-2.8	7.18482	-2.4	-2.8	7.15831	-2.4	-2.8	7.1217					-2.4	-2.8	0	-2.4	-2.8	0	-2.4	-2.8	0	-2.4	-2.8	0	-2.4	-2.8	0
																-2.3	-2.8	7.06593	-2.3	-2.8	7.20109	-2.3	-2.8	7.1946	-2.3	-2.8	7.16792	-2.3	-2.8	7.13104					-2.3	-2.8	0	-2.3	-2.8	0	-2.3	-2.8	0	-2.3	-2.8	0	-2.3	-2.8	0
																-2.2	-2.8	7.07772	-2.2	-2.8	7.21059	-2.2	-2.8	7.20417	-2.2	-2.8	7.17732	-2.2	-2.8	7.14018					-2.2	-2.8	0	-2.2	-2.8	0	-2.2	-2.8	0	-2.2	-2.8	0	-2.2	-2.8	0
																-2.1	-2.8	7.08931	-2.1	-2.8	7.21995	-2.1	-2.8	7.2136	-2.1	-2.8	7.1866	-2.1	-2.8	7.14922					-2.1	-2.8	0	-2.1	-2.8	0	-2.1	-2.8	0	-2.1	-2.8	0	-2.1	-2.8	0
																-2	-2.8	7.10069	-2	-2.8	7.22918	-2	-2.8	7.2229	-2	-2.8	7.19576	-2	-2.8	7.15816					-2	-2.8	0	-2	-2.8	0	-2	-2.8	0	-2	-2.8	0	-2	-2.8	0
																-1.9	-2.8	7.11186	-1.9	-2.8	7.23827	-1.9	-2.8	7.23206	-1.9	-2.8	7.2048	-1.9	-2.8	7.167					-1.9	-2.8	0	-1.9	-2.8	0	-1.9	-2.8	0	-1.9	-2.8	0	-1.9	-2.8	0
																-1.8	-2.8	7.12282	-1.8	-2.8	7.24723	-1.8	-2.8	7.2411	-1.8	-2.8	7.21373	-1.8	-2.8	7.17573					-1.8	-2.8	0	-1.8	-2.8	0	-1.8	-2.8	0	-1.8	-2.8	0	-1.8	-2.8	0
																-1.7	-2.8	7.13358	-1.7	-2.8	7.25606	-1.7	-2.8	7.25001	-1.7	-2.8	7.22253	-1.7	-2.8	7.18435					-1.7	-2.8	0	-1.7	-2.8	0	-1.7	-2.8	0	-1.7	-2.8	0	-1.7	-2.8	0
																-1.6	-2.8	7.14417	-1.6	-2.8	7.26482	-1.6	-2.8	7.25885	-1.6	-2.8	7.23129	-1.6	-2.8	7.19295					-1.6	-2.8	0	-1.6	-2.8	0	-1.6	-2.8	0	-1.6	-2.8	0	-1.6	-2.8	0
																-1.5	-2.8	7.15462	-1.5	-2.8	7.27356	-1.5	-2.8	7.26768	-1.5	-2.8	7.24005	-1.5	-2.8	7.20156					-1.5	-2.8	0	-1.5	-2.8	0	-1.5	-2.8	0	-1.5	-2.8	0	-1.5	-2.8	0
																-1.4	-2.8	7.16491	-1.4	-2.8	7.28227	-1.4	-2.8	7.27649	-1.4	-2.8	7.24879	-1.4	-2.8	7.21018					-1.4	-2.8	0	-1.4	-2.8	0	-1.4	-2.8	0	-1.4	-2.8	0	-1.4	-2.8	0
																-1.3	-2.8	7.17507	-1.3	-2.8	7.29096	-1.3	-2.8	7.28528	-1.3	-2.8	7.25753	-1.3	-2.8	7.2188					-1.3	-2.8	0	-1.3	-2.8	0	-1.3	-2.8	0	-1.3	-2.8	0	-1.3	-2.8	0
																-1.2	-2.8	7.18507	-1.2	-2.8	7.29962	-1.2	-2.8	7.29405	-1.2	-2.8	7.26627	-1.2	-2.8	7.22744					-1.2	-2.8	0	-1.2	-2.8	0	-1.2	-2.8	0	-1.2	-2.8	0	-1.2	-2.8	0
																-1.1	-2.8	7.19494	-1.1	-2.8	7.30827	-1.1	-2.8	7.30281	-1.1	-2.8	7.27501	-1.1	-2.8	7.23609					-1.1	-2.8	0	-1.1	-2.8	0	-1.1	-2.8	0	-1.1	-2.8	0	-1.1	-2.8	0
																-1	-2.8	7.2047	-1	-2.8	7.31697	-1	-2.8	7.31163	-1	-2.8	7.28382	-1	-2.8	7.24483					-1	-2.8	0	-1	-2.8	0	-1	-2.8	0	-1	-2.8	0	-1	-2.8	0
																-0.9	-2.8	7.21437	-0.9	-2.8	7.32573	-0.9	-2.8	7.32052	-0.9	-2.8	7.29271	-0.9	-2.8	7.25367					-0.9	-2.8	0	-0.9	-2.8	0	-0.9	-2.8	0	-0.9	-2.8	0	-0.9	-2.8	0
																-0.8	-2.8	7.22394	-0.8	-2.8	7.33455	-0.8	-2.8	7.32947	-0.8	-2.8	7.30168	-0.8	-2.8	7.2626					-0.8	-2.8	0	-0.8	-2.8	0	-0.8	-2.8	0	-0.8	-2.8	0	-0.8	-2.8	0
																-0.7	-2.8	7.23342	-0.7	-2.8	7.34343	-0.7	-2.8	7.3385	-0.7	-2.8	7.31074	-0.7	-2.8	7.27163					-0.7	-2.8	0	-0.7	-2.8	0	-0.7	-2.8	0	-0.7	-2.8	0	-0.7	-2.8	0
																-0.6	-2.8	7.2428	-0.6	-2.8	7.35237	-0.6	-2.8	7.34759	-0.6	-2.8	7.31988	-0.6	-2.8	7.28076					-0.6	-2.8	0	-0.6	-2.8	0	-0.6	-2.8	0	-0.6	-2.8	0	-0.6	-2.8	0
																-0.5	-2.8	7.2521	-0.5	-2.8	7.3614	-0.5	-2.8	7.35677	-0.5	-2.8	7.32912	-0.5	-2.8	7.29001					-0.5	-2.8	0	-0.5	-2.8	0	-0.5	-2.8	0	-0.5	-2.8	0	-0.5	-2.8	0
																-0.4	-2.8	7.26136	-0.4	-2.8	7.37055	-0.4	-2.8	7.36609	-0.4	-2.8	7.33851	-0.4	-2.8	7.29942					-0.4	-2.8	0	-0.4	-2.8	0	-0.4	-2.8	0	-0.4	-2.8	0	-0.4	-2.8	0
																-0.3	-2.8	7.27056	-0.3	-2.8	7.37983	-0.3	-2.8	7.37555	-0.3	-2.8	7.34805	-0.3	-2.8	7.309					-0.3	-2.8	0	-0.3	-2.8	0	-0.3	-2.8	0	-0.3	-2.8	0	-0.3	-2.8	0
																-0.2	-2.8	7.27972	-0.2	-2.8	7.38924	-0.2	-2.8	7.38514	-0.2	-2.8	7.35774	-0.2	-2.8	7.31874					-0.2	-2.8	0	-0.2	-2.8	0	-0.2	-2.8	0	-0.2	-2.8	0	-0.2	-2.8	0
																-0.1	-2.8	7.28883	-0.1	-2.8	7.39878	-0.1	-2.8	7.39487	-0.1	-2.8	7.36758	-0.1	-2.8	7.32865					-0.1	-2.8	0	-0.1	-2.8	0	-0.1	-2.8	0	-0.1	-2.8	0	-0.1	-2.8	0
																0	-2.8	7.2979	0	-2.8	7.40845	0	-2.8	7.40474	0	-2.8	7.37757	0	-2.8	7.33872					0	-2.8	0	0	-2.8	0	0	-2.8	0	0	-2.8	0	0	-2.8	0
																0.1	-2.8	7.30694	0.1	-2.8	7.41828	0.1	-2.8	7.41478	0.1	-2.8	7.38775	0.1	-2.8	7.34899					0.1	-2.8	0	0.1	-2.8	0	0.1	-2.8	0	0.1	-2.8	0	0.1	-2.8	0
																0.2	-2.8	7.31599	0.2	-2.8	7.42828	0.2	-2.8	7.425	0.2	-2.8	7.39812	0.2	-2.8	7.35948					0.2	-2.8	0	0.2	-2.8	0	0.2	-2.8	0	0.2	-2.8	0	0.2	-2.8	0
																0.3	-2.8	7.32503	0.3	-2.8	7.43846	0.3	-2.8	7.43541	0.3	-2.8	7.4087	0.3	-2.8	7.37018					0.3	-2.8	0	0.3	-2.8	0	0.3	-2.8	0	0.3	-2.8	0	0.3	-2.8	0
																0.4	-2.8	7.33407	0.4	-2.8	7.44882	0.4	-2.8	7.44601	0.4	-2.8	7.41947	0.4	-2.8	7.38109					0.4	-2.8	0	0.4	-2.8	0	0.4	-2.8	0	0.4	-2.8	0	0.4	-2.8	0
																0.5	-2.8	7.34311	0.5	-2.8	7.45936	0.5	-2.8	7.45679	0.5	-2.8	7.43044	0.5	-2.8	7.39222					0.5	-2.8	0	0.5	-2.8	0	0.5	-2.8	0	0.5	-2.8	0	0.5	-2.8	0
																0.6	-2.8	7.35216	0.6	-2.8	7.47008	0.6	-2.8	7.46776	0.6	-2.8	7.44162	0.6	-2.8	7.40356					0.6	-2.8	0	0.6	-2.8	0	0.6	-2.8	0	0.6	-2.8	0	0.6	-2.8	0
																0.7	-2.8	7.36124	0.7	-2.8	7.481	0.7	-2.8	7.47894	0.7	-2.8	7.45302	0.7	-2.8	7.41515					0.7	-2.8	0	0.7	-2.8	0	0.7	-2.8	0	0.7	-2.8	0	0.7	-2.8	0
																0.8	-2.8	7.37036	0.8	-2.8	7.49212	0.8	-2.8	7.49033	0.8	-2.8	7.46464	0.8	-2.8	7.42697					0.8	-2.8	0	0.8	-2.8	0	0.8	-2.8	0	0.8	-2.8	0	0.8	-2.8	0
																0.9	-2.8	7.37953	0.9	-2.8	7.50345	0.9	-2.8	7.50194	0.9	-2.8	7.47649	0.9	-2.8	7.43903					0.9	-2.8	0	0.9	-2.8	0	0.9	-2.8	0	0.9	-2.8	0	0.9	-2.8	0
																1	-2.8	7.38873	1	-2.8	7.51498	1	-2.8	7.51375	1	-2.8	7.48856	1	-2.8	7.45133					1	-2.8	0	1	-2.8	0	1	-2.8	0	1	-2.8	0	1	-2.8	0
																1.1	-2.8	7.39798	1.1	-2.8	7.52671	1.1	-2.8	7.52578	1.1	-2.8	7.50085	1.1	-2.8	7.46386					1.1	-2.8	0	1.1	-2.8	0	1.1	-2.8	0	1.1	-2.8	0	1.1	-2.8	0
																1.2	-2.8	7.40728	1.2	-2.8	7.53865	1.2	-2.8	7.53802	1.2	-2.8	7.51338	1.2	-2.8	7.47665					1.2	-2.8	0	1.2	-2.8	0	1.2	-2.8	0	1.2	-2.8	0	1.2	-2.8	0
																1.3	-2.8	7.41665	1.3	-2.8	7.55079	1.3	-2.8	7.55047	1.3	-2.8	7.52612	1.3	-2.8	7.48966					1.3	-2.8	0	1.3	-2.8	0	1.3	-2.8	0	1.3	-2.8	0	1.3	-2.8	0
																1.4	-2.8	7.42609	1.4	-2.8	7.56313	1.4	-2.8	7.56311	1.4	-2.8	7.53907	1.4	-2.8	7.5029					1.4	-2.8	0	1.4	-2.8	0	1.4	-2.8	0	1.4	-2.8	0	1.4	-2.8	0
																1.5	-2.8	7.4356	1.5	-2.8	7.57565	1.5	-2.8	7.57596	1.5	-2.8	7.55224	1.5	-2.8	7.51636					1.5	-2.8	0	1.5	-2.8	0	1.5	-2.8	0	1.5	-2.8	0	1.5	-2.8	0
																1.6	-2.8	7.44518	1.6	-2.8	7.58838	1.6	-2.8	7.589	1.6	-2.8	7.56561	1.6	-2.8	7.53005					1.6	-2.8	0	1.6	-2.8	0	1.6	-2.8	0	1.6	-2.8	0	1.6	-2.8	0
																1.7	-2.8	7.45482	1.7	-2.8	7.6013	1.7	-2.8	7.60224	1.7	-2.8	7.57919	1.7	-2.8	7.54397					1.7	-2.8	0	1.7	-2.8	0	1.7	-2.8	0	1.7	-2.8	0	1.7	-2.8	0
																1.8	-2.8	7.46455	1.8	-2.8	7.6144	1.8	-2.8	7.61568	1.8	-2.8	7.59298	1.8	-2.8	7.5581					1.8	-2.8	0	1.8	-2.8	0	1.8	-2.8	0	1.8	-2.8	0	1.8	-2.8	0
																1.9	-2.8	7.47435	1.9	-2.8	7.62764	1.9	-2.8	7.62925	1.9	-2.8	7.60691	1.9	-2.8	7.57239					1.9	-2.8	0	1.9	-2.8	0	1.9	-2.8	0	1.9	-2.8	0	1.9	-2.8	0
																2	-2.8	7.48421	2	-2.8	7.64102	2	-2.8	7.64296	2	-2.8	7.62099	2	-2.8	7.58684					2	-2.8	0	2	-2.8	0	2	-2.8	0	2	-2.8	0	2	-2.8	0
																2.1	-2.8	7.49413	2.1	-2.8	7.65454	2.1	-2.8	7.6568	2.1	-2.8	7.63521	2.1	-2.8	7.60144					2.1	-2.8	0	2.1	-2.8	0	2.1	-2.8	0	2.1	-2.8	0	2.1	-2.8	0
																2.2	-2.8	7.50412	2.2	-2.8	7.66819	2.2	-2.8	7.67077	2.2	-2.8	7.64957	2.2	-2.8	7.61621					2.2	-2.8	0	2.2	-2.8	0	2.2	-2.8	0	2.2	-2.8	0	2.2	-2.8	0
																2.3	-2.8	7.51418	2.3	-2.8	7.68198	2.3	-2.8	7.68489	2.3	-2.8	7.66409	2.3	-2.8	7.63113					2.3	-2.8	0	2.3	-2.8	0	2.3	-2.8	0	2.3	-2.8	0	2.3	-2.8	0
																2.4	-2.8	7.52427	2.4	-2.8	7.69583	2.4	-2.8	7.69906	2.4	-2.8	7.67867	2.4	-2.8	7.64613					2.4	-2.8	0	2.4	-2.8	0	2.4	-2.8	0	2.4	-2.8	0	2.4	-2.8	0
																2.5	-2.8	7.53438	2.5	-2.8	7.7097	2.5	-2.8	7.71324	2.5	-2.8	7.69325	2.5	-2.8	7.66115					2.5	-2.8	0	2.5	-2.8	0	2.5	-2.8	0	2.5	-2.8	0	2.5	-2.8	0
																2.6	-2.8	7.5445	2.6	-2.8	7.72357	2.6	-2.8	7.72741	2.6	-2.8	7.70785	2.6	-2.8	7.67619					2.6	-2.8	0	2.6	-2.8	0	2.6	-2.8	0	2.6	-2.8	0	2.6	-2.8	0
																2.7	-2.8	7.55462	2.7	-2.8	7.73746	2.7	-2.8	7.74159	2.7	-2.8	7.72244	2.7	-2.8	7.69124					2.7	-2.8	0	2.7	-2.8	0	2.7	-2.8	0	2.7	-2.8	0	2.7	-2.8	0
																2.8	-2.8	7.56475	2.8	-2.8	7.75135	2.8	-2.8	7.75577	2.8	-2.8	7.73705	2.8	-2.8	7.70632					2.8	-2.8	0	2.8	-2.8	0	2.8	-2.8	0	2.8	-2.8	0	2.8	-2.8	0
																2.9	-2.8	7.57488	2.9	-2.8	7.76524	2.9	-2.8	7.76994	2.9	-2.8	7.75164	2.9	-2.8	7.72139					2.9	-2.8	0	2.9	-2.8	0	2.9	-2.8	0	2.9	-2.8	0	2.9	-2.8	0
																3	-2.8	7.58492	3	-2.8	7.77896	3	-2.8	7.78392	3	-2.8	7.76606	3	-2.8	7.73628					3	-2.8	0	3	-2.8	0	3	-2.8	0	3	-2.8	0	3	-2.8	0
																3.1	-2.8	7.59484	3.1	-2.8	7.79249	3.1	-2.8	7.79769	3.1	-2.8	7.78025	3.1	-2.8	7.75097					3.1	-2.8	0	3.1	-2.8	0	3.1	-2.8	0	3.1	-2.8	0	3.1	-2.8	0
																3.2	-2.8	7.60463	3.2	-2.8	7.80582	3.2	-2.8	7.81124	3.2	-2.8	7.79423	3.2	-2.8	7.76545					3.2	-2.8	0	3.2	-2.8	0	3.2	-2.8	0	3.2	-2.8	0	3.2	-2.8	0
																3.3	-2.8	7.61429	3.3	-2.8	7.81894	3.3	-2.8	7.82458	3.3	-2.8	7.808	3.3	-2.8	7.77971					3.3	-2.8	0	3.3	-2.8	0	3.3	-2.8	0	3.3	-2.8	0	3.3	-2.8	0
																3.4	-2.8	7.62384	3.4	-2.8	7.83187	3.4	-2.8	7.8377	3.4	-2.8	7.82155	3.4	-2.8	7.79377					3.4	-2.8	0	3.4	-2.8	0	3.4	-2.8	0	3.4	-2.8	0	3.4	-2.8	0
																3.5	-2.8	7.6332	3.5	-2.8	7.84452	3.5	-2.8	7.85052	3.5	-2.8	7.83479	3.5	-2.8	7.80752					3.5	-2.8	0	3.5	-2.8	0	3.5	-2.8	0	3.5	-2.8	0	3.5	-2.8	0
																3.6	-2.8	7.64223	3.6	-2.8	7.85668	3.6	-2.8	7.86282	3.6	-2.8	7.84751	3.6	-2.8	7.82076					3.6	-2.8	0	3.6	-2.8	0	3.6	-2.8	0	3.6	-2.8	0	3.6	-2.8	0
																3.7	-2.8	7.65091	3.7	-2.8	7.86835	3.7	-2.8	7.87461	3.7	-2.8	7.85971	3.7	-2.8	7.83347					3.7	-2.8	0	3.7	-2.8	0	3.7	-2.8	0	3.7	-2.8	0	3.7	-2.8	0
																3.8	-2.8	7.65926	3.8	-2.8	7.87952	3.8	-2.8	7.88588	3.8	-2.8	7.87138	3.8	-2.8	7.84566					3.8	-2.8	0	3.8	-2.8	0	3.8	-2.8	0	3.8	-2.8	0	3.8	-2.8	0
																3.9	-2.8	7.66725	3.9	-2.8	7.89021	3.9	-2.8	7.89664	3.9	-2.8	7.88254	3.9	-2.8	7.85733					3.9	-2.8	0	3.9	-2.8	0	3.9	-2.8	0	3.9	-2.8	0	3.9	-2.8	0
																4	-2.8	7.67491	4	-2.8	7.9004	4	-2.8	7.90688	4	-2.8	7.89316	4	-2.8	7.86847					4	-2.8	0	4	-2.8	0	4	-2.8	0	4	-2.8	0	4	-2.8	0
																4.1	-2.8	7.68204	4.1	-2.8	7.90987	4.1	-2.8	7.91637	4.1	-2.8	7.90303	4.1	-2.8	7.87885					4.1	-2.8	0	4.1	-2.8	0	4.1	-2.8	0	4.1	-2.8	0	4.1	-2.8	0
																4.2	-2.8	7.68852	4.2	-2.8	7.91849	4.2	-2.8	7.92498	4.2	-2.8	7.91201	4.2	-2.8	7.88834					4.2	-2.8	0	4.2	-2.8	0	4.2	-2.8	0	4.2	-2.8	0	4.2	-2.8	0
																4.3	-2.8	7.69436	4.3	-2.8	7.92626	4.3	-2.8	7.93271	4.3	-2.8	7.9201	4.3	-2.8	7.89693					4.3	-2.8	0	4.3	-2.8	0	4.3	-2.8	0	4.3	-2.8	0	4.3	-2.8	0
																4.4	-2.8	7.69955	4.4	-2.8	7.93318	4.4	-2.8	7.93956	4.4	-2.8	7.9273	4.4	-2.8	7.90463					4.4	-2.8	0	4.4	-2.8	0	4.4	-2.8	0	4.4	-2.8	0	4.4	-2.8	0
																4.5	-2.8	7.7041	4.5	-2.8	7.93925	4.5	-2.8	7.94554	4.5	-2.8	7.93361	4.5	-2.8	7.91143					4.5	-2.8	0	4.5	-2.8	0	4.5	-2.8	0	4.5	-2.8	0	4.5	-2.8	0
																4.6	-2.8	7.70796	4.6	-2.8	7.94442	4.6	-2.8	7.95058	4.6	-2.8	7.93897	4.6	-2.8	7.91729					4.6	-2.8	0	4.6	-2.8	0	4.6	-2.8	0	4.6	-2.8	0	4.6	-2.8	0
																4.7	-2.8	7.71086	4.7	-2.8	7.9484	4.7	-2.8	7.95442	4.7	-2.8	7.94311	4.7	-2.8	7.92191					4.7	-2.8	0	4.7	-2.8	0	4.7	-2.8	0	4.7	-2.8	0	4.7	-2.8	0
																4.8	-2.8	7.71277	4.8	-2.8	7.95116	4.8	-2.8	7.957	4.8	-2.8	7.94599	4.8	-2.8	7.92525					4.8	-2.8	0	4.8	-2.8	0	4.8	-2.8	0	4.8	-2.8	0	4.8	-2.8	0
																4.9	-2.8	7.71368	4.9	-2.8	7.95269	4.9	-2.8	7.95833	4.9	-2.8	7.9476	4.9	-2.8	7.92733					4.9	-2.8	0	4.9	-2.8	0	4.9	-2.8	0	4.9	-2.8	0	4.9	-2.8	0
																5	-2.8	7.71359	5	-2.8	7.95299	5	-2.8	7.9584	5	-2.8	7.94795	5	-2.8	7.92813					5	-2.8	0	5	-2.8	0	5	-2.8	0	5	-2.8	0	5	-2.8	0
																5.1	-2.8	7.71251	5.1	-2.8	7.95206	5.1	-2.8	7.95723	5.1	-2.8	7.94703	5.1	-2.8	7.92766					5.1	-2.8	0	5.1	-2.8	0	5.1	-2.8	0	5.1	-2.8	0	5.1	-2.8	0
																5.2	-2.8	7.71029	5.2	-2.8	7.94976	5.2	-2.8	7.95466	5.2	-2.8	7.94471	5.2	-2.8	7.92577					5.2	-2.8	0	5.2	-2.8	0	5.2	-2.8	0	5.2	-2.8	0	5.2	-2.8	0
																5.3	-2.8	7.70675	5.3	-2.8	7.94592	5.3	-2.8	7.95054	5.3	-2.8	7.94082	5.3	-2.8	7.92231					5.3	-2.8	0	5.3	-2.8	0	5.3	-2.8	0	5.3	-2.8	0	5.3	-2.8	0
																5.4	-2.8	7.70188	5.4	-2.8	7.94054	5.4	-2.8	7.94486	5.4	-2.8	7.93536	5.4	-2.8	7.91727					5.4	-2.8	0	5.4	-2.8	0	5.4	-2.8	0	5.4	-2.8	0	5.4	-2.8	0
																5.5	-2.8	7.69568	5.5	-2.8	7.93362	5.5	-2.8	7.93762	5.5	-2.8	7.92834	5.5	-2.8	7.91066					5.5	-2.8	0	5.5	-2.8	0	5.5	-2.8	0	5.5	-2.8	0	5.5	-2.8	0
																5.6	-2.8	7.68816	5.6	-2.8	7.92516	5.6	-2.8	7.92883	5.6	-2.8	7.91976	5.6	-2.8	7.90247					5.6	-2.8	0	5.6	-2.8	0	5.6	-2.8	0	5.6	-2.8	0	5.6	-2.8	0
																5.7	-2.8	7.6793	5.7	-2.8	7.91514	5.7	-2.8	7.91847	5.7	-2.8	7.90959	5.7	-2.8	7.8927					5.7	-2.8	0	5.7	-2.8	0	5.7	-2.8	0	5.7	-2.8	0	5.7	-2.8	0
																5.8	-2.8	7.66893	5.8	-2.8	7.90342	5.8	-2.8	7.9064	5.8	-2.8	7.89771	5.8	-2.8	7.88119					5.8	-2.8	0	5.8	-2.8	0	5.8	-2.8	0	5.8	-2.8	0	5.8	-2.8	0
																5.9	-2.8	7.65704	5.9	-2.8	7.89001	5.9	-2.8	7.89265	5.9	-2.8	7.88413	5.9	-2.8	7.86799					5.9	-2.8	0	5.9	-2.8	0	5.9	-2.8	0	5.9	-2.8	0	5.9	-2.8	0
																6	-2.8	7.64362	6	-2.8	7.87492	6	-2.8	7.87721	6	-2.8	7.86887	6	-2.8	7.8531					6	-2.8	0	6	-2.8	0	6	-2.8	0	6	-2.8	0	6	-2.8	0
																6.1	-2.8	7.62869	6.1	-2.8	7.85815	6.1	-2.8	7.86009	6.1	-2.8	7.85192	6.1	-2.8	7.83651					6.1	-2.8	0	6.1	-2.8	0	6.1	-2.8	0	6.1	-2.8	0	6.1	-2.8	0
																6.2	-2.8	7.61224	6.2	-2.8	7.83969	6.2	-2.8	7.84128	6.2	-2.8	7.83328	6.2	-2.8	7.81822					6.2	-2.8	0	6.2	-2.8	0	6.2	-2.8	0	6.2	-2.8	0	6.2	-2.8	0
																6.3	-2.8	7.59423	6.3	-2.8	7.81951	6.3	-2.8	7.82075	6.3	-2.8	7.81292	6.3	-2.8	7.79819					6.3	-2.8	0	6.3	-2.8	0	6.3	-2.8	0	6.3	-2.8	0	6.3	-2.8	0
																6.4	-2.8	7.57468	6.4	-2.8	7.7977	6.4	-2.8	7.79861	6.4	-2.8	7.79093	6.4	-2.8	7.77654					6.4	-2.8	0	6.4	-2.8	0	6.4	-2.8	0	6.4	-2.8	0	6.4	-2.8	0
																6.5	-2.8	7.55368	6.5	-2.8	7.77435	6.5	-2.8	7.77493	6.5	-2.8	7.76742	6.5	-2.8	7.75336					6.5	-2.8	0	6.5	-2.8	0	6.5	-2.8	0	6.5	-2.8	0	6.5	-2.8	0
																6.6	-2.8	7.53122	6.6	-2.8	7.74946	6.6	-2.8	7.74973	6.6	-2.8	7.74238	6.6	-2.8	7.72865					6.6	-2.8	0	6.6	-2.8	0	6.6	-2.8	0	6.6	-2.8	0	6.6	-2.8	0
																6.7	-2.8	7.50732	6.7	-2.8	7.72303	6.7	-2.8	7.723	6.7	-2.8	7.71581	6.7	-2.8	7.7024					6.7	-2.8	0	6.7	-2.8	0	6.7	-2.8	0	6.7	-2.8	0	6.7	-2.8	0
																6.8	-2.8	7.48195	6.8	-2.8	7.69506	6.8	-2.8	7.69474	6.8	-2.8	7.68772	6.8	-2.8	7.67462					6.8	-2.8	0	6.8	-2.8	0	6.8	-2.8	0	6.8	-2.8	0	6.8	-2.8	0
																6.9	-2.8	7.45515	6.9	-2.8	7.6656	6.9	-2.8	7.66501	6.9	-2.8	7.65815	6.9	-2.8	7.64535					6.9	-2.8	0	6.9	-2.8	0	6.9	-2.8	0	6.9	-2.8	0	6.9	-2.8	0
																7	-2.8	7.42727	7	-2.8	7.63505	7	-2.8	7.6342	7	-2.8	7.62751	7	-2.8	7.61502					7	-2.8	0	7	-2.8	0	7	-2.8	0	7	-2.8	0	7	-2.8	0
																7.1	-2.8	7.39834	7.1	-2.8	7.60346	7.1	-2.8	7.60238	7.1	-2.8	7.59586	7.1	-2.8	7.58367					7.1	-2.8	0	7.1	-2.8	0	7.1	-2.8	0	7.1	-2.8	0	7.1	-2.8	0
																7.2	-2.8	7.36838	7.2	-2.8	7.57083	7.2	-2.8	7.56955	7.2	-2.8	7.5632	7.2	-2.8	7.55129					7.2	-2.8	0	7.2	-2.8	0	7.2	-2.8	0	7.2	-2.8	0	7.2	-2.8	0
																7.3	-2.8	7.33737	7.3	-2.8	7.53717	7.3	-2.8	7.53569	7.3	-2.8	7.52951	7.3	-2.8	7.51789					7.3	-2.8	0	7.3	-2.8	0	7.3	-2.8	0	7.3	-2.8	0	7.3	-2.8	0
																7.4	-2.8	7.30531	7.4	-2.8	7.50247	7.4	-2.8	7.50081	7.4	-2.8	7.49481	7.4	-2.8	7.48347					7.4	-2.8	0	7.4	-2.8	0	7.4	-2.8	0	7.4	-2.8	0	7.4	-2.8	0
																7.5	-2.8	7.27256	7.5	-2.8	7.46711	7.5	-2.8	7.4653	7.5	-2.8	7.45948	7.5	-2.8	7.44842					7.5	-2.8	0	7.5	-2.8	0	7.5	-2.8	0	7.5	-2.8	0	7.5	-2.8	0
																7.6	-2.8	7.23948	7.6	-2.8	7.43152	7.6	-2.8	7.42957	7.6	-2.8	7.42394	7.6	-2.8	7.41315					7.6	-2.8	0	7.6	-2.8	0	7.6	-2.8	0	7.6	-2.8	0	7.6	-2.8	0
																7.7	-2.8	7.20609	7.7	-2.8	7.3957	7.7	-2.8	7.39363	7.7	-2.8	7.38819	7.7	-2.8	7.37765					7.7	-2.8	0	7.7	-2.8	0	7.7	-2.8	0	7.7	-2.8	0	7.7	-2.8	0
																7.8	-2.8	7.17238	7.8	-2.8	7.35964	7.8	-2.8	7.35748	7.8	-2.8	7.35222	7.8	-2.8	7.34194					7.8	-2.8	0	7.8	-2.8	0	7.8	-2.8	0	7.8	-2.8	0	7.8	-2.8	0
																7.9	-2.8	7.13835	7.9	-2.8	7.32334	7.9	-2.8	7.32111	7.9	-2.8	7.31603	7.9	-2.8	7.30601					7.9	-2.8	0	7.9	-2.8	0	7.9	-2.8	0	7.9	-2.8	0	7.9	-2.8	0
																8	-2.8	7.10408	8	-2.8	7.2869	8	-2.8	7.2846	8	-2.8	7.27972	8	-2.8	7.26994					8	-2.8	0	8	-2.8	0	8	-2.8	0	8	-2.8	0	8	-2.8	0
																8.1	-2.8	7.07017	8.1	-2.8	7.25095	8.1	-2.8	7.24861	8.1	-2.8	7.24392	8.1	-2.8	7.23438					8.1	-2.8	0	8.1	-2.8	0	8.1	-2.8	0	8.1	-2.8	0	8.1	-2.8	0
																8.2	-2.8	7.03676	8.2	-2.8	7.21562	8.2	-2.8	7.21325	8.2	-2.8	7.20875	8.2	-2.8	7.19944					8.2	-2.8	0	8.2	-2.8	0	8.2	-2.8	0	8.2	-2.8	0	8.2	-2.8	0
																8.3	-2.8	7.00383	8.3	-2.8	7.18091	8.3	-2.8	7.17853	8.3	-2.8	7.17422	8.3	-2.8	7.16514					8.3	-2.8	0	8.3	-2.8	0	8.3	-2.8	0	8.3	-2.8	0	8.3	-2.8	0
																8.4	-2.8	6.9714	8.4	-2.8	7.14683	8.4	-2.8	7.14445	8.4	-2.8	7.14033	8.4	-2.8	7.13147					8.4	-2.8	0	8.4	-2.8	0	8.4	-2.8	0	8.4	-2.8	0	8.4	-2.8	0
																8.5	-2.8	6.93945	8.5	-2.8	7.11338	8.5	-2.8	7.11101	8.5	-2.8	7.10708	8.5	-2.8	7.09843					8.5	-2.8	0	8.5	-2.8	0	8.5	-2.8	0	8.5	-2.8	0	8.5	-2.8	0
																8.6	-2.8	6.90825	8.6	-2.8	7.0808	8.6	-2.8	7.07846	8.6	-2.8	7.07472	8.6	-2.8	7.06628					8.6	-2.8	0	8.6	-2.8	0	8.6	-2.8	0	8.6	-2.8	0	8.6	-2.8	0
																8.7	-2.8	6.87811	8.7	-2.8	7.04944	8.7	-2.8	7.04714	8.7	-2.8	7.04358	8.7	-2.8	7.03534					8.7	-2.8	0	8.7	-2.8	0	8.7	-2.8	0	8.7	-2.8	0	8.7	-2.8	0
																8.8	-2.8	6.84902	8.8	-2.8	7.01928	8.8	-2.8	7.01702	8.8	-2.8	7.01364	8.8	-2.8	7.0056					8.8	-2.8	0	8.8	-2.8	0	8.8	-2.8	0	8.8	-2.8	0	8.8	-2.8	0
																8.9	-2.8	6.82098	8.9	-2.8	6.99032	8.9	-2.8	6.98811	8.9	-2.8	6.98491	8.9	-2.8	6.97705					8.9	-2.8	0	8.9	-2.8	0	8.9	-2.8	0	8.9	-2.8	0	8.9	-2.8	0
																9	-2.8	6.79399	9	-2.8	6.96255	9	-2.8	6.9604	9	-2.8	6.95737	9	-2.8	6.94969					9	-2.8	0	9	-2.8	0	9	-2.8	0	9	-2.8	0	9	-2.8	0
																9.1	-2.8	6.76805	9.1	-2.8	6.93598	9.1	-2.8	6.93391	9.1	-2.8	6.93104	9.1	-2.8	6.92353					9.1	-2.8	0	9.1	-2.8	0	9.1	-2.8	0	9.1	-2.8	0	9.1	-2.8	0
																9.2	-2.8	6.74338	9.2	-2.8	6.91083	9.2	-2.8	6.90883	9.2	-2.8	6.90613	9.2	-2.8	6.89878					9.2	-2.8	0	9.2	-2.8	0	9.2	-2.8	0	9.2	-2.8	0	9.2	-2.8	0
																9.3	-2.8	6.7199	9.3	-2.8	6.887	9.3	-2.8	6.88507	9.3	-2.8	6.88252	9.3	-2.8	6.87533					9.3	-2.8	0	9.3	-2.8	0	9.3	-2.8	0	9.3	-2.8	0	9.3	-2.8	0
																9.4	-2.8	6.6976	9.4	-2.8	6.86447	9.4	-2.8	6.86262	9.4	-2.8	6.86023	9.4	-2.8	6.85319					9.4	-2.8	0	9.4	-2.8	0	9.4	-2.8	0	9.4	-2.8	0	9.4	-2.8	0
																9.5	-2.8	6.67648	9.5	-2.8	6.84326	9.5	-2.8	6.84149	9.5	-2.8	6.83924	9.5	-2.8	6.83234					9.5	-2.8	0	9.5	-2.8	0	9.5	-2.8	0	9.5	-2.8	0	9.5	-2.8	0
																9.6	-2.8	6.65655	9.6	-2.8	6.82336	9.6	-2.8	6.82167	9.6	-2.8	6.81957	9.6	-2.8	6.8128					9.6	-2.8	0	9.6	-2.8	0	9.6	-2.8	0	9.6	-2.8	0	9.6	-2.8	0
																9.7	-2.8	6.63781	9.7	-2.8	6.80479	9.7	-2.8	6.80318	9.7	-2.8	6.80122	9.7	-2.8	6.79458					9.7	-2.8	0	9.7	-2.8	0	9.7	-2.8	0	9.7	-2.8	0	9.7	-2.8	0
																9.8	-2.8	6.62017	9.8	-2.8	6.78742	9.8	-2.8	6.78589	9.8	-2.8	6.78406	9.8	-2.8	6.77754					9.8	-2.8	0	9.8	-2.8	0	9.8	-2.8	0	9.8	-2.8	0	9.8	-2.8	0
																9.9	-2.8	6.60353	9.9	-2.8	6.77115	9.9	-2.8	6.76971	9.9	-2.8	6.768	9.9	-2.8	6.76159					9.9	-2.8	0	9.9	-2.8	0	9.9	-2.8	0	9.9	-2.8	0	9.9	-2.8	0
																10	-2.8	6.5879	10	-2.8	6.75599	10	-2.8	6.75462	10	-2.8	6.75303	10	-2.8	6.74674					10	-2.8	0	10	-2.8	0	10	-2.8	0	10	-2.8	0	10	-2.8	0
																10.1	-2.8	6.57327	10.1	-2.8	6.74193	10.1	-2.8	6.74064	10.1	-2.8	6.73916	10.1	-2.8	6.73297					10.1	-2.8	0	10.1	-2.8	0	10.1	-2.8	0	10.1	-2.8	0	10.1	-2.8	0
																10.2	-2.8	6.55965	10.2	-2.8	6.72897	10.2	-2.8	6.72776	10.2	-2.8	6.72639	10.2	-2.8	6.72029					10.2	-2.8	0	10.2	-2.8	0	10.2	-2.8	0	10.2	-2.8	0	10.2	-2.8	0
																10.3	-2.8	6.54697	10.3	-2.8	6.71705	10.3	-2.8	6.71592	10.3	-2.8	6.71465	10.3	-2.8	6.70864					10.3	-2.8	0	10.3	-2.8	0	10.3	-2.8	0	10.3	-2.8	0	10.3	-2.8	0
																10.4	-2.8	6.53505	10.4	-2.8	6.70595	10.4	-2.8	6.70489	10.4	-2.8	6.70372	10.4	-2.8	6.69779					10.4	-2.8	0	10.4	-2.8	0	10.4	-2.8	0	10.4	-2.8	0	10.4	-2.8	0
																10.5	-2.8	6.52387	10.5	-2.8	6.69566	10.5	-2.8	6.69467	10.5	-2.8	6.69358	10.5	-2.8	6.68773					10.5	-2.8	0	10.5	-2.8	0	10.5	-2.8	0	10.5	-2.8	0	10.5	-2.8	0
																10.6	-2.8	6.51341	10.6	-2.8	6.68616	10.6	-2.8	6.68524	10.6	-2.8	6.68423	10.6	-2.8	6.67846					10.6	-2.8	0	10.6	-2.8	0	10.6	-2.8	0	10.6	-2.8	0	10.6	-2.8	0
																10.7	-2.8	6.5037	10.7	-2.8	6.67746	10.7	-2.8	6.6766	10.7	-2.8	6.67568	10.7	-2.8	6.66997					10.7	-2.8	0	10.7	-2.8	0	10.7	-2.8	0	10.7	-2.8	0	10.7	-2.8	0
																10.8	-2.8	6.49471	10.8	-2.8	6.66956	10.8	-2.8	6.66877	10.8	-2.8	6.66791	10.8	-2.8	6.66227					10.8	-2.8	0	10.8	-2.8	0	10.8	-2.8	0	10.8	-2.8	0	10.8	-2.8	0
																10.9	-2.8	6.48633	10.9	-2.8	6.66232	10.9	-2.8	6.66158	10.9	-2.8	6.6608	10.9	-2.8	6.65521					10.9	-2.8	0	10.9	-2.8	0	10.9	-2.8	0	10.9	-2.8	0	10.9	-2.8	0
																11	-2.8	6.47845	11	-2.8	6.65561	11	-2.8	6.65492	11	-2.8	6.65421	11	-2.8	6.64868					11	-2.8	0	11	-2.8	0	11	-2.8	0	11	-2.8	0	11	-2.8	0
																11.1	-2.8	6.47107	11.1	-2.8	6.64943	11.1	-2.8	6.6488	11.1	-2.8	6.64814	11.1	-2.8	6.64267					11.1	-2.8	0	11.1	-2.8	0	11.1	-2.8	0	11.1	-2.8	0	11.1	-2.8	0
																11.2	-2.8	6.46418	11.2	-2.8	6.64379	11.2	-2.8	6.64321	11.2	-2.8	6.64261	11.2	-2.8	6.63718					11.2	-2.8	0	11.2	-2.8	0	11.2	-2.8	0	11.2	-2.8	0	11.2	-2.8	0
																11.3	-2.8	6.45779	11.3	-2.8	6.63869	11.3	-2.8	6.63815	11.3	-2.8	6.6376	11.3	-2.8	6.63222					11.3	-2.8	0	11.3	-2.8	0	11.3	-2.8	0	11.3	-2.8	0	11.3	-2.8	0
																11.4	-2.8	6.45189	11.4	-2.8	6.63411	11.4	-2.8	6.63361	11.4	-2.8	6.63311	11.4	-2.8	6.62776					11.4	-2.8	0	11.4	-2.8	0	11.4	-2.8	0	11.4	-2.8	0	11.4	-2.8	0
																11.5	-2.8	6.44634	11.5	-2.8	6.62989	11.5	-2.8	6.62944	11.5	-2.8	6.62898	11.5	-2.8	6.62367					11.5	-2.8	0	11.5	-2.8	0	11.5	-2.8	0	11.5	-2.8	0	11.5	-2.8	0
																11.6	-2.8	6.44111	11.6	-2.8	6.62602	11.6	-2.8	6.62561	11.6	-2.8	6.62519	11.6	-2.8	6.61992					11.6	-2.8	0	11.6	-2.8	0	11.6	-2.8	0	11.6	-2.8	0	11.6	-2.8	0
																11.7	-2.8	6.43621	11.7	-2.8	6.62249	11.7	-2.8	6.62211	11.7	-2.8	6.62173	11.7	-2.8	6.61649					11.7	-2.8	0	11.7	-2.8	0	11.7	-2.8	0	11.7	-2.8	0	11.7	-2.8	0
																11.8	-2.8	6.43163	11.8	-2.8	6.6193	11.8	-2.8	6.61895	11.8	-2.8	6.61861	11.8	-2.8	6.61339					11.8	-2.8	0	11.8	-2.8	0	11.8	-2.8	0	11.8	-2.8	0	11.8	-2.8	0
																11.9	-2.8	6.42738	11.9	-2.8	6.61645	11.9	-2.8	6.61613	11.9	-2.8	6.61582	11.9	-2.8	6.61063					11.9	-2.8	0	11.9	-2.8	0	11.9	-2.8	0	11.9	-2.8	0	11.9	-2.8	0
																12	-2.8	6.42342	12	-2.8	6.6139	12	-2.8	6.61361	12	-2.8	6.61332	12	-2.8	6.60816					12	-2.8	0	12	-2.8	0	12	-2.8	0	12	-2.8	0	12	-2.8	0
																-12	-2.7	5.88624	-12	-2.7	6.02322	-12	-2.7	6.02275	-12	-2.7	6.02236	-12	-2.7	6.01633					-12	-2.7	0	-12	-2.7	0	-12	-2.7	0	-12	-2.7	0	-12	-2.7	0
																-11.9	-2.7	5.87444	-11.9	-2.7	6.00995	-11.9	-2.7	6.00944	-11.9	-2.7	6.00901	-11.9	-2.7	6.00292					-11.9	-2.7	0	-11.9	-2.7	0	-11.9	-2.7	0	-11.9	-2.7	0	-11.9	-2.7	0
																-11.8	-2.7	5.86226	-11.8	-2.7	5.99633	-11.8	-2.7	5.99577	-11.8	-2.7	5.99529	-11.8	-2.7	5.98915					-11.8	-2.7	0	-11.8	-2.7	0	-11.8	-2.7	0	-11.8	-2.7	0	-11.8	-2.7	0
																-11.7	-2.7	5.84973	-11.7	-2.7	5.98239	-11.7	-2.7	5.98176	-11.7	-2.7	5.98124	-11.7	-2.7	5.97503					-11.7	-2.7	0	-11.7	-2.7	0	-11.7	-2.7	0	-11.7	-2.7	0	-11.7	-2.7	0
																-11.6	-2.7	5.83684	-11.6	-2.7	5.96811	-11.6	-2.7	5.96742	-11.6	-2.7	5.96684	-11.6	-2.7	5.96057					-11.6	-2.7	0	-11.6	-2.7	0	-11.6	-2.7	0	-11.6	-2.7	0	-11.6	-2.7	0
																-11.5	-2.7	5.82359	-11.5	-2.7	5.9535	-11.5	-2.7	5.95275	-11.5	-2.7	5.95211	-11.5	-2.7	5.94577					-11.5	-2.7	0	-11.5	-2.7	0	-11.5	-2.7	0	-11.5	-2.7	0	-11.5	-2.7	0
																-11.4	-2.7	5.80999	-11.4	-2.7	5.93856	-11.4	-2.7	5.93774	-11.4	-2.7	5.93704	-11.4	-2.7	5.93062					-11.4	-2.7	0	-11.4	-2.7	0	-11.4	-2.7	0	-11.4	-2.7	0	-11.4	-2.7	0
																-11.3	-2.7	5.79602	-11.3	-2.7	5.92329	-11.3	-2.7	5.92239	-11.3	-2.7	5.92162	-11.3	-2.7	5.91512					-11.3	-2.7	0	-11.3	-2.7	0	-11.3	-2.7	0	-11.3	-2.7	0	-11.3	-2.7	0
																-11.2	-2.7	5.78179	-11.2	-2.7	5.90781	-11.2	-2.7	5.90682	-11.2	-2.7	5.90598	-11.2	-2.7	5.89939					-11.2	-2.7	0	-11.2	-2.7	0	-11.2	-2.7	0	-11.2	-2.7	0	-11.2	-2.7	0
																-11.1	-2.7	5.76732	-11.1	-2.7	5.89214	-11.1	-2.7	5.89106	-11.1	-2.7	5.89014	-11.1	-2.7	5.88345					-11.1	-2.7	0	-11.1	-2.7	0	-11.1	-2.7	0	-11.1	-2.7	0	-11.1	-2.7	0
																-11	-2.7	5.75262	-11	-2.7	5.87628	-11	-2.7	5.8751	-11	-2.7	5.87409	-11	-2.7	5.86731					-11	-2.7	0	-11	-2.7	0	-11	-2.7	0	-11	-2.7	0	-11	-2.7	0
																-10.9	-2.7	5.73767	-10.9	-2.7	5.86024	-10.9	-2.7	5.85895	-10.9	-2.7	5.85785	-10.9	-2.7	5.85095					-10.9	-2.7	0	-10.9	-2.7	0	-10.9	-2.7	0	-10.9	-2.7	0	-10.9	-2.7	0
																-10.8	-2.7	5.72249	-10.8	-2.7	5.844	-10.8	-2.7	5.8426	-10.8	-2.7	5.84139	-10.8	-2.7	5.83439					-10.8	-2.7	0	-10.8	-2.7	0	-10.8	-2.7	0	-10.8	-2.7	0	-10.8	-2.7	0
																-10.7	-2.7	5.70714	-10.7	-2.7	5.82767	-10.7	-2.7	5.82615	-10.7	-2.7	5.82483	-10.7	-2.7	5.8177					-10.7	-2.7	0	-10.7	-2.7	0	-10.7	-2.7	0	-10.7	-2.7	0	-10.7	-2.7	0
																-10.6	-2.7	5.69187	-10.6	-2.7	5.81149	-10.6	-2.7	5.80984	-10.6	-2.7	5.80841	-10.6	-2.7	5.80115					-10.6	-2.7	0	-10.6	-2.7	0	-10.6	-2.7	0	-10.6	-2.7	0	-10.6	-2.7	0
																-10.5	-2.7	5.67668	-10.5	-2.7	5.79548	-10.5	-2.7	5.79369	-10.5	-2.7	5.79213	-10.5	-2.7	5.78473					-10.5	-2.7	0	-10.5	-2.7	0	-10.5	-2.7	0	-10.5	-2.7	0	-10.5	-2.7	0
																-10.4	-2.7	5.66158	-10.4	-2.7	5.77962	-10.4	-2.7	5.77769	-10.4	-2.7	5.77599	-10.4	-2.7	5.76845					-10.4	-2.7	0	-10.4	-2.7	0	-10.4	-2.7	0	-10.4	-2.7	0	-10.4	-2.7	0
																-10.3	-2.7	5.64655	-10.3	-2.7	5.76392	-10.3	-2.7	5.76184	-10.3	-2.7	5.75999	-10.3	-2.7	5.75229					-10.3	-2.7	0	-10.3	-2.7	0	-10.3	-2.7	0	-10.3	-2.7	0	-10.3	-2.7	0
																-10.2	-2.7	5.63161	-10.2	-2.7	5.74838	-10.2	-2.7	5.74613	-10.2	-2.7	5.74414	-10.2	-2.7	5.73628					-10.2	-2.7	0	-10.2	-2.7	0	-10.2	-2.7	0	-10.2	-2.7	0	-10.2	-2.7	0
																-10.1	-2.7	5.61715	-10.1	-2.7	5.73344	-10.1	-2.7	5.73102	-10.1	-2.7	5.72886	-10.1	-2.7	5.72082					-10.1	-2.7	0	-10.1	-2.7	0	-10.1	-2.7	0	-10.1	-2.7	0	-10.1	-2.7	0
																-10	-2.7	5.6034	-10	-2.7	5.7193	-10	-2.7	5.71669	-10	-2.7	5.71436	-10	-2.7	5.70614					-10	-2.7	0	-10	-2.7	0	-10	-2.7	0	-10	-2.7	0	-10	-2.7	0
																-9.9	-2.7	5.59035	-9.9	-2.7	5.70596	-9.9	-2.7	5.70317	-9.9	-2.7	5.70065	-9.9	-2.7	5.69224					-9.9	-2.7	0	-9.9	-2.7	0	-9.9	-2.7	0	-9.9	-2.7	0	-9.9	-2.7	0
																-9.8	-2.7	5.57799	-9.8	-2.7	5.69343	-9.8	-2.7	5.69043	-9.8	-2.7	5.68772	-9.8	-2.7	5.67911					-9.8	-2.7	0	-9.8	-2.7	0	-9.8	-2.7	0	-9.8	-2.7	0	-9.8	-2.7	0
																-9.7	-2.7	5.56633	-9.7	-2.7	5.68171	-9.7	-2.7	5.6785	-9.7	-2.7	5.67557	-9.7	-2.7	5.66676					-9.7	-2.7	0	-9.7	-2.7	0	-9.7	-2.7	0	-9.7	-2.7	0	-9.7	-2.7	0
																-9.6	-2.7	5.55554	-9.6	-2.7	5.67096	-9.6	-2.7	5.66753	-9.6	-2.7	5.66439	-9.6	-2.7	5.65535					-9.6	-2.7	0	-9.6	-2.7	0	-9.6	-2.7	0	-9.6	-2.7	0	-9.6	-2.7	0
																-9.5	-2.7	5.54624	-9.5	-2.7	5.66182	-9.5	-2.7	5.65816	-9.5	-2.7	5.65479	-9.5	-2.7	5.64553					-9.5	-2.7	0	-9.5	-2.7	0	-9.5	-2.7	0	-9.5	-2.7	0	-9.5	-2.7	0
																-9.4	-2.7	5.53847	-9.4	-2.7	5.65435	-9.4	-2.7	5.65046	-9.4	-2.7	5.64684	-9.4	-2.7	5.63734					-9.4	-2.7	0	-9.4	-2.7	0	-9.4	-2.7	0	-9.4	-2.7	0	-9.4	-2.7	0
																-9.3	-2.7	5.53225	-9.3	-2.7	5.64854	-9.3	-2.7	5.64441	-9.3	-2.7	5.64054	-9.3	-2.7	5.63079					-9.3	-2.7	0	-9.3	-2.7	0	-9.3	-2.7	0	-9.3	-2.7	0	-9.3	-2.7	0
																-9.2	-2.7	5.52756	-9.2	-2.7	5.6444	-9.2	-2.7	5.64002	-9.2	-2.7	5.63588	-9.2	-2.7	5.62587					-9.2	-2.7	0	-9.2	-2.7	0	-9.2	-2.7	0	-9.2	-2.7	0	-9.2	-2.7	0
																-9.1	-2.7	5.52441	-9.1	-2.7	5.64193	-9.1	-2.7	5.63729	-9.1	-2.7	5.63288	-9.1	-2.7	5.6226					-9.1	-2.7	0	-9.1	-2.7	0	-9.1	-2.7	0	-9.1	-2.7	0	-9.1	-2.7	0
																-9	-2.7	5.52329	-9	-2.7	5.64161	-9	-2.7	5.63671	-9	-2.7	5.63201	-9	-2.7	5.62146					-9	-2.7	0	-9	-2.7	0	-9	-2.7	0	-9	-2.7	0	-9	-2.7	0
																-8.9	-2.7	5.52437	-8.9	-2.7	5.64364	-8.9	-2.7	5.63847	-8.9	-2.7	5.63347	-8.9	-2.7	5.62263					-8.9	-2.7	0	-8.9	-2.7	0	-8.9	-2.7	0	-8.9	-2.7	0	-8.9	-2.7	0
																-8.8	-2.7	5.52766	-8.8	-2.7	5.648	-8.8	-2.7	5.64256	-8.8	-2.7	5.63725	-8.8	-2.7	5.62611					-8.8	-2.7	0	-8.8	-2.7	0	-8.8	-2.7	0	-8.8	-2.7	0	-8.8	-2.7	0
																-8.7	-2.7	5.53315	-8.7	-2.7	5.65469	-8.7	-2.7	5.64898	-8.7	-2.7	5.64336	-8.7	-2.7	5.63191					-8.7	-2.7	0	-8.7	-2.7	0	-8.7	-2.7	0	-8.7	-2.7	0	-8.7	-2.7	0
																-8.6	-2.7	5.54085	-8.6	-2.7	5.66372	-8.6	-2.7	5.65774	-8.6	-2.7	5.65178	-8.6	-2.7	5.64003					-8.6	-2.7	0	-8.6	-2.7	0	-8.6	-2.7	0	-8.6	-2.7	0	-8.6	-2.7	0
																-8.5	-2.7	5.55083	-8.5	-2.7	5.67517	-8.5	-2.7	5.66892	-8.5	-2.7	5.66262	-8.5	-2.7	5.65054					-8.5	-2.7	0	-8.5	-2.7	0	-8.5	-2.7	0	-8.5	-2.7	0	-8.5	-2.7	0
																-8.4	-2.7	5.56323	-8.4	-2.7	5.68916	-8.4	-2.7	5.68264	-8.4	-2.7	5.676	-8.4	-2.7	5.66358					-8.4	-2.7	0	-8.4	-2.7	0	-8.4	-2.7	0	-8.4	-2.7	0	-8.4	-2.7	0
																-8.3	-2.7	5.57786	-8.3	-2.7	5.7055	-8.3	-2.7	5.69871	-8.3	-2.7	5.69171	-8.3	-2.7	5.67896					-8.3	-2.7	0	-8.3	-2.7	0	-8.3	-2.7	0	-8.3	-2.7	0	-8.3	-2.7	0
																-8.2	-2.7	5.59471	-8.2	-2.7	5.72418	-8.2	-2.7	5.71713	-8.2	-2.7	5.70977	-8.2	-2.7	5.69667					-8.2	-2.7	0	-8.2	-2.7	0	-8.2	-2.7	0	-8.2	-2.7	0	-8.2	-2.7	0
																-8.1	-2.7	5.6138	-8.1	-2.7	5.7452	-8.1	-2.7	5.73789	-8.1	-2.7	5.73017	-8.1	-2.7	5.71671					-8.1	-2.7	0	-8.1	-2.7	0	-8.1	-2.7	0	-8.1	-2.7	0	-8.1	-2.7	0
																-8	-2.7	5.63511	-8	-2.7	5.76856	-8	-2.7	5.761	-8	-2.7	5.7529	-8	-2.7	5.73909					-8	-2.7	0	-8	-2.7	0	-8	-2.7	0	-8	-2.7	0	-8	-2.7	0
																-7.9	-2.7	5.65864	-7.9	-2.7	5.79425	-7.9	-2.7	5.78646	-7.9	-2.7	5.77798	-7.9	-2.7	5.7638					-7.9	-2.7	0	-7.9	-2.7	0	-7.9	-2.7	0	-7.9	-2.7	0	-7.9	-2.7	0
																-7.8	-2.7	5.6839	-7.8	-2.7	5.82174	-7.8	-2.7	5.81372	-7.8	-2.7	5.80486	-7.8	-2.7	5.7903					-7.8	-2.7	0	-7.8	-2.7	0	-7.8	-2.7	0	-7.8	-2.7	0	-7.8	-2.7	0
																-7.7	-2.7	5.71075	-7.7	-2.7	5.8509	-7.7	-2.7	5.84267	-7.7	-2.7	5.83342	-7.7	-2.7	5.81849					-7.7	-2.7	0	-7.7	-2.7	0	-7.7	-2.7	0	-7.7	-2.7	0	-7.7	-2.7	0
																-7.6	-2.7	5.73921	-7.6	-2.7	5.88173	-7.6	-2.7	5.8733	-7.6	-2.7	5.86367	-7.6	-2.7	5.84834					-7.6	-2.7	0	-7.6	-2.7	0	-7.6	-2.7	0	-7.6	-2.7	0	-7.6	-2.7	0
																-7.5	-2.7	5.76926	-7.5	-2.7	5.91423	-7.5	-2.7	5.90561	-7.5	-2.7	5.8956	-7.5	-2.7	5.87988					-7.5	-2.7	0	-7.5	-2.7	0	-7.5	-2.7	0	-7.5	-2.7	0	-7.5	-2.7	0
																-7.4	-2.7	5.80091	-7.4	-2.7	5.94839	-7.4	-2.7	5.93961	-7.4	-2.7	5.9292	-7.4	-2.7	5.91309					-7.4	-2.7	0	-7.4	-2.7	0	-7.4	-2.7	0	-7.4	-2.7	0	-7.4	-2.7	0
																-7.3	-2.7	5.8338	-7.3	-2.7	5.98384	-7.3	-2.7	5.9749	-7.3	-2.7	5.96411	-7.3	-2.7	5.94759					-7.3	-2.7	0	-7.3	-2.7	0	-7.3	-2.7	0	-7.3	-2.7	0	-7.3	-2.7	0
																-7.2	-2.7	5.8674	-7.2	-2.7	6.02001	-7.2	-2.7	6.01094	-7.2	-2.7	5.99977	-7.2	-2.7	5.98284					-7.2	-2.7	0	-7.2	-2.7	0	-7.2	-2.7	0	-7.2	-2.7	0	-7.2	-2.7	0
																-7.1	-2.7	5.90172	-7.1	-2.7	6.0569	-7.1	-2.7	6.04773	-7.1	-2.7	6.03617	-7.1	-2.7	6.01884					-7.1	-2.7	0	-7.1	-2.7	0	-7.1	-2.7	0	-7.1	-2.7	0	-7.1	-2.7	0
																-7	-2.7	5.93675	-7	-2.7	6.09452	-7	-2.7	6.08525	-7	-2.7	6.07331	-7	-2.7	6.05557					-7	-2.7	0	-7	-2.7	0	-7	-2.7	0	-7	-2.7	0	-7	-2.7	0
																-6.9	-2.7	5.9725	-6.9	-2.7	6.13285	-6.9	-2.7	6.12351	-6.9	-2.7	6.1112	-6.9	-2.7	6.09304					-6.9	-2.7	0	-6.9	-2.7	0	-6.9	-2.7	0	-6.9	-2.7	0	-6.9	-2.7	0
																-6.8	-2.7	6.00891	-6.8	-2.7	6.17185	-6.8	-2.7	6.16247	-6.8	-2.7	6.14978	-6.8	-2.7	6.1312					-6.8	-2.7	0	-6.8	-2.7	0	-6.8	-2.7	0	-6.8	-2.7	0	-6.8	-2.7	0
																-6.7	-2.7	6.04543	-6.7	-2.7	6.21092	-6.7	-2.7	6.20152	-6.7	-2.7	6.18846	-6.7	-2.7	6.16946					-6.7	-2.7	0	-6.7	-2.7	0	-6.7	-2.7	0	-6.7	-2.7	0	-6.7	-2.7	0
																-6.6	-2.7	6.0819	-6.6	-2.7	6.24988	-6.6	-2.7	6.24047	-6.6	-2.7	6.22705	-6.6	-2.7	6.20763					-6.6	-2.7	0	-6.6	-2.7	0	-6.6	-2.7	0	-6.6	-2.7	0	-6.6	-2.7	0
																-6.5	-2.7	6.11831	-6.5	-2.7	6.28872	-6.5	-2.7	6.27933	-6.5	-2.7	6.26555	-6.5	-2.7	6.2457					-6.5	-2.7	0	-6.5	-2.7	0	-6.5	-2.7	0	-6.5	-2.7	0	-6.5	-2.7	0
																-6.4	-2.7	6.15467	-6.4	-2.7	6.32745	-6.4	-2.7	6.3181	-6.4	-2.7	6.30396	-6.4	-2.7	6.28368					-6.4	-2.7	0	-6.4	-2.7	0	-6.4	-2.7	0	-6.4	-2.7	0	-6.4	-2.7	0
																-6.3	-2.7	6.19098	-6.3	-2.7	6.36606	-6.3	-2.7	6.35678	-6.3	-2.7	6.34229	-6.3	-2.7	6.32158					-6.3	-2.7	0	-6.3	-2.7	0	-6.3	-2.7	0	-6.3	-2.7	0	-6.3	-2.7	0
																-6.2	-2.7	6.22709	-6.2	-2.7	6.40441	-6.2	-2.7	6.39522	-6.2	-2.7	6.38038	-6.2	-2.7	6.35924					-6.2	-2.7	0	-6.2	-2.7	0	-6.2	-2.7	0	-6.2	-2.7	0	-6.2	-2.7	0
																-6.1	-2.7	6.26266	-6.1	-2.7	6.44211	-6.1	-2.7	6.43302	-6.1	-2.7	6.41784	-6.1	-2.7	6.39626					-6.1	-2.7	0	-6.1	-2.7	0	-6.1	-2.7	0	-6.1	-2.7	0	-6.1	-2.7	0
																-6	-2.7	6.29769	-6	-2.7	6.47913	-6	-2.7	6.47016	-6	-2.7	6.45465	-6	-2.7	6.43263					-6	-2.7	0	-6	-2.7	0	-6	-2.7	0	-6	-2.7	0	-6	-2.7	0
																-5.9	-2.7	6.33217	-5.9	-2.7	6.51549	-5.9	-2.7	6.50666	-5.9	-2.7	6.49081	-5.9	-2.7	6.46835					-5.9	-2.7	0	-5.9	-2.7	0	-5.9	-2.7	0	-5.9	-2.7	0	-5.9	-2.7	0
																-5.8	-2.7	6.3661	-5.8	-2.7	6.55119	-5.8	-2.7	6.54251	-5.8	-2.7	6.52633	-5.8	-2.7	6.50342					-5.8	-2.7	0	-5.8	-2.7	0	-5.8	-2.7	0	-5.8	-2.7	0	-5.8	-2.7	0
																-5.7	-2.7	6.39949	-5.7	-2.7	6.58622	-5.7	-2.7	6.57771	-5.7	-2.7	6.5612	-5.7	-2.7	6.53785					-5.7	-2.7	0	-5.7	-2.7	0	-5.7	-2.7	0	-5.7	-2.7	0	-5.7	-2.7	0
																-5.6	-2.7	6.43216	-5.6	-2.7	6.6204	-5.6	-2.7	6.61208	-5.6	-2.7	6.59524	-5.6	-2.7	6.57144					-5.6	-2.7	0	-5.6	-2.7	0	-5.6	-2.7	0	-5.6	-2.7	0	-5.6	-2.7	0
																-5.5	-2.7	6.46406	-5.5	-2.7	6.65364	-5.5	-2.7	6.64551	-5.5	-2.7	6.62835	-5.5	-2.7	6.6041					-5.5	-2.7	0	-5.5	-2.7	0	-5.5	-2.7	0	-5.5	-2.7	0	-5.5	-2.7	0
																-5.4	-2.7	6.49518	-5.4	-2.7	6.68595	-5.4	-2.7	6.67802	-5.4	-2.7	6.66054	-5.4	-2.7	6.63584					-5.4	-2.7	0	-5.4	-2.7	0	-5.4	-2.7	0	-5.4	-2.7	0	-5.4	-2.7	0
																-5.3	-2.7	6.52554	-5.3	-2.7	6.71733	-5.3	-2.7	6.70961	-5.3	-2.7	6.69181	-5.3	-2.7	6.66665					-5.3	-2.7	0	-5.3	-2.7	0	-5.3	-2.7	0	-5.3	-2.7	0	-5.3	-2.7	0
																-5.2	-2.7	6.55512	-5.2	-2.7	6.74778	-5.2	-2.7	6.74027	-5.2	-2.7	6.72216	-5.2	-2.7	6.69654					-5.2	-2.7	0	-5.2	-2.7	0	-5.2	-2.7	0	-5.2	-2.7	0	-5.2	-2.7	0
																-5.1	-2.7	6.58392	-5.1	-2.7	6.77728	-5.1	-2.7	6.77	-5.1	-2.7	6.75157	-5.1	-2.7	6.7255					-5.1	-2.7	0	-5.1	-2.7	0	-5.1	-2.7	0	-5.1	-2.7	0	-5.1	-2.7	0
																-5	-2.7	6.61188	-5	-2.7	6.80578	-5	-2.7	6.79871	-5	-2.7	6.77997	-5	-2.7	6.75343					-5	-2.7	0	-5	-2.7	0	-5	-2.7	0	-5	-2.7	0	-5	-2.7	0
																-4.9	-2.7	6.63904	-4.9	-2.7	6.83329	-4.9	-2.7	6.82645	-4.9	-2.7	6.8074	-4.9	-2.7	6.7804					-4.9	-2.7	0	-4.9	-2.7	0	-4.9	-2.7	0	-4.9	-2.7	0	-4.9	-2.7	0
																-4.8	-2.7	6.6654	-4.8	-2.7	6.85984	-4.8	-2.7	6.85322	-4.8	-2.7	6.83386	-4.8	-2.7	6.80639					-4.8	-2.7	0	-4.8	-2.7	0	-4.8	-2.7	0	-4.8	-2.7	0	-4.8	-2.7	0
																-4.7	-2.7	6.69096	-4.7	-2.7	6.88542	-4.7	-2.7	6.87902	-4.7	-2.7	6.85934	-4.7	-2.7	6.83141					-4.7	-2.7	0	-4.7	-2.7	0	-4.7	-2.7	0	-4.7	-2.7	0	-4.7	-2.7	0
																-4.6	-2.7	6.71572	-4.6	-2.7	6.91002	-4.6	-2.7	6.90384	-4.6	-2.7	6.88386	-4.6	-2.7	6.85546					-4.6	-2.7	0	-4.6	-2.7	0	-4.6	-2.7	0	-4.6	-2.7	0	-4.6	-2.7	0
																-4.5	-2.7	6.73967	-4.5	-2.7	6.93364	-4.5	-2.7	6.92768	-4.5	-2.7	6.90739	-4.5	-2.7	6.87852					-4.5	-2.7	0	-4.5	-2.7	0	-4.5	-2.7	0	-4.5	-2.7	0	-4.5	-2.7	0
																-4.4	-2.7	6.76289	-4.4	-2.7	6.95636	-4.4	-2.7	6.95061	-4.4	-2.7	6.93001	-4.4	-2.7	6.90067					-4.4	-2.7	0	-4.4	-2.7	0	-4.4	-2.7	0	-4.4	-2.7	0	-4.4	-2.7	0
																-4.3	-2.7	6.78539	-4.3	-2.7	6.97821	-4.3	-2.7	6.97266	-4.3	-2.7	6.95176	-4.3	-2.7	6.92196					-4.3	-2.7	0	-4.3	-2.7	0	-4.3	-2.7	0	-4.3	-2.7	0	-4.3	-2.7	0
																-4.2	-2.7	6.80717	-4.2	-2.7	6.99919	-4.2	-2.7	6.99384	-4.2	-2.7	6.97263	-4.2	-2.7	6.94237					-4.2	-2.7	0	-4.2	-2.7	0	-4.2	-2.7	0	-4.2	-2.7	0	-4.2	-2.7	0
																-4.1	-2.7	6.82825	-4.1	-2.7	7.0193	-4.1	-2.7	7.01414	-4.1	-2.7	6.99263	-4.1	-2.7	6.96191					-4.1	-2.7	0	-4.1	-2.7	0	-4.1	-2.7	0	-4.1	-2.7	0	-4.1	-2.7	0
																-4	-2.7	6.84861	-4	-2.7	7.03854	-4	-2.7	7.03356	-4	-2.7	7.01175	-4	-2.7	6.98057					-4	-2.7	0	-4	-2.7	0	-4	-2.7	0	-4	-2.7	0	-4	-2.7	0
																-3.9	-2.7	6.86829	-3.9	-2.7	7.05695	-3.9	-2.7	7.05215	-3.9	-2.7	7.03004	-3.9	-2.7	6.99841					-3.9	-2.7	0	-3.9	-2.7	0	-3.9	-2.7	0	-3.9	-2.7	0	-3.9	-2.7	0
																-3.8	-2.7	6.88739	-3.8	-2.7	7.07467	-3.8	-2.7	7.07003	-3.8	-2.7	7.04763	-3.8	-2.7	7.01556					-3.8	-2.7	0	-3.8	-2.7	0	-3.8	-2.7	0	-3.8	-2.7	0	-3.8	-2.7	0
																-3.7	-2.7	6.9059	-3.7	-2.7	7.09168	-3.7	-2.7	7.08721	-3.7	-2.7	7.06452	-3.7	-2.7	7.03201					-3.7	-2.7	0	-3.7	-2.7	0	-3.7	-2.7	0	-3.7	-2.7	0	-3.7	-2.7	0
																-3.6	-2.7	6.92384	-3.6	-2.7	7.10801	-3.6	-2.7	7.10368	-3.6	-2.7	7.08071	-3.6	-2.7	7.04777					-3.6	-2.7	0	-3.6	-2.7	0	-3.6	-2.7	0	-3.6	-2.7	0	-3.6	-2.7	0
																-3.5	-2.7	6.9412	-3.5	-2.7	7.12363	-3.5	-2.7	7.11946	-3.5	-2.7	7.09621	-3.5	-2.7	7.06284					-3.5	-2.7	0	-3.5	-2.7	0	-3.5	-2.7	0	-3.5	-2.7	0	-3.5	-2.7	0
																-3.4	-2.7	6.95798	-3.4	-2.7	7.13857	-3.4	-2.7	7.13453	-3.4	-2.7	7.11101	-3.4	-2.7	7.07722					-3.4	-2.7	0	-3.4	-2.7	0	-3.4	-2.7	0	-3.4	-2.7	0	-3.4	-2.7	0
																-3.3	-2.7	6.97427	-3.3	-2.7	7.15293	-3.3	-2.7	7.14902	-3.3	-2.7	7.12523	-3.3	-2.7	7.09103					-3.3	-2.7	0	-3.3	-2.7	0	-3.3	-2.7	0	-3.3	-2.7	0	-3.3	-2.7	0
																-3.2	-2.7	6.99012	-3.2	-2.7	7.16679	-3.2	-2.7	7.163	-3.2	-2.7	7.13895	-3.2	-2.7	7.10436					-3.2	-2.7	0	-3.2	-2.7	0	-3.2	-2.7	0	-3.2	-2.7	0	-3.2	-2.7	0
																-3.1	-2.7	7.00553	-3.1	-2.7	7.18015	-3.1	-2.7	7.17648	-3.1	-2.7	7.15218	-3.1	-2.7	7.1172					-3.1	-2.7	0	-3.1	-2.7	0	-3.1	-2.7	0	-3.1	-2.7	0	-3.1	-2.7	0
																-3	-2.7	7.02049	-3	-2.7	7.19301	-3	-2.7	7.18945	-3	-2.7	7.16491	-3	-2.7	7.12956					-3	-2.7	0	-3	-2.7	0	-3	-2.7	0	-3	-2.7	0	-3	-2.7	0
																-2.9	-2.7	7.03501	-2.9	-2.7	7.20536	-2.9	-2.7	7.20192	-2.9	-2.7	7.17715	-2.9	-2.7	7.14143					-2.9	-2.7	0	-2.9	-2.7	0	-2.9	-2.7	0	-2.9	-2.7	0	-2.9	-2.7	0
																-2.8	-2.7	7.04911	-2.8	-2.7	7.21725	-2.8	-2.7	7.21391	-2.8	-2.7	7.1889	-2.8	-2.7	7.15284					-2.8	-2.7	0	-2.8	-2.7	0	-2.8	-2.7	0	-2.8	-2.7	0	-2.8	-2.7	0
																-2.7	-2.7	7.06286	-2.7	-2.7	7.22878	-2.7	-2.7	7.22554	-2.7	-2.7	7.20033	-2.7	-2.7	7.16392					-2.7	-2.7	0	-2.7	-2.7	0	-2.7	-2.7	0	-2.7	-2.7	0	-2.7	-2.7	0
																-2.6	-2.7	7.0763	-2.6	-2.7	7.24	-2.6	-2.7	7.23686	-2.6	-2.7	7.21144	-2.6	-2.7	7.17471					-2.6	-2.7	0	-2.6	-2.7	0	-2.6	-2.7	0	-2.6	-2.7	0	-2.6	-2.7	0
																-2.5	-2.7	7.08941	-2.5	-2.7	7.2509	-2.5	-2.7	7.24786	-2.5	-2.7	7.22224	-2.5	-2.7	7.18521					-2.5	-2.7	0	-2.5	-2.7	0	-2.5	-2.7	0	-2.5	-2.7	0	-2.5	-2.7	0
																-2.4	-2.7	7.10219	-2.4	-2.7	7.26148	-2.4	-2.7	7.25853	-2.4	-2.7	7.23273	-2.4	-2.7	7.19541					-2.4	-2.7	0	-2.4	-2.7	0	-2.4	-2.7	0	-2.4	-2.7	0	-2.4	-2.7	0
																-2.3	-2.7	7.11465	-2.3	-2.7	7.27174	-2.3	-2.7	7.26889	-2.3	-2.7	7.24292	-2.3	-2.7	7.20531					-2.3	-2.7	0	-2.3	-2.7	0	-2.3	-2.7	0	-2.3	-2.7	0	-2.3	-2.7	0
																-2.2	-2.7	7.12682	-2.2	-2.7	7.28174	-2.2	-2.7	7.27898	-2.2	-2.7	7.25284	-2.2	-2.7	7.21497					-2.2	-2.7	0	-2.2	-2.7	0	-2.2	-2.7	0	-2.2	-2.7	0	-2.2	-2.7	0
																-2.1	-2.7	7.13876	-2.1	-2.7	7.29157	-2.1	-2.7	7.2889	-2.1	-2.7	7.26262	-2.1	-2.7	7.2245					-2.1	-2.7	0	-2.1	-2.7	0	-2.1	-2.7	0	-2.1	-2.7	0	-2.1	-2.7	0
																-2	-2.7	7.15046	-2	-2.7	7.30123	-2	-2.7	7.29865	-2	-2.7	7.27224	-2	-2.7	7.23389					-2	-2.7	0	-2	-2.7	0	-2	-2.7	0	-2	-2.7	0	-2	-2.7	0
																-1.9	-2.7	7.16193	-1.9	-2.7	7.31072	-1.9	-2.7	7.30824	-1.9	-2.7	7.2817	-1.9	-2.7	7.24314					-1.9	-2.7	0	-1.9	-2.7	0	-1.9	-2.7	0	-1.9	-2.7	0	-1.9	-2.7	0
																-1.8	-2.7	7.17317	-1.8	-2.7	7.32005	-1.8	-2.7	7.31767	-1.8	-2.7	7.29102	-1.8	-2.7	7.25225					-1.8	-2.7	0	-1.8	-2.7	0	-1.8	-2.7	0	-1.8	-2.7	0	-1.8	-2.7	0
																-1.7	-2.7	7.18418	-1.7	-2.7	7.32921	-1.7	-2.7	7.32693	-1.7	-2.7	7.30018	-1.7	-2.7	7.26123					-1.7	-2.7	0	-1.7	-2.7	0	-1.7	-2.7	0	-1.7	-2.7	0	-1.7	-2.7	0
																-1.6	-2.7	7.19501	-1.6	-2.7	7.33828	-1.6	-2.7	7.33611	-1.6	-2.7	7.30928	-1.6	-2.7	7.27016					-1.6	-2.7	0	-1.6	-2.7	0	-1.6	-2.7	0	-1.6	-2.7	0	-1.6	-2.7	0
																-1.5	-2.7	7.20567	-1.5	-2.7	7.34731	-1.5	-2.7	7.34525	-1.5	-2.7	7.31835	-1.5	-2.7	7.27908					-1.5	-2.7	0	-1.5	-2.7	0	-1.5	-2.7	0	-1.5	-2.7	0	-1.5	-2.7	0
																-1.4	-2.7	7.21617	-1.4	-2.7	7.3563	-1.4	-2.7	7.35435	-1.4	-2.7	7.32739	-1.4	-2.7	7.28798					-1.4	-2.7	0	-1.4	-2.7	0	-1.4	-2.7	0	-1.4	-2.7	0	-1.4	-2.7	0
																-1.3	-2.7	7.22651	-1.3	-2.7	7.36524	-1.3	-2.7	7.36341	-1.3	-2.7	7.3364	-1.3	-2.7	7.29688					-1.3	-2.7	0	-1.3	-2.7	0	-1.3	-2.7	0	-1.3	-2.7	0	-1.3	-2.7	0
																-1.2	-2.7	7.23669	-1.2	-2.7	7.37413	-1.2	-2.7	7.37243	-1.2	-2.7	7.34539	-1.2	-2.7	7.30577					-1.2	-2.7	0	-1.2	-2.7	0	-1.2	-2.7	0	-1.2	-2.7	0	-1.2	-2.7	0
																-1.1	-2.7	7.24672	-1.1	-2.7	7.38299	-1.1	-2.7	7.38142	-1.1	-2.7	7.35436	-1.1	-2.7	7.31465					-1.1	-2.7	0	-1.1	-2.7	0	-1.1	-2.7	0	-1.1	-2.7	0	-1.1	-2.7	0
																-1	-2.7	7.25663	-1	-2.7	7.39189	-1	-2.7	7.39045	-1	-2.7	7.36339	-1	-2.7	7.32361					-1	-2.7	0	-1	-2.7	0	-1	-2.7	0	-1	-2.7	0	-1	-2.7	0
																-0.9	-2.7	7.26644	-0.9	-2.7	7.40084	-0.9	-2.7	7.39954	-0.9	-2.7	7.37249	-0.9	-2.7	7.33266					-0.9	-2.7	0	-0.9	-2.7	0	-0.9	-2.7	0	-0.9	-2.7	0	-0.9	-2.7	0
																-0.8	-2.7	7.27615	-0.8	-2.7	7.40984	-0.8	-2.7	7.40869	-0.8	-2.7	7.38167	-0.8	-2.7	7.34179					-0.8	-2.7	0	-0.8	-2.7	0	-0.8	-2.7	0	-0.8	-2.7	0	-0.8	-2.7	0
																-0.7	-2.7	7.28575	-0.7	-2.7	7.41888	-0.7	-2.7	7.4179	-0.7	-2.7	7.39091	-0.7	-2.7	7.35102					-0.7	-2.7	0	-0.7	-2.7	0	-0.7	-2.7	0	-0.7	-2.7	0	-0.7	-2.7	0
																-0.6	-2.7	7.29525	-0.6	-2.7	7.42798	-0.6	-2.7	7.42716	-0.6	-2.7	7.40022	-0.6	-2.7	7.36032					-0.6	-2.7	0	-0.6	-2.7	0	-0.6	-2.7	0	-0.6	-2.7	0	-0.6	-2.7	0
																-0.5	-2.7	7.30467	-0.5	-2.7	7.43715	-0.5	-2.7	7.4365	-0.5	-2.7	7.40963	-0.5	-2.7	7.36974					-0.5	-2.7	0	-0.5	-2.7	0	-0.5	-2.7	0	-0.5	-2.7	0	-0.5	-2.7	0
																-0.4	-2.7	7.31403	-0.4	-2.7	7.44645	-0.4	-2.7	7.44598	-0.4	-2.7	7.41919	-0.4	-2.7	7.37932					-0.4	-2.7	0	-0.4	-2.7	0	-0.4	-2.7	0	-0.4	-2.7	0	-0.4	-2.7	0
																-0.3	-2.7	7.32334	-0.3	-2.7	7.45586	-0.3	-2.7	7.45558	-0.3	-2.7	7.42888	-0.3	-2.7	7.38906					-0.3	-2.7	0	-0.3	-2.7	0	-0.3	-2.7	0	-0.3	-2.7	0	-0.3	-2.7	0
																-0.2	-2.7	7.3326	-0.2	-2.7	7.4654	-0.2	-2.7	7.46532	-0.2	-2.7	7.43873	-0.2	-2.7	7.39896					-0.2	-2.7	0	-0.2	-2.7	0	-0.2	-2.7	0	-0.2	-2.7	0	-0.2	-2.7	0
																-0.1	-2.7	7.34181	-0.1	-2.7	7.47506	-0.1	-2.7	7.47519	-0.1	-2.7	7.44872	-0.1	-2.7	7.40902					-0.1	-2.7	0	-0.1	-2.7	0	-0.1	-2.7	0	-0.1	-2.7	0	-0.1	-2.7	0
																0	-2.7	7.35097	0	-2.7	7.48484	0	-2.7	7.48518	0	-2.7	7.45885	0	-2.7	7.41924					0	-2.7	0	0	-2.7	0	0	-2.7	0	0	-2.7	0	0	-2.7	0
																0.1	-2.7	7.3601	0.1	-2.7	7.49478	0.1	-2.7	7.49535	0.1	-2.7	7.46916	0.1	-2.7	7.42965					0.1	-2.7	0	0.1	-2.7	0	0.1	-2.7	0	0.1	-2.7	0	0.1	-2.7	0
																0.2	-2.7	7.36924	0.2	-2.7	7.5049	0.2	-2.7	7.5057	0.2	-2.7	7.47967	0.2	-2.7	7.44028					0.2	-2.7	0	0.2	-2.7	0	0.2	-2.7	0	0.2	-2.7	0	0.2	-2.7	0
																0.3	-2.7	7.37837	0.3	-2.7	7.51519	0.3	-2.7	7.51623	0.3	-2.7	7.49038	0.3	-2.7	7.45112					0.3	-2.7	0	0.3	-2.7	0	0.3	-2.7	0	0.3	-2.7	0	0.3	-2.7	0
																0.4	-2.7	7.3875	0.4	-2.7	7.52565	0.4	-2.7	7.52695	0.4	-2.7	7.50129	0.4	-2.7	7.46218					0.4	-2.7	0	0.4	-2.7	0	0.4	-2.7	0	0.4	-2.7	0	0.4	-2.7	0
																0.5	-2.7	7.39663	0.5	-2.7	7.53629	0.5	-2.7	7.53784	0.5	-2.7	7.51239	0.5	-2.7	7.47344					0.5	-2.7	0	0.5	-2.7	0	0.5	-2.7	0	0.5	-2.7	0	0.5	-2.7	0
																0.6	-2.7	7.40577	0.6	-2.7	7.5471	0.6	-2.7	7.54893	0.6	-2.7	7.52369	0.6	-2.7	7.48493					0.6	-2.7	0	0.6	-2.7	0	0.6	-2.7	0	0.6	-2.7	0	0.6	-2.7	0
																0.7	-2.7	7.41494	0.7	-2.7	7.55812	0.7	-2.7	7.56023	0.7	-2.7	7.53522	0.7	-2.7	7.49665					0.7	-2.7	0	0.7	-2.7	0	0.7	-2.7	0	0.7	-2.7	0	0.7	-2.7	0
																0.8	-2.7	7.42415	0.8	-2.7	7.56934	0.8	-2.7	7.57173	0.8	-2.7	7.54697	0.8	-2.7	7.50861					0.8	-2.7	0	0.8	-2.7	0	0.8	-2.7	0	0.8	-2.7	0	0.8	-2.7	0
																0.9	-2.7	7.4334	0.9	-2.7	7.58076	0.9	-2.7	7.58344	0.9	-2.7	7.55894	0.9	-2.7	7.52081					0.9	-2.7	0	0.9	-2.7	0	0.9	-2.7	0	0.9	-2.7	0	0.9	-2.7	0
																1	-2.7	7.4427	1	-2.7	7.59238	1	-2.7	7.59536	1	-2.7	7.57113	1	-2.7	7.53324					1	-2.7	0	1	-2.7	0	1	-2.7	0	1	-2.7	0	1	-2.7	0
																1.1	-2.7	7.45204	1.1	-2.7	7.6042	1.1	-2.7	7.60749	1.1	-2.7	7.58354	1.1	-2.7	7.54591					1.1	-2.7	0	1.1	-2.7	0	1.1	-2.7	0	1.1	-2.7	0	1.1	-2.7	0
																1.2	-2.7	7.46143	1.2	-2.7	7.61622	1.2	-2.7	7.61983	1.2	-2.7	7.59618	1.2	-2.7	7.55883					1.2	-2.7	0	1.2	-2.7	0	1.2	-2.7	0	1.2	-2.7	0	1.2	-2.7	0
																1.3	-2.7	7.47089	1.3	-2.7	7.62845	1.3	-2.7	7.63238	1.3	-2.7	7.60904	1.3	-2.7	7.57197					1.3	-2.7	0	1.3	-2.7	0	1.3	-2.7	0	1.3	-2.7	0	1.3	-2.7	0
																1.4	-2.7	7.48043	1.4	-2.7	7.64086	1.4	-2.7	7.64511	1.4	-2.7	7.6221	1.4	-2.7	7.58534					1.4	-2.7	0	1.4	-2.7	0	1.4	-2.7	0	1.4	-2.7	0	1.4	-2.7	0
																1.5	-2.7	7.49003	1.5	-2.7	7.65346	1.5	-2.7	7.65804	1.5	-2.7	7.63537	1.5	-2.7	7.59892					1.5	-2.7	0	1.5	-2.7	0	1.5	-2.7	0	1.5	-2.7	0	1.5	-2.7	0
																1.6	-2.7	7.49969	1.6	-2.7	7.66625	1.6	-2.7	7.67117	1.6	-2.7	7.64884	1.6	-2.7	7.61272					1.6	-2.7	0	1.6	-2.7	0	1.6	-2.7	0	1.6	-2.7	0	1.6	-2.7	0
																1.7	-2.7	7.50943	1.7	-2.7	7.67923	1.7	-2.7	7.68448	1.7	-2.7	7.66251	1.7	-2.7	7.62675					1.7	-2.7	0	1.7	-2.7	0	1.7	-2.7	0	1.7	-2.7	0	1.7	-2.7	0
																1.8	-2.7	7.51925	1.8	-2.7	7.69239	1.8	-2.7	7.69799	1.8	-2.7	7.67638	1.8	-2.7	7.64099					1.8	-2.7	0	1.8	-2.7	0	1.8	-2.7	0	1.8	-2.7	0	1.8	-2.7	0
																1.9	-2.7	7.52913	1.9	-2.7	7.70568	1.9	-2.7	7.71161	1.9	-2.7	7.69039	1.9	-2.7	7.65537					1.9	-2.7	0	1.9	-2.7	0	1.9	-2.7	0	1.9	-2.7	0	1.9	-2.7	0
																2	-2.7	7.53907	2	-2.7	7.71909	2	-2.7	7.72536	2	-2.7	7.70452	2	-2.7	7.6699					2	-2.7	0	2	-2.7	0	2	-2.7	0	2	-2.7	0	2	-2.7	0
																2.1	-2.7	7.54908	2.1	-2.7	7.73262	2.1	-2.7	7.73923	2.1	-2.7	7.71879	2.1	-2.7	7.68457					2.1	-2.7	0	2.1	-2.7	0	2.1	-2.7	0	2.1	-2.7	0	2.1	-2.7	0
																2.2	-2.7	7.55914	2.2	-2.7	7.74628	2.2	-2.7	7.75322	2.2	-2.7	7.73319	2.2	-2.7	7.69939					2.2	-2.7	0	2.2	-2.7	0	2.2	-2.7	0	2.2	-2.7	0	2.2	-2.7	0
																2.3	-2.7	7.56927	2.3	-2.7	7.76006	2.3	-2.7	7.76733	2.3	-2.7	7.74772	2.3	-2.7	7.71435					2.3	-2.7	0	2.3	-2.7	0	2.3	-2.7	0	2.3	-2.7	0	2.3	-2.7	0
																2.4	-2.7	7.57943	2.4	-2.7	7.7739	2.4	-2.7	7.78149	2.4	-2.7	7.7623	2.4	-2.7	7.72938					2.4	-2.7	0	2.4	-2.7	0	2.4	-2.7	0	2.4	-2.7	0	2.4	-2.7	0
																2.5	-2.7	7.58959	2.5	-2.7	7.78771	2.5	-2.7	7.79562	2.5	-2.7	7.77686	2.5	-2.7	7.74439					2.5	-2.7	0	2.5	-2.7	0	2.5	-2.7	0	2.5	-2.7	0	2.5	-2.7	0
																2.6	-2.7	7.59974	2.6	-2.7	7.80152	2.6	-2.7	7.80972	2.6	-2.7	7.79139	2.6	-2.7	7.75939					2.6	-2.7	0	2.6	-2.7	0	2.6	-2.7	0	2.6	-2.7	0	2.6	-2.7	0
																2.7	-2.7	7.60988	2.7	-2.7	7.8153	2.7	-2.7	7.8238	2.7	-2.7	7.8059	2.7	-2.7	7.77439					2.7	-2.7	0	2.7	-2.7	0	2.7	-2.7	0	2.7	-2.7	0	2.7	-2.7	0
																2.8	-2.7	7.62002	2.8	-2.7	7.82908	2.8	-2.7	7.83785	2.8	-2.7	7.8204	2.8	-2.7	7.78937					2.8	-2.7	0	2.8	-2.7	0	2.8	-2.7	0	2.8	-2.7	0	2.8	-2.7	0
																2.9	-2.7	7.63016	2.9	-2.7	7.84282	2.9	-2.7	7.85186	2.9	-2.7	7.83485	2.9	-2.7	7.80432					2.9	-2.7	0	2.9	-2.7	0	2.9	-2.7	0	2.9	-2.7	0	2.9	-2.7	0
																3	-2.7	7.64017	3	-2.7	7.85636	3	-2.7	7.86565	3	-2.7	7.84908	3	-2.7	7.81905					3	-2.7	0	3	-2.7	0	3	-2.7	0	3	-2.7	0	3	-2.7	0
																3.1	-2.7	7.65002	3.1	-2.7	7.86965	3.1	-2.7	7.87917	3.1	-2.7	7.86304	3.1	-2.7	7.83353					3.1	-2.7	0	3.1	-2.7	0	3.1	-2.7	0	3.1	-2.7	0	3.1	-2.7	0
																3.2	-2.7	7.65973	3.2	-2.7	7.8827	3.2	-2.7	7.89243	3.2	-2.7	7.87673	3.2	-2.7	7.84774					3.2	-2.7	0	3.2	-2.7	0	3.2	-2.7	0	3.2	-2.7	0	3.2	-2.7	0
																3.3	-2.7	7.66929	3.3	-2.7	7.89551	3.3	-2.7	7.90542	3.3	-2.7	7.89016	3.3	-2.7	7.86169					3.3	-2.7	0	3.3	-2.7	0	3.3	-2.7	0	3.3	-2.7	0	3.3	-2.7	0
																3.4	-2.7	7.67869	3.4	-2.7	7.90808	3.4	-2.7	7.91815	3.4	-2.7	7.90333	3.4	-2.7	7.87539					3.4	-2.7	0	3.4	-2.7	0	3.4	-2.7	0	3.4	-2.7	0	3.4	-2.7	0
																3.5	-2.7	7.68789	3.5	-2.7	7.92031	3.5	-2.7	7.93052	3.5	-2.7	7.91613	3.5	-2.7	7.88871					3.5	-2.7	0	3.5	-2.7	0	3.5	-2.7	0	3.5	-2.7	0	3.5	-2.7	0
																3.6	-2.7	7.69669	3.6	-2.7	7.93198	3.6	-2.7	7.94231	3.6	-2.7	7.92833	3.6	-2.7	7.90145					3.6	-2.7	0	3.6	-2.7	0	3.6	-2.7	0	3.6	-2.7	0	3.6	-2.7	0
																3.7	-2.7	7.7051	3.7	-2.7	7.94309	3.7	-2.7	7.9535	3.7	-2.7	7.93993	3.7	-2.7	7.91358					3.7	-2.7	0	3.7	-2.7	0	3.7	-2.7	0	3.7	-2.7	0	3.7	-2.7	0
																3.8	-2.7	7.71312	3.8	-2.7	7.95364	3.8	-2.7	7.9641	3.8	-2.7	7.95093	3.8	-2.7	7.92512					3.8	-2.7	0	3.8	-2.7	0	3.8	-2.7	0	3.8	-2.7	0	3.8	-2.7	0
																3.9	-2.7	7.72075	3.9	-2.7	7.96363	3.9	-2.7	7.97411	3.9	-2.7	7.96134	3.9	-2.7	7.93605					3.9	-2.7	0	3.9	-2.7	0	3.9	-2.7	0	3.9	-2.7	0	3.9	-2.7	0
																4	-2.7	7.72798	4	-2.7	7.97305	4	-2.7	7.98352	4	-2.7	7.97113	4	-2.7	7.94638					4	-2.7	0	4	-2.7	0	4	-2.7	0	4	-2.7	0	4	-2.7	0
																4.1	-2.7	7.73461	4.1	-2.7	7.98166	4.1	-2.7	7.99209	4.1	-2.7	7.98007	4.1	-2.7	7.95584					4.1	-2.7	0	4.1	-2.7	0	4.1	-2.7	0	4.1	-2.7	0	4.1	-2.7	0
																4.2	-2.7	7.74052	4.2	-2.7	7.98931	4.2	-2.7	7.99967	4.2	-2.7	7.98801	4.2	-2.7	7.96429					4.2	-2.7	0	4.2	-2.7	0	4.2	-2.7	0	4.2	-2.7	0	4.2	-2.7	0
																4.3	-2.7	7.7457	4.3	-2.7	7.99602	4.3	-2.7	8.00627	4.3	-2.7	7.99495	4.3	-2.7	7.97174					4.3	-2.7	0	4.3	-2.7	0	4.3	-2.7	0	4.3	-2.7	0	4.3	-2.7	0
																4.4	-2.7	7.75015	4.4	-2.7	8.00177	4.4	-2.7	8.01188	4.4	-2.7	8.00088	4.4	-2.7	7.97818					4.4	-2.7	0	4.4	-2.7	0	4.4	-2.7	0	4.4	-2.7	0	4.4	-2.7	0
																4.5	-2.7	7.75388	4.5	-2.7	8.00656	4.5	-2.7	8.0165	4.5	-2.7	8.00582	4.5	-2.7	7.98362					4.5	-2.7	0	4.5	-2.7	0	4.5	-2.7	0	4.5	-2.7	0	4.5	-2.7	0
																4.6	-2.7	7.75683	4.6	-2.7	8.01035	4.6	-2.7	8.02008	4.6	-2.7	8.00969	4.6	-2.7	7.98799					4.6	-2.7	0	4.6	-2.7	0	4.6	-2.7	0	4.6	-2.7	0	4.6	-2.7	0
																4.7	-2.7	7.75872	4.7	-2.7	8.01282	4.7	-2.7	8.02231	4.7	-2.7	8.01221	4.7	-2.7	7.99098					4.7	-2.7	0	4.7	-2.7	0	4.7	-2.7	0	4.7	-2.7	0	4.7	-2.7	0
																4.8	-2.7	7.7595	4.8	-2.7	8.01392	4.8	-2.7	8.02314	4.8	-2.7	8.01331	4.8	-2.7	7.99255					4.8	-2.7	0	4.8	-2.7	0	4.8	-2.7	0	4.8	-2.7	0	4.8	-2.7	0
																4.9	-2.7	7.75916	4.9	-2.7	8.01365	4.9	-2.7	8.02258	4.9	-2.7	8.013	4.9	-2.7	7.9927					4.9	-2.7	0	4.9	-2.7	0	4.9	-2.7	0	4.9	-2.7	0	4.9	-2.7	0
																5	-2.7	7.7577	5	-2.7	8.01203	5	-2.7	8.02063	5	-2.7	8.01129	5	-2.7	7.99144					5	-2.7	0	5	-2.7	0	5	-2.7	0	5	-2.7	0	5	-2.7	0
																5.1	-2.7	7.75513	5.1	-2.7	8.00904	5.1	-2.7	8.01729	5.1	-2.7	8.00817	5.1	-2.7	7.98876					5.1	-2.7	0	5.1	-2.7	0	5.1	-2.7	0	5.1	-2.7	0	5.1	-2.7	0
																5.2	-2.7	7.7513	5.2	-2.7	8.00453	5.2	-2.7	8.0124	5.2	-2.7	8.00348	5.2	-2.7	7.9845					5.2	-2.7	0	5.2	-2.7	0	5.2	-2.7	0	5.2	-2.7	0	5.2	-2.7	0
																5.3	-2.7	7.74599	5.3	-2.7	7.99831	5.3	-2.7	8.00578	5.3	-2.7	7.99706	5.3	-2.7	7.9785					5.3	-2.7	0	5.3	-2.7	0	5.3	-2.7	0	5.3	-2.7	0	5.3	-2.7	0
																5.4	-2.7	7.73921	5.4	-2.7	7.99038	5.4	-2.7	7.99745	5.4	-2.7	7.98891	5.4	-2.7	7.97075					5.4	-2.7	0	5.4	-2.7	0	5.4	-2.7	0	5.4	-2.7	0	5.4	-2.7	0
																5.5	-2.7	7.73095	5.5	-2.7	7.98075	5.5	-2.7	7.98739	5.5	-2.7	7.97902	5.5	-2.7	7.96126					5.5	-2.7	0	5.5	-2.7	0	5.5	-2.7	0	5.5	-2.7	0	5.5	-2.7	0
																5.6	-2.7	7.72121	5.6	-2.7	7.96941	5.6	-2.7	7.9756	5.6	-2.7	7.9674	5.6	-2.7	7.95002					5.6	-2.7	0	5.6	-2.7	0	5.6	-2.7	0	5.6	-2.7	0	5.6	-2.7	0
																5.7	-2.7	7.70999	5.7	-2.7	7.95636	5.7	-2.7	7.96209	5.7	-2.7	7.95403	5.7	-2.7	7.93703					5.7	-2.7	0	5.7	-2.7	0	5.7	-2.7	0	5.7	-2.7	0	5.7	-2.7	0
																5.8	-2.7	7.69708	5.8	-2.7	7.94142	5.8	-2.7	7.94668	5.8	-2.7	7.93876	5.8	-2.7	7.92212					5.8	-2.7	0	5.8	-2.7	0	5.8	-2.7	0	5.8	-2.7	0	5.8	-2.7	0
																5.9	-2.7	7.68249	5.9	-2.7	7.92462	5.9	-2.7	7.92941	5.9	-2.7	7.92163	5.9	-2.7	7.90535					5.9	-2.7	0	5.9	-2.7	0	5.9	-2.7	0	5.9	-2.7	0	5.9	-2.7	0
																6	-2.7	7.66621	6	-2.7	7.90596	6	-2.7	7.91029	6	-2.7	7.90264	6	-2.7	7.88671					6	-2.7	0	6	-2.7	0	6	-2.7	0	6	-2.7	0	6	-2.7	0
																6.1	-2.7	7.64825	6.1	-2.7	7.88545	6.1	-2.7	7.88932	6.1	-2.7	7.88179	6.1	-2.7	7.8662					6.1	-2.7	0	6.1	-2.7	0	6.1	-2.7	0	6.1	-2.7	0	6.1	-2.7	0
																6.2	-2.7	7.6286	6.2	-2.7	7.86308	6.2	-2.7	7.86648	6.2	-2.7	7.85908	6.2	-2.7	7.84382					6.2	-2.7	0	6.2	-2.7	0	6.2	-2.7	0	6.2	-2.7	0	6.2	-2.7	0
																6.3	-2.7	7.6072	6.3	-2.7	7.83881	6.3	-2.7	7.84175	6.3	-2.7	7.83446	6.3	-2.7	7.81953					6.3	-2.7	0	6.3	-2.7	0	6.3	-2.7	0	6.3	-2.7	0	6.3	-2.7	0
																6.4	-2.7	7.58412	6.4	-2.7	7.81275	6.4	-2.7	7.81524	6.4	-2.7	7.80807	6.4	-2.7	7.79345					6.4	-2.7	0	6.4	-2.7	0	6.4	-2.7	0	6.4	-2.7	0	6.4	-2.7	0
																6.5	-2.7	7.55943	6.5	-2.7	7.78499	6.5	-2.7	7.78705	6.5	-2.7	7.78001	6.5	-2.7	7.7657					6.5	-2.7	0	6.5	-2.7	0	6.5	-2.7	0	6.5	-2.7	0	6.5	-2.7	0
																6.6	-2.7	7.53312	6.6	-2.7	7.75555	6.6	-2.7	7.75719	6.6	-2.7	7.75027	6.6	-2.7	7.73627					6.6	-2.7	0	6.6	-2.7	0	6.6	-2.7	0	6.6	-2.7	0	6.6	-2.7	0
																6.7	-2.7	7.50522	6.7	-2.7	7.72442	6.7	-2.7	7.72566	6.7	-2.7	7.71886	6.7	-2.7	7.70516					6.7	-2.7	0	6.7	-2.7	0	6.7	-2.7	0	6.7	-2.7	0	6.7	-2.7	0
																6.8	-2.7	7.4757	6.8	-2.7	7.6916	6.8	-2.7	7.69245	6.8	-2.7	7.68578	6.8	-2.7	7.67237					6.8	-2.7	0	6.8	-2.7	0	6.8	-2.7	0	6.8	-2.7	0	6.8	-2.7	0
																6.9	-2.7	7.44459	6.9	-2.7	7.65714	6.9	-2.7	7.65763	6.9	-2.7	7.65108	6.9	-2.7	7.63797					6.9	-2.7	0	6.9	-2.7	0	6.9	-2.7	0	6.9	-2.7	0	6.9	-2.7	0
																7	-2.7	7.41231	7	-2.7	7.62152	7	-2.7	7.62166	7	-2.7	7.61524	7	-2.7	7.60242					7	-2.7	0	7	-2.7	0	7	-2.7	0	7	-2.7	0	7	-2.7	0
																7.1	-2.7	7.37889	7.1	-2.7	7.58477	7.1	-2.7	7.5846	7.1	-2.7	7.57832	7.1	-2.7	7.56577					7.1	-2.7	0	7.1	-2.7	0	7.1	-2.7	0	7.1	-2.7	0	7.1	-2.7	0
																7.2	-2.7	7.34433	7.2	-2.7	7.54691	7.2	-2.7	7.54644	7.2	-2.7	7.54031	7.2	-2.7	7.52804					7.2	-2.7	0	7.2	-2.7	0	7.2	-2.7	0	7.2	-2.7	0	7.2	-2.7	0
																7.3	-2.7	7.30865	7.3	-2.7	7.50793	7.3	-2.7	7.50719	7.3	-2.7	7.5012	7.3	-2.7	7.48921					7.3	-2.7	0	7.3	-2.7	0	7.3	-2.7	0	7.3	-2.7	0	7.3	-2.7	0
																7.4	-2.7	7.27182	7.4	-2.7	7.46784	7.4	-2.7	7.46685	7.4	-2.7	7.46101	7.4	-2.7	7.44928					7.4	-2.7	0	7.4	-2.7	0	7.4	-2.7	0	7.4	-2.7	0	7.4	-2.7	0
																7.5	-2.7	7.23425	7.5	-2.7	7.42707	7.5	-2.7	7.42585	7.5	-2.7	7.42017	7.5	-2.7	7.40871					7.5	-2.7	0	7.5	-2.7	0	7.5	-2.7	0	7.5	-2.7	0	7.5	-2.7	0
																7.6	-2.7	7.19638	7.6	-2.7	7.3861	7.6	-2.7	7.38469	7.6	-2.7	7.37917	7.6	-2.7	7.36797					7.6	-2.7	0	7.6	-2.7	0	7.6	-2.7	0	7.6	-2.7	0	7.6	-2.7	0
																7.7	-2.7	7.15821	7.7	-2.7	7.34493	7.7	-2.7	7.34335	7.7	-2.7	7.338	7.7	-2.7	7.32705					7.7	-2.7	0	7.7	-2.7	0	7.7	-2.7	0	7.7	-2.7	0	7.7	-2.7	0
																7.8	-2.7	7.11974	7.8	-2.7	7.30357	7.8	-2.7	7.30184	7.8	-2.7	7.29666	7.8	-2.7	7.28595					7.8	-2.7	0	7.8	-2.7	0	7.8	-2.7	0	7.8	-2.7	0	7.8	-2.7	0
																7.9	-2.7	7.08097	7.9	-2.7	7.26202	7.9	-2.7	7.26016	7.9	-2.7	7.25514	7.9	-2.7	7.24468					7.9	-2.7	0	7.9	-2.7	0	7.9	-2.7	0	7.9	-2.7	0	7.9	-2.7	0
																8	-2.7	7.04199	8	-2.7	7.22036	8	-2.7	7.2184	8	-2.7	7.21356	8	-2.7	7.20334					8	-2.7	0	8	-2.7	0	8	-2.7	0	8	-2.7	0	8	-2.7	0
																8.1	-2.7	7.0035	8.1	-2.7	7.17934	8.1	-2.7	7.17729	8.1	-2.7	7.17264	8.1	-2.7	7.16265					8.1	-2.7	0	8.1	-2.7	0	8.1	-2.7	0	8.1	-2.7	0	8.1	-2.7	0
																8.2	-2.7	6.96563	8.2	-2.7	7.13911	8.2	-2.7	7.137	8.2	-2.7	7.13252	8.2	-2.7	7.12276					8.2	-2.7	0	8.2	-2.7	0	8.2	-2.7	0	8.2	-2.7	0	8.2	-2.7	0
																8.3	-2.7	6.9284	8.3	-2.7	7.09967	8.3	-2.7	7.09751	8.3	-2.7	7.09321	8.3	-2.7	7.08367					8.3	-2.7	0	8.3	-2.7	0	8.3	-2.7	0	8.3	-2.7	0	8.3	-2.7	0
																8.4	-2.7	6.8918	8.4	-2.7	7.06101	8.4	-2.7	7.05882	8.4	-2.7	7.0547	8.4	-2.7	7.04538					8.4	-2.7	0	8.4	-2.7	0	8.4	-2.7	0	8.4	-2.7	0	8.4	-2.7	0
																8.5	-2.7	6.85583	8.5	-2.7	7.02314	8.5	-2.7	7.02094	8.5	-2.7	7.017	8.5	-2.7	7.00789					8.5	-2.7	0	8.5	-2.7	0	8.5	-2.7	0	8.5	-2.7	0	8.5	-2.7	0
																8.6	-2.7	6.82078	8.6	-2.7	6.98635	8.6	-2.7	6.98415	8.6	-2.7	6.9804	8.6	-2.7	6.9715					8.6	-2.7	0	8.6	-2.7	0	8.6	-2.7	0	8.6	-2.7	0	8.6	-2.7	0
																8.7	-2.7	6.78701	8.7	-2.7	6.95101	8.7	-2.7	6.94883	8.7	-2.7	6.94526	8.7	-2.7	6.93655					8.7	-2.7	0	8.7	-2.7	0	8.7	-2.7	0	8.7	-2.7	0	8.7	-2.7	0
																8.8	-2.7	6.7545	8.8	-2.7	6.9171	8.8	-2.7	6.91495	8.8	-2.7	6.91155	8.8	-2.7	6.90303					8.8	-2.7	0	8.8	-2.7	0	8.8	-2.7	0	8.8	-2.7	0	8.8	-2.7	0
																8.9	-2.7	6.72324	8.9	-2.7	6.88461	8.9	-2.7	6.88249	8.9	-2.7	6.87927	8.9	-2.7	6.87094					8.9	-2.7	0	8.9	-2.7	0	8.9	-2.7	0	8.9	-2.7	0	8.9	-2.7	0
																9	-2.7	6.69324	9	-2.7	6.85355	9	-2.7	6.85147	9	-2.7	6.84842	9	-2.7	6.84027					9	-2.7	0	9	-2.7	0	9	-2.7	0	9	-2.7	0	9	-2.7	0
																9.1	-2.7	6.6645	9.1	-2.7	6.82391	9.1	-2.7	6.82189	9.1	-2.7	6.81901	9.1	-2.7	6.81102					9.1	-2.7	0	9.1	-2.7	0	9.1	-2.7	0	9.1	-2.7	0	9.1	-2.7	0
																9.2	-2.7	6.63726	9.2	-2.7	6.79593	9.2	-2.7	6.79397	9.2	-2.7	6.79125	9.2	-2.7	6.78343					9.2	-2.7	0	9.2	-2.7	0	9.2	-2.7	0	9.2	-2.7	0	9.2	-2.7	0
																9.3	-2.7	6.61138	9.3	-2.7	6.76947	9.3	-2.7	6.76758	9.3	-2.7	6.76501	9.3	-2.7	6.75735					9.3	-2.7	0	9.3	-2.7	0	9.3	-2.7	0	9.3	-2.7	0	9.3	-2.7	0
																9.4	-2.7	6.58688	9.4	-2.7	6.74452	9.4	-2.7	6.7427	9.4	-2.7	6.74028	9.4	-2.7	6.73277					9.4	-2.7	0	9.4	-2.7	0	9.4	-2.7	0	9.4	-2.7	0	9.4	-2.7	0
																9.5	-2.7	6.56375	9.5	-2.7	6.72108	9.5	-2.7	6.71933	9.5	-2.7	6.71707	9.5	-2.7	6.7097					9.5	-2.7	0	9.5	-2.7	0	9.5	-2.7	0	9.5	-2.7	0	9.5	-2.7	0
																9.6	-2.7	6.54199	9.6	-2.7	6.69916	9.6	-2.7	6.69749	9.6	-2.7	6.69537	9.6	-2.7	6.68813					9.6	-2.7	0	9.6	-2.7	0	9.6	-2.7	0	9.6	-2.7	0	9.6	-2.7	0
																9.7	-2.7	6.52161	9.7	-2.7	6.67877	9.7	-2.7	6.67718	9.7	-2.7	6.67519	9.7	-2.7	6.66808					9.7	-2.7	0	9.7	-2.7	0	9.7	-2.7	0	9.7	-2.7	0	9.7	-2.7	0
																9.8	-2.7	6.50247	9.8	-2.7	6.65973	9.8	-2.7	6.65822	9.8	-2.7	6.65636	9.8	-2.7	6.64937					9.8	-2.7	0	9.8	-2.7	0	9.8	-2.7	0	9.8	-2.7	0	9.8	-2.7	0
																9.9	-2.7	6.48446	9.9	-2.7	6.64193	9.9	-2.7	6.64049	9.9	-2.7	6.63877	9.9	-2.7	6.63189					9.9	-2.7	0	9.9	-2.7	0	9.9	-2.7	0	9.9	-2.7	0	9.9	-2.7	0
																10	-2.7	6.46759	10	-2.7	6.62537	10	-2.7	6.62401	10	-2.7	6.6224	10	-2.7	6.61563					10	-2.7	0	10	-2.7	0	10	-2.7	0	10	-2.7	0	10	-2.7	0
																10.1	-2.7	6.45184	10.1	-2.7	6.61004	10.1	-2.7	6.60876	10.1	-2.7	6.60727	10.1	-2.7	6.6006					10.1	-2.7	0	10.1	-2.7	0	10.1	-2.7	0	10.1	-2.7	0	10.1	-2.7	0
																10.2	-2.7	6.43722	10.2	-2.7	6.59596	10.2	-2.7	6.59475	10.2	-2.7	6.59337	10.2	-2.7	6.58679					10.2	-2.7	0	10.2	-2.7	0	10.2	-2.7	0	10.2	-2.7	0	10.2	-2.7	0
																10.3	-2.7	6.42367	10.3	-2.7	6.58303	10.3	-2.7	6.5819	10.3	-2.7	6.58062	10.3	-2.7	6.57413					10.3	-2.7	0	10.3	-2.7	0	10.3	-2.7	0	10.3	-2.7	0	10.3	-2.7	0
																10.4	-2.7	6.41094	10.4	-2.7	6.571	10.4	-2.7	6.56994	10.4	-2.7	6.56876	10.4	-2.7	6.56235					10.4	-2.7	0	10.4	-2.7	0	10.4	-2.7	0	10.4	-2.7	0	10.4	-2.7	0
																10.5	-2.7	6.39902	10.5	-2.7	6.55985	10.5	-2.7	6.55886	10.5	-2.7	6.55777	10.5	-2.7	6.55144					10.5	-2.7	0	10.5	-2.7	0	10.5	-2.7	0	10.5	-2.7	0	10.5	-2.7	0
																10.6	-2.7	6.38791	10.6	-2.7	6.54958	10.6	-2.7	6.54866	10.6	-2.7	6.54765	10.6	-2.7	6.54139					10.6	-2.7	0	10.6	-2.7	0	10.6	-2.7	0	10.6	-2.7	0	10.6	-2.7	0
																10.7	-2.7	6.3776	10.7	-2.7	6.54019	10.7	-2.7	6.53933	10.7	-2.7	6.5384	10.7	-2.7	6.53221					10.7	-2.7	0	10.7	-2.7	0	10.7	-2.7	0	10.7	-2.7	0	10.7	-2.7	0
																10.8	-2.7	6.3681	10.8	-2.7	6.53167	10.8	-2.7	6.53088	10.8	-2.7	6.53002	10.8	-2.7	6.5239					10.8	-2.7	0	10.8	-2.7	0	10.8	-2.7	0	10.8	-2.7	0	10.8	-2.7	0
																10.9	-2.7	6.35926	10.9	-2.7	6.52387	10.9	-2.7	6.52313	10.9	-2.7	6.52234	10.9	-2.7	6.51628					10.9	-2.7	0	10.9	-2.7	0	10.9	-2.7	0	10.9	-2.7	0	10.9	-2.7	0
																11	-2.7	6.35095	11	-2.7	6.51664	11	-2.7	6.51596	11	-2.7	6.51523	11	-2.7	6.50922					11	-2.7	0	11	-2.7	0	11	-2.7	0	11	-2.7	0	11	-2.7	0
																11.1	-2.7	6.34319	11.1	-2.7	6.50999	11.1	-2.7	6.50936	11.1	-2.7	6.5087	11.1	-2.7	6.50274					11.1	-2.7	0	11.1	-2.7	0	11.1	-2.7	0	11.1	-2.7	0	11.1	-2.7	0
																11.2	-2.7	6.33596	11.2	-2.7	6.50393	11.2	-2.7	6.50334	11.2	-2.7	6.50274	11.2	-2.7	6.49683					11.2	-2.7	0	11.2	-2.7	0	11.2	-2.7	0	11.2	-2.7	0	11.2	-2.7	0
																11.3	-2.7	6.32927	11.3	-2.7	6.49844	11.3	-2.7	6.4979	11.3	-2.7	6.49735	11.3	-2.7	6.49148					11.3	-2.7	0	11.3	-2.7	0	11.3	-2.7	0	11.3	-2.7	0	11.3	-2.7	0
																11.4	-2.7	6.3231	11.4	-2.7	6.49351	11.4	-2.7	6.49302	11.4	-2.7	6.49251	11.4	-2.7	6.48668					11.4	-2.7	0	11.4	-2.7	0	11.4	-2.7	0	11.4	-2.7	0	11.4	-2.7	0
																11.5	-2.7	6.31731	11.5	-2.7	6.48899	11.5	-2.7	6.48853	11.5	-2.7	6.48807	11.5	-2.7	6.48228					11.5	-2.7	0	11.5	-2.7	0	11.5	-2.7	0	11.5	-2.7	0	11.5	-2.7	0
																11.6	-2.7	6.31187	11.6	-2.7	6.48483	11.6	-2.7	6.48441	11.6	-2.7	6.48399	11.6	-2.7	6.47823					11.6	-2.7	0	11.6	-2.7	0	11.6	-2.7	0	11.6	-2.7	0	11.6	-2.7	0
																11.7	-2.7	6.30678	11.7	-2.7	6.48103	11.7	-2.7	6.48065	11.7	-2.7	6.48027	11.7	-2.7	6.47454					11.7	-2.7	0	11.7	-2.7	0	11.7	-2.7	0	11.7	-2.7	0	11.7	-2.7	0
																11.8	-2.7	6.30203	11.8	-2.7	6.4776	11.8	-2.7	6.47725	11.8	-2.7	6.47691	11.8	-2.7	6.47121					11.8	-2.7	0	11.8	-2.7	0	11.8	-2.7	0	11.8	-2.7	0	11.8	-2.7	0
																11.9	-2.7	6.29763	11.9	-2.7	6.47453	11.9	-2.7	6.47422	11.9	-2.7	6.4739	11.9	-2.7	6.46823					11.9	-2.7	0	11.9	-2.7	0	11.9	-2.7	0	11.9	-2.7	0	11.9	-2.7	0
																12	-2.7	6.29354	12	-2.7	6.4718	12	-2.7	6.47151	12	-2.7	6.47122	12	-2.7	6.46558					12	-2.7	0	12	-2.7	0	12	-2.7	0	12	-2.7	0	12	-2.7	0
																-12	-2.6	5.74411	-12	-2.6	5.86904	-12	-2.6	5.86857	-12	-2.6	5.86818	-12	-2.6	5.86158					-12	-2.6	0	-12	-2.6	0	-12	-2.6	0	-12	-2.6	0	-12	-2.6	0
																-11.9	-2.6	5.73228	-11.9	-2.6	5.85581	-11.9	-2.6	5.8553	-11.9	-2.6	5.85486	-11.9	-2.6	5.8482					-11.9	-2.6	0	-11.9	-2.6	0	-11.9	-2.6	0	-11.9	-2.6	0	-11.9	-2.6	0
																-11.8	-2.6	5.72006	-11.8	-2.6	5.84222	-11.8	-2.6	5.84165	-11.8	-2.6	5.84117	-11.8	-2.6	5.83446					-11.8	-2.6	0	-11.8	-2.6	0	-11.8	-2.6	0	-11.8	-2.6	0	-11.8	-2.6	0
																-11.7	-2.6	5.70746	-11.7	-2.6	5.82828	-11.7	-2.6	5.82766	-11.7	-2.6	5.82713	-11.7	-2.6	5.82035					-11.7	-2.6	0	-11.7	-2.6	0	-11.7	-2.6	0	-11.7	-2.6	0	-11.7	-2.6	0
																-11.6	-2.6	5.69449	-11.6	-2.6	5.814	-11.6	-2.6	5.81331	-11.6	-2.6	5.81273	-11.6	-2.6	5.80588					-11.6	-2.6	0	-11.6	-2.6	0	-11.6	-2.6	0	-11.6	-2.6	0	-11.6	-2.6	0
																-11.5	-2.6	5.68115	-11.5	-2.6	5.79938	-11.5	-2.6	5.79862	-11.5	-2.6	5.79798	-11.5	-2.6	5.79106					-11.5	-2.6	0	-11.5	-2.6	0	-11.5	-2.6	0	-11.5	-2.6	0	-11.5	-2.6	0
																-11.4	-2.6	5.66744	-11.4	-2.6	5.78441	-11.4	-2.6	5.78358	-11.4	-2.6	5.78287	-11.4	-2.6	5.77587					-11.4	-2.6	0	-11.4	-2.6	0	-11.4	-2.6	0	-11.4	-2.6	0	-11.4	-2.6	0
																-11.3	-2.6	5.65333	-11.3	-2.6	5.76909	-11.3	-2.6	5.76818	-11.3	-2.6	5.76741	-11.3	-2.6	5.76032					-11.3	-2.6	0	-11.3	-2.6	0	-11.3	-2.6	0	-11.3	-2.6	0	-11.3	-2.6	0
																-11.2	-2.6	5.63895	-11.2	-2.6	5.75354	-11.2	-2.6	5.75255	-11.2	-2.6	5.7517	-11.2	-2.6	5.74452					-11.2	-2.6	0	-11.2	-2.6	0	-11.2	-2.6	0	-11.2	-2.6	0	-11.2	-2.6	0
																-11.1	-2.6	5.62431	-11.1	-2.6	5.73779	-11.1	-2.6	5.7367	-11.1	-2.6	5.73577	-11.1	-2.6	5.72849					-11.1	-2.6	0	-11.1	-2.6	0	-11.1	-2.6	0	-11.1	-2.6	0	-11.1	-2.6	0
																-11	-2.6	5.6094	-11	-2.6	5.72183	-11	-2.6	5.72064	-11	-2.6	5.71962	-11	-2.6	5.71224					-11	-2.6	0	-11	-2.6	0	-11	-2.6	0	-11	-2.6	0	-11	-2.6	0
																-10.9	-2.6	5.59423	-10.9	-2.6	5.70566	-10.9	-2.6	5.70437	-10.9	-2.6	5.70325	-10.9	-2.6	5.69576					-10.9	-2.6	0	-10.9	-2.6	0	-10.9	-2.6	0	-10.9	-2.6	0	-10.9	-2.6	0
																-10.8	-2.6	5.5788	-10.8	-2.6	5.68928	-10.8	-2.6	5.68787	-10.8	-2.6	5.68665	-10.8	-2.6	5.67904					-10.8	-2.6	0	-10.8	-2.6	0	-10.8	-2.6	0	-10.8	-2.6	0	-10.8	-2.6	0
																-10.7	-2.6	5.56318	-10.7	-2.6	5.67279	-10.7	-2.6	5.67126	-10.7	-2.6	5.66992	-10.7	-2.6	5.66219					-10.7	-2.6	0	-10.7	-2.6	0	-10.7	-2.6	0	-10.7	-2.6	0	-10.7	-2.6	0
																-10.6	-2.6	5.54762	-10.6	-2.6	5.65645	-10.6	-2.6	5.65478	-10.6	-2.6	5.65333	-10.6	-2.6	5.64546					-10.6	-2.6	0	-10.6	-2.6	0	-10.6	-2.6	0	-10.6	-2.6	0	-10.6	-2.6	0
																-10.5	-2.6	5.53214	-10.5	-2.6	5.64026	-10.5	-2.6	5.63846	-10.5	-2.6	5.63688	-10.5	-2.6	5.62886					-10.5	-2.6	0	-10.5	-2.6	0	-10.5	-2.6	0	-10.5	-2.6	0	-10.5	-2.6	0
																-10.4	-2.6	5.51673	-10.4	-2.6	5.62423	-10.4	-2.6	5.62228	-10.4	-2.6	5.62056	-10.4	-2.6	5.61239					-10.4	-2.6	0	-10.4	-2.6	0	-10.4	-2.6	0	-10.4	-2.6	0	-10.4	-2.6	0
																-10.3	-2.6	5.50139	-10.3	-2.6	5.60835	-10.3	-2.6	5.60624	-10.3	-2.6	5.60438	-10.3	-2.6	5.59605					-10.3	-2.6	0	-10.3	-2.6	0	-10.3	-2.6	0	-10.3	-2.6	0	-10.3	-2.6	0
																-10.2	-2.6	5.48612	-10.2	-2.6	5.59262	-10.2	-2.6	5.59035	-10.2	-2.6	5.58833	-10.2	-2.6	5.57983					-10.2	-2.6	0	-10.2	-2.6	0	-10.2	-2.6	0	-10.2	-2.6	0	-10.2	-2.6	0
																-10.1	-2.6	5.47136	-10.1	-2.6	5.57752	-10.1	-2.6	5.57507	-10.1	-2.6	5.57288	-10.1	-2.6	5.56421					-10.1	-2.6	0	-10.1	-2.6	0	-10.1	-2.6	0	-10.1	-2.6	0	-10.1	-2.6	0
																-10	-2.6	5.45734	-10	-2.6	5.56328	-10	-2.6	5.56064	-10	-2.6	5.55827	-10	-2.6	5.54942					-10	-2.6	0	-10	-2.6	0	-10	-2.6	0	-10	-2.6	0	-10	-2.6	0
																-9.9	-2.6	5.44408	-9.9	-2.6	5.5499	-9.9	-2.6	5.54707	-9.9	-2.6	5.54451	-9.9	-2.6	5.53546					-9.9	-2.6	0	-9.9	-2.6	0	-9.9	-2.6	0	-9.9	-2.6	0	-9.9	-2.6	0
																-9.8	-2.6	5.43156	-9.8	-2.6	5.53738	-9.8	-2.6	5.53435	-9.8	-2.6	5.53159	-9.8	-2.6	5.52233					-9.8	-2.6	0	-9.8	-2.6	0	-9.8	-2.6	0	-9.8	-2.6	0	-9.8	-2.6	0
																-9.7	-2.6	5.41979	-9.7	-2.6	5.52572	-9.7	-2.6	5.52248	-9.7	-2.6	5.51951	-9.7	-2.6	5.51003					-9.7	-2.6	0	-9.7	-2.6	0	-9.7	-2.6	0	-9.7	-2.6	0	-9.7	-2.6	0
																-9.6	-2.6	5.40895	-9.6	-2.6	5.51512	-9.6	-2.6	5.51165	-9.6	-2.6	5.50846	-9.6	-2.6	5.49876					-9.6	-2.6	0	-9.6	-2.6	0	-9.6	-2.6	0	-9.6	-2.6	0	-9.6	-2.6	0
																-9.5	-2.6	5.39975	-9.5	-2.6	5.50629	-9.5	-2.6	5.5026	-9.5	-2.6	5.49917	-9.5	-2.6	5.48924					-9.5	-2.6	0	-9.5	-2.6	0	-9.5	-2.6	0	-9.5	-2.6	0	-9.5	-2.6	0
																-9.4	-2.6	5.39226	-9.4	-2.6	5.49931	-9.4	-2.6	5.49539	-9.4	-2.6	5.49171	-9.4	-2.6	5.48153					-9.4	-2.6	0	-9.4	-2.6	0	-9.4	-2.6	0	-9.4	-2.6	0	-9.4	-2.6	0
																-9.3	-2.6	5.38648	-9.3	-2.6	5.49418	-9.3	-2.6	5.49001	-9.3	-2.6	5.48608	-9.3	-2.6	5.47565					-9.3	-2.6	0	-9.3	-2.6	0	-9.3	-2.6	0	-9.3	-2.6	0	-9.3	-2.6	0
																-9.2	-2.6	5.38241	-9.2	-2.6	5.4909	-9.2	-2.6	5.48648	-9.2	-2.6	5.48227	-9.2	-2.6	5.47158					-9.2	-2.6	0	-9.2	-2.6	0	-9.2	-2.6	0	-9.2	-2.6	0	-9.2	-2.6	0
																-9.1	-2.6	5.38005	-9.1	-2.6	5.48946	-9.1	-2.6	5.48478	-9.1	-2.6	5.4803	-9.1	-2.6	5.46933					-9.1	-2.6	0	-9.1	-2.6	0	-9.1	-2.6	0	-9.1	-2.6	0	-9.1	-2.6	0
																-9	-2.6	5.37996	-9	-2.6	5.49045	-9	-2.6	5.48551	-9	-2.6	5.48073	-9	-2.6	5.46948					-9	-2.6	0	-9	-2.6	0	-9	-2.6	0	-9	-2.6	0	-9	-2.6	0
																-8.9	-2.6	5.38236	-8.9	-2.6	5.49407	-8.9	-2.6	5.48887	-8.9	-2.6	5.48378	-8.9	-2.6	5.47224					-8.9	-2.6	0	-8.9	-2.6	0	-8.9	-2.6	0	-8.9	-2.6	0	-8.9	-2.6	0
																-8.8	-2.6	5.38724	-8.8	-2.6	5.50032	-8.8	-2.6	5.49485	-8.8	-2.6	5.48946	-8.8	-2.6	5.47761					-8.8	-2.6	0	-8.8	-2.6	0	-8.8	-2.6	0	-8.8	-2.6	0	-8.8	-2.6	0
																-8.7	-2.6	5.3946	-8.7	-2.6	5.5092	-8.7	-2.6	5.50347	-8.7	-2.6	5.49775	-8.7	-2.6	5.48559					-8.7	-2.6	0	-8.7	-2.6	0	-8.7	-2.6	0	-8.7	-2.6	0	-8.7	-2.6	0
																-8.6	-2.6	5.40445	-8.6	-2.6	5.52071	-8.6	-2.6	5.51472	-8.6	-2.6	5.50866	-8.6	-2.6	5.49619					-8.6	-2.6	0	-8.6	-2.6	0	-8.6	-2.6	0	-8.6	-2.6	0	-8.6	-2.6	0
																-8.5	-2.6	5.41688	-8.5	-2.6	5.53495	-8.5	-2.6	5.52869	-8.5	-2.6	5.52229	-8.5	-2.6	5.50949					-8.5	-2.6	0	-8.5	-2.6	0	-8.5	-2.6	0	-8.5	-2.6	0	-8.5	-2.6	0
																-8.4	-2.6	5.43204	-8.4	-2.6	5.55207	-8.4	-2.6	5.54555	-8.4	-2.6	5.5388	-8.4	-2.6	5.52567					-8.4	-2.6	0	-8.4	-2.6	0	-8.4	-2.6	0	-8.4	-2.6	0	-8.4	-2.6	0
																-8.3	-2.6	5.44971	-8.3	-2.6	5.57182	-8.3	-2.6	5.56505	-8.3	-2.6	5.55795	-8.3	-2.6	5.54447					-8.3	-2.6	0	-8.3	-2.6	0	-8.3	-2.6	0	-8.3	-2.6	0	-8.3	-2.6	0
																-8.2	-2.6	5.46987	-8.2	-2.6	5.59421	-8.2	-2.6	5.5872	-8.2	-2.6	5.57973	-8.2	-2.6	5.5659					-8.2	-2.6	0	-8.2	-2.6	0	-8.2	-2.6	0	-8.2	-2.6	0	-8.2	-2.6	0
																-8.1	-2.6	5.49254	-8.1	-2.6	5.61923	-8.1	-2.6	5.61198	-8.1	-2.6	5.60415	-8.1	-2.6	5.58996					-8.1	-2.6	0	-8.1	-2.6	0	-8.1	-2.6	0	-8.1	-2.6	0	-8.1	-2.6	0
																-8	-2.6	5.51771	-8	-2.6	5.64688	-8	-2.6	5.63941	-8	-2.6	5.6312	-8	-2.6	5.61665					-8	-2.6	0	-8	-2.6	0	-8	-2.6	0	-8	-2.6	0	-8	-2.6	0
																-7.9	-2.6	5.54538	-7.9	-2.6	5.67716	-7.9	-2.6	5.66946	-7.9	-2.6	5.66088	-7.9	-2.6	5.64597					-7.9	-2.6	0	-7.9	-2.6	0	-7.9	-2.6	0	-7.9	-2.6	0	-7.9	-2.6	0
																-7.8	-2.6	5.57494	-7.8	-2.6	5.70942	-7.8	-2.6	5.70153	-7.8	-2.6	5.69257	-7.8	-2.6	5.67728					-7.8	-2.6	0	-7.8	-2.6	0	-7.8	-2.6	0	-7.8	-2.6	0	-7.8	-2.6	0
																-7.7	-2.6	5.60625	-7.7	-2.6	5.74353	-7.7	-2.6	5.73545	-7.7	-2.6	5.72611	-7.7	-2.6	5.71044					-7.7	-2.6	0	-7.7	-2.6	0	-7.7	-2.6	0	-7.7	-2.6	0	-7.7	-2.6	0
																-7.6	-2.6	5.63931	-7.6	-2.6	5.77947	-7.6	-2.6	5.77123	-7.6	-2.6	5.76151	-7.6	-2.6	5.74546					-7.6	-2.6	0	-7.6	-2.6	0	-7.6	-2.6	0	-7.6	-2.6	0	-7.6	-2.6	0
																-7.5	-2.6	5.67413	-7.5	-2.6	5.81725	-7.5	-2.6	5.80887	-7.5	-2.6	5.79877	-7.5	-2.6	5.78233					-7.5	-2.6	0	-7.5	-2.6	0	-7.5	-2.6	0	-7.5	-2.6	0	-7.5	-2.6	0
																-7.4	-2.6	5.7107	-7.4	-2.6	5.85687	-7.4	-2.6	5.84836	-7.4	-2.6	5.83789	-7.4	-2.6	5.82105					-7.4	-2.6	0	-7.4	-2.6	0	-7.4	-2.6	0	-7.4	-2.6	0	-7.4	-2.6	0
																-7.3	-2.6	5.7486	-7.3	-2.6	5.89788	-7.3	-2.6	5.88926	-7.3	-2.6	5.87841	-7.3	-2.6	5.86118					-7.3	-2.6	0	-7.3	-2.6	0	-7.3	-2.6	0	-7.3	-2.6	0	-7.3	-2.6	0
																-7.2	-2.6	5.78722	-7.2	-2.6	5.93963	-7.2	-2.6	5.93094	-7.2	-2.6	5.91972	-7.2	-2.6	5.90209					-7.2	-2.6	0	-7.2	-2.6	0	-7.2	-2.6	0	-7.2	-2.6	0	-7.2	-2.6	0
																-7.1	-2.6	5.82657	-7.1	-2.6	5.98213	-7.1	-2.6	5.97339	-7.1	-2.6	5.9618	-7.1	-2.6	5.94377					-7.1	-2.6	0	-7.1	-2.6	0	-7.1	-2.6	0	-7.1	-2.6	0	-7.1	-2.6	0
																-7	-2.6	5.86665	-7	-2.6	6.02537	-7	-2.6	6.0166	-7	-2.6	6.00465	-7	-2.6	5.98622					-7	-2.6	0	-7	-2.6	0	-7	-2.6	0	-7	-2.6	0	-7	-2.6	0
																-6.9	-2.6	5.90745	-6.9	-2.6	6.06936	-6.9	-2.6	6.06059	-6.9	-2.6	6.04828	-6.9	-2.6	6.02944					-6.9	-2.6	0	-6.9	-2.6	0	-6.9	-2.6	0	-6.9	-2.6	0	-6.9	-2.6	0
																-6.8	-2.6	5.94893	-6.8	-2.6	6.11404	-6.8	-2.6	6.10529	-6.8	-2.6	6.09263	-6.8	-2.6	6.07338					-6.8	-2.6	0	-6.8	-2.6	0	-6.8	-2.6	0	-6.8	-2.6	0	-6.8	-2.6	0
																-6.7	-2.6	5.99044	-6.7	-2.6	6.15871	-6.7	-2.6	6.15002	-6.7	-2.6	6.13701	-6.7	-2.6	6.11736					-6.7	-2.6	0	-6.7	-2.6	0	-6.7	-2.6	0	-6.7	-2.6	0	-6.7	-2.6	0
																-6.6	-2.6	6.0318	-6.6	-2.6	6.20319	-6.6	-2.6	6.19458	-6.6	-2.6	6.18123	-6.6	-2.6	6.16116					-6.6	-2.6	0	-6.6	-2.6	0	-6.6	-2.6	0	-6.6	-2.6	0	-6.6	-2.6	0
																-6.5	-2.6	6.07303	-6.5	-2.6	6.24747	-6.5	-2.6	6.23896	-6.5	-2.6	6.22528	-6.5	-2.6	6.2048					-6.5	-2.6	0	-6.5	-2.6	0	-6.5	-2.6	0	-6.5	-2.6	0	-6.5	-2.6	0
																-6.4	-2.6	6.11411	-6.4	-2.6	6.29155	-6.4	-2.6	6.28317	-6.4	-2.6	6.26917	-6.4	-2.6	6.24827					-6.4	-2.6	0	-6.4	-2.6	0	-6.4	-2.6	0	-6.4	-2.6	0	-6.4	-2.6	0
																-6.3	-2.6	6.15505	-6.3	-2.6	6.33544	-6.3	-2.6	6.32721	-6.3	-2.6	6.31289	-6.3	-2.6	6.29157					-6.3	-2.6	0	-6.3	-2.6	0	-6.3	-2.6	0	-6.3	-2.6	0	-6.3	-2.6	0
																-6.2	-2.6	6.19569	-6.2	-2.6	6.37896	-6.2	-2.6	6.37092	-6.2	-2.6	6.35628	-6.2	-2.6	6.33454					-6.2	-2.6	0	-6.2	-2.6	0	-6.2	-2.6	0	-6.2	-2.6	0	-6.2	-2.6	0
																-6.1	-2.6	6.23565	-6.1	-2.6	6.42168	-6.1	-2.6	6.41384	-6.1	-2.6	6.39889	-6.1	-2.6	6.37674					-6.1	-2.6	0	-6.1	-2.6	0	-6.1	-2.6	0	-6.1	-2.6	0	-6.1	-2.6	0
																-6	-2.6	6.27492	-6	-2.6	6.4636	-6	-2.6	6.45598	-6	-2.6	6.44072	-6	-2.6	6.41814					-6	-2.6	0	-6	-2.6	0	-6	-2.6	0	-6	-2.6	0	-6	-2.6	0
																-5.9	-2.6	6.31351	-5.9	-2.6	6.5047	-5.9	-2.6	6.49732	-5.9	-2.6	6.48177	-5.9	-2.6	6.45876					-5.9	-2.6	0	-5.9	-2.6	0	-5.9	-2.6	0	-5.9	-2.6	0	-5.9	-2.6	0
																-5.8	-2.6	6.35142	-5.8	-2.6	6.545	-5.8	-2.6	6.53788	-5.8	-2.6	6.52204	-5.8	-2.6	6.4986					-5.8	-2.6	0	-5.8	-2.6	0	-5.8	-2.6	0	-5.8	-2.6	0	-5.8	-2.6	0
																-5.7	-2.6	6.38864	-5.7	-2.6	6.5845	-5.7	-2.6	6.57766	-5.7	-2.6	6.56152	-5.7	-2.6	6.53765					-5.7	-2.6	0	-5.7	-2.6	0	-5.7	-2.6	0	-5.7	-2.6	0	-5.7	-2.6	0
																-5.6	-2.6	6.42499	-5.6	-2.6	6.62299	-5.6	-2.6	6.61644	-5.6	-2.6	6.60001	-5.6	-2.6	6.57571					-5.6	-2.6	0	-5.6	-2.6	0	-5.6	-2.6	0	-5.6	-2.6	0	-5.6	-2.6	0
																-5.5	-2.6	6.46042	-5.5	-2.6	6.66037	-5.5	-2.6	6.65412	-5.5	-2.6	6.63742	-5.5	-2.6	6.61268					-5.5	-2.6	0	-5.5	-2.6	0	-5.5	-2.6	0	-5.5	-2.6	0	-5.5	-2.6	0
																-5.4	-2.6	6.49493	-5.4	-2.6	6.69667	-5.4	-2.6	6.69073	-5.4	-2.6	6.67374	-5.4	-2.6	6.64856					-5.4	-2.6	0	-5.4	-2.6	0	-5.4	-2.6	0	-5.4	-2.6	0	-5.4	-2.6	0
																-5.3	-2.6	6.52851	-5.3	-2.6	6.73188	-5.3	-2.6	6.72625	-5.3	-2.6	6.70898	-5.3	-2.6	6.68336					-5.3	-2.6	0	-5.3	-2.6	0	-5.3	-2.6	0	-5.3	-2.6	0	-5.3	-2.6	0
																-5.2	-2.6	6.56117	-5.2	-2.6	6.76599	-5.2	-2.6	6.76069	-5.2	-2.6	6.74314	-5.2	-2.6	6.71707					-5.2	-2.6	0	-5.2	-2.6	0	-5.2	-2.6	0	-5.2	-2.6	0	-5.2	-2.6	0
																-5.1	-2.6	6.5929	-5.1	-2.6	6.79901	-5.1	-2.6	6.79404	-5.1	-2.6	6.77621	-5.1	-2.6	6.74969					-5.1	-2.6	0	-5.1	-2.6	0	-5.1	-2.6	0	-5.1	-2.6	0	-5.1	-2.6	0
																-5	-2.6	6.62365	-5	-2.6	6.83085	-5	-2.6	6.82621	-5	-2.6	6.8081	-5	-2.6	6.78112					-5	-2.6	0	-5	-2.6	0	-5	-2.6	0	-5	-2.6	0	-5	-2.6	0
																-4.9	-2.6	6.65345	-4.9	-2.6	6.86156	-4.9	-2.6	6.85725	-4.9	-2.6	6.83886	-4.9	-2.6	6.81143					-4.9	-2.6	0	-4.9	-2.6	0	-4.9	-2.6	0	-4.9	-2.6	0	-4.9	-2.6	0
																-4.8	-2.6	6.68232	-4.8	-2.6	6.89115	-4.8	-2.6	6.88717	-4.8	-2.6	6.86849	-4.8	-2.6	6.8406					-4.8	-2.6	0	-4.8	-2.6	0	-4.8	-2.6	0	-4.8	-2.6	0	-4.8	-2.6	0
																-4.7	-2.6	6.71026	-4.7	-2.6	6.91962	-4.7	-2.6	6.91595	-4.7	-2.6	6.897	-4.7	-2.6	6.86865					-4.7	-2.6	0	-4.7	-2.6	0	-4.7	-2.6	0	-4.7	-2.6	0	-4.7	-2.6	0
																-4.6	-2.6	6.73725	-4.6	-2.6	6.94696	-4.6	-2.6	6.94361	-4.6	-2.6	6.92438	-4.6	-2.6	6.89557					-4.6	-2.6	0	-4.6	-2.6	0	-4.6	-2.6	0	-4.6	-2.6	0	-4.6	-2.6	0
																-4.5	-2.6	6.76331	-4.5	-2.6	6.97317	-4.5	-2.6	6.97014	-4.5	-2.6	6.95062	-4.5	-2.6	6.92135					-4.5	-2.6	0	-4.5	-2.6	0	-4.5	-2.6	0	-4.5	-2.6	0	-4.5	-2.6	0
																-4.4	-2.6	6.78851	-4.4	-2.6	6.99834	-4.4	-2.6	6.99561	-4.4	-2.6	6.97582	-4.4	-2.6	6.94608					-4.4	-2.6	0	-4.4	-2.6	0	-4.4	-2.6	0	-4.4	-2.6	0	-4.4	-2.6	0
																-4.3	-2.6	6.81288	-4.3	-2.6	7.02251	-4.3	-2.6	7.02008	-4.3	-2.6	7	-4.3	-2.6	6.9698					-4.3	-2.6	0	-4.3	-2.6	0	-4.3	-2.6	0	-4.3	-2.6	0	-4.3	-2.6	0
																-4.2	-2.6	6.83642	-4.2	-2.6	7.04569	-4.2	-2.6	7.04354	-4.2	-2.6	7.02317	-4.2	-2.6	6.99251					-4.2	-2.6	0	-4.2	-2.6	0	-4.2	-2.6	0	-4.2	-2.6	0	-4.2	-2.6	0
																-4.1	-2.6	6.85914	-4.1	-2.6	7.06786	-4.1	-2.6	7.06598	-4.1	-2.6	7.04534	-4.1	-2.6	7.01421					-4.1	-2.6	0	-4.1	-2.6	0	-4.1	-2.6	0	-4.1	-2.6	0	-4.1	-2.6	0
																-4	-2.6	6.88103	-4	-2.6	7.08903	-4	-2.6	7.08742	-4	-2.6	7.06649	-4	-2.6	7.03491					-4	-2.6	0	-4	-2.6	0	-4	-2.6	0	-4	-2.6	0	-4	-2.6	0
																-3.9	-2.6	6.90214	-3.9	-2.6	7.10925	-3.9	-2.6	7.10789	-3.9	-2.6	7.08669	-3.9	-2.6	7.05465					-3.9	-2.6	0	-3.9	-2.6	0	-3.9	-2.6	0	-3.9	-2.6	0	-3.9	-2.6	0
																-3.8	-2.6	6.92258	-3.8	-2.6	7.12867	-3.8	-2.6	7.12755	-3.8	-2.6	7.10607	-3.8	-2.6	7.07358					-3.8	-2.6	0	-3.8	-2.6	0	-3.8	-2.6	0	-3.8	-2.6	0	-3.8	-2.6	0
																-3.7	-2.6	6.94235	-3.7	-2.6	7.14729	-3.7	-2.6	7.1464	-3.7	-2.6	7.12465	-3.7	-2.6	7.09171					-3.7	-2.6	0	-3.7	-2.6	0	-3.7	-2.6	0	-3.7	-2.6	0	-3.7	-2.6	0
																-3.6	-2.6	6.96146	-3.6	-2.6	7.16511	-3.6	-2.6	7.16445	-3.6	-2.6	7.14243	-3.6	-2.6	7.10905					-3.6	-2.6	0	-3.6	-2.6	0	-3.6	-2.6	0	-3.6	-2.6	0	-3.6	-2.6	0
																-3.5	-2.6	6.9799	-3.5	-2.6	7.18214	-3.5	-2.6	7.18168	-3.5	-2.6	7.15939	-3.5	-2.6	7.12558					-3.5	-2.6	0	-3.5	-2.6	0	-3.5	-2.6	0	-3.5	-2.6	0	-3.5	-2.6	0
																-3.4	-2.6	6.99768	-3.4	-2.6	7.19836	-3.4	-2.6	7.19811	-3.4	-2.6	7.17556	-3.4	-2.6	7.14132					-3.4	-2.6	0	-3.4	-2.6	0	-3.4	-2.6	0	-3.4	-2.6	0	-3.4	-2.6	0
																-3.3	-2.6	7.0149	-3.3	-2.6	7.21393	-3.3	-2.6	7.21386	-3.3	-2.6	7.19106	-3.3	-2.6	7.1564					-3.3	-2.6	0	-3.3	-2.6	0	-3.3	-2.6	0	-3.3	-2.6	0	-3.3	-2.6	0
																-3.2	-2.6	7.03162	-3.2	-2.6	7.22892	-3.2	-2.6	7.22903	-3.2	-2.6	7.20598	-3.2	-2.6	7.17092					-3.2	-2.6	0	-3.2	-2.6	0	-3.2	-2.6	0	-3.2	-2.6	0	-3.2	-2.6	0
																-3.1	-2.6	7.04783	-3.1	-2.6	7.24334	-3.1	-2.6	7.24362	-3.1	-2.6	7.22032	-3.1	-2.6	7.18487					-3.1	-2.6	0	-3.1	-2.6	0	-3.1	-2.6	0	-3.1	-2.6	0	-3.1	-2.6	0
																-3	-2.6	7.06354	-3	-2.6	7.25718	-3	-2.6	7.25762	-3	-2.6	7.23409	-3	-2.6	7.19825					-3	-2.6	0	-3	-2.6	0	-3	-2.6	0	-3	-2.6	0	-3	-2.6	0
																-2.9	-2.6	7.07875	-2.9	-2.6	7.27045	-2.9	-2.6	7.27104	-2.9	-2.6	7.24728	-2.9	-2.6	7.21107					-2.9	-2.6	0	-2.9	-2.6	0	-2.9	-2.6	0	-2.9	-2.6	0	-2.9	-2.6	0
																-2.8	-2.6	7.09347	-2.8	-2.6	7.28316	-2.8	-2.6	7.2839	-2.8	-2.6	7.25992	-2.8	-2.6	7.22335					-2.8	-2.6	0	-2.8	-2.6	0	-2.8	-2.6	0	-2.8	-2.6	0	-2.8	-2.6	0
																-2.7	-2.6	7.10782	-2.7	-2.6	7.29547	-2.7	-2.6	7.29636	-2.7	-2.6	7.27217	-2.7	-2.6	7.23525					-2.7	-2.6	0	-2.7	-2.6	0	-2.7	-2.6	0	-2.7	-2.6	0	-2.7	-2.6	0
																-2.6	-2.6	7.12179	-2.6	-2.6	7.30742	-2.6	-2.6	7.30844	-2.6	-2.6	7.28405	-2.6	-2.6	7.24679					-2.6	-2.6	0	-2.6	-2.6	0	-2.6	-2.6	0	-2.6	-2.6	0	-2.6	-2.6	0
																-2.5	-2.6	7.1354	-2.5	-2.6	7.31899	-2.5	-2.6	7.32014	-2.5	-2.6	7.29556	-2.5	-2.6	7.25799					-2.5	-2.6	0	-2.5	-2.6	0	-2.5	-2.6	0	-2.5	-2.6	0	-2.5	-2.6	0
																-2.4	-2.6	7.14865	-2.4	-2.6	7.33019	-2.4	-2.6	7.33147	-2.4	-2.6	7.30671	-2.4	-2.6	7.26884					-2.4	-2.6	0	-2.4	-2.6	0	-2.4	-2.6	0	-2.4	-2.6	0	-2.4	-2.6	0
																-2.3	-2.6	7.16153	-2.3	-2.6	7.34102	-2.3	-2.6	7.34242	-2.3	-2.6	7.3175	-2.3	-2.6	7.27934					-2.3	-2.6	0	-2.3	-2.6	0	-2.3	-2.6	0	-2.3	-2.6	0	-2.3	-2.6	0
																-2.2	-2.6	7.17409	-2.2	-2.6	7.35153	-2.2	-2.6	7.35306	-2.2	-2.6	7.32798	-2.2	-2.6	7.28955					-2.2	-2.6	0	-2.2	-2.6	0	-2.2	-2.6	0	-2.2	-2.6	0	-2.2	-2.6	0
																-2.1	-2.6	7.18638	-2.1	-2.6	7.36185	-2.1	-2.6	7.3635	-2.1	-2.6	7.33827	-2.1	-2.6	7.29958					-2.1	-2.6	0	-2.1	-2.6	0	-2.1	-2.6	0	-2.1	-2.6	0	-2.1	-2.6	0
																-2	-2.6	7.19842	-2	-2.6	7.37196	-2	-2.6	7.37373	-2	-2.6	7.34837	-2	-2.6	7.30944					-2	-2.6	0	-2	-2.6	0	-2	-2.6	0	-2	-2.6	0	-2	-2.6	0
																-1.9	-2.6	7.2102	-1.9	-2.6	7.38187	-1.9	-2.6	7.38376	-1.9	-2.6	7.35828	-1.9	-2.6	7.31914					-1.9	-2.6	0	-1.9	-2.6	0	-1.9	-2.6	0	-1.9	-2.6	0	-1.9	-2.6	0
																-1.8	-2.6	7.22172	-1.8	-2.6	7.39158	-1.8	-2.6	7.3936	-1.8	-2.6	7.36801	-1.8	-2.6	7.32866					-1.8	-2.6	0	-1.8	-2.6	0	-1.8	-2.6	0	-1.8	-2.6	0	-1.8	-2.6	0
																-1.7	-2.6	7.23298	-1.7	-2.6	7.40109	-1.7	-2.6	7.40323	-1.7	-2.6	7.37755	-1.7	-2.6	7.33801					-1.7	-2.6	0	-1.7	-2.6	0	-1.7	-2.6	0	-1.7	-2.6	0	-1.7	-2.6	0
																-1.6	-2.6	7.24404	-1.6	-2.6	7.41048	-1.6	-2.6	7.41275	-1.6	-2.6	7.38699	-1.6	-2.6	7.34728					-1.6	-2.6	0	-1.6	-2.6	0	-1.6	-2.6	0	-1.6	-2.6	0	-1.6	-2.6	0
																-1.5	-2.6	7.25492	-1.5	-2.6	7.41981	-1.5	-2.6	7.42221	-1.5	-2.6	7.39638	-1.5	-2.6	7.35652					-1.5	-2.6	0	-1.5	-2.6	0	-1.5	-2.6	0	-1.5	-2.6	0	-1.5	-2.6	0
																-1.4	-2.6	7.26563	-1.4	-2.6	7.42908	-1.4	-2.6	7.43161	-1.4	-2.6	7.40573	-1.4	-2.6	7.36572					-1.4	-2.6	0	-1.4	-2.6	0	-1.4	-2.6	0	-1.4	-2.6	0	-1.4	-2.6	0
																-1.3	-2.6	7.27616	-1.3	-2.6	7.43828	-1.3	-2.6	7.44095	-1.3	-2.6	7.41503	-1.3	-2.6	7.3749					-1.3	-2.6	0	-1.3	-2.6	0	-1.3	-2.6	0	-1.3	-2.6	0	-1.3	-2.6	0
																-1.2	-2.6	7.28651	-1.2	-2.6	7.44741	-1.2	-2.6	7.45022	-1.2	-2.6	7.42428	-1.2	-2.6	7.38404					-1.2	-2.6	0	-1.2	-2.6	0	-1.2	-2.6	0	-1.2	-2.6	0	-1.2	-2.6	0
																-1.1	-2.6	7.2967	-1.1	-2.6	7.45648	-1.1	-2.6	7.45945	-1.1	-2.6	7.43349	-1.1	-2.6	7.39317					-1.1	-2.6	0	-1.1	-2.6	0	-1.1	-2.6	0	-1.1	-2.6	0	-1.1	-2.6	0
																-1	-2.6	7.30676	-1	-2.6	7.46559	-1	-2.6	7.4687	-1	-2.6	7.44275	-1	-2.6	7.40236					-1	-2.6	0	-1	-2.6	0	-1	-2.6	0	-1	-2.6	0	-1	-2.6	0
																-0.9	-2.6	7.31671	-0.9	-2.6	7.47472	-0.9	-2.6	7.478	-0.9	-2.6	7.45206	-0.9	-2.6	7.41162					-0.9	-2.6	0	-0.9	-2.6	0	-0.9	-2.6	0	-0.9	-2.6	0	-0.9	-2.6	0
																-0.8	-2.6	7.32655	-0.8	-2.6	7.4839	-0.8	-2.6	7.48735	-0.8	-2.6	7.46144	-0.8	-2.6	7.42095					-0.8	-2.6	0	-0.8	-2.6	0	-0.8	-2.6	0	-0.8	-2.6	0	-0.8	-2.6	0
																-0.7	-2.6	7.33627	-0.7	-2.6	7.49312	-0.7	-2.6	7.49674	-0.7	-2.6	7.47087	-0.7	-2.6	7.43037					-0.7	-2.6	0	-0.7	-2.6	0	-0.7	-2.6	0	-0.7	-2.6	0	-0.7	-2.6	0
																-0.6	-2.6	7.34589	-0.6	-2.6	7.50237	-0.6	-2.6	7.50617	-0.6	-2.6	7.48036	-0.6	-2.6	7.43986					-0.6	-2.6	0	-0.6	-2.6	0	-0.6	-2.6	0	-0.6	-2.6	0	-0.6	-2.6	0
																-0.5	-2.6	7.35541	-0.5	-2.6	7.51168	-0.5	-2.6	7.51567	-0.5	-2.6	7.48994	-0.5	-2.6	7.44945					-0.5	-2.6	0	-0.5	-2.6	0	-0.5	-2.6	0	-0.5	-2.6	0	-0.5	-2.6	0
																-0.4	-2.6	7.36487	-0.4	-2.6	7.52111	-0.4	-2.6	7.5253	-0.4	-2.6	7.49966	-0.4	-2.6	7.45919					-0.4	-2.6	0	-0.4	-2.6	0	-0.4	-2.6	0	-0.4	-2.6	0	-0.4	-2.6	0
																-0.3	-2.6	7.37428	-0.3	-2.6	7.53066	-0.3	-2.6	7.53506	-0.3	-2.6	7.50951	-0.3	-2.6	7.46909					-0.3	-2.6	0	-0.3	-2.6	0	-0.3	-2.6	0	-0.3	-2.6	0	-0.3	-2.6	0
																-0.2	-2.6	7.38364	-0.2	-2.6	7.54032	-0.2	-2.6	7.54493	-0.2	-2.6	7.5195	-0.2	-2.6	7.47914					-0.2	-2.6	0	-0.2	-2.6	0	-0.2	-2.6	0	-0.2	-2.6	0	-0.2	-2.6	0
																-0.1	-2.6	7.39294	-0.1	-2.6	7.5501	-0.1	-2.6	7.55493	-0.1	-2.6	7.52964	-0.1	-2.6	7.48935					-0.1	-2.6	0	-0.1	-2.6	0	-0.1	-2.6	0	-0.1	-2.6	0	-0.1	-2.6	0
																0	-2.6	7.40219	0	-2.6	7.56	0	-2.6	7.56506	0	-2.6	7.53991	0	-2.6	7.49972					0	-2.6	0	0	-2.6	0	0	-2.6	0	0	-2.6	0	0	-2.6	0
																0.1	-2.6	7.41141	0.1	-2.6	7.57004	0.1	-2.6	7.57535	0.1	-2.6	7.55036	0.1	-2.6	7.51028					0.1	-2.6	0	0.1	-2.6	0	0.1	-2.6	0	0.1	-2.6	0	0.1	-2.6	0
																0.2	-2.6	7.42063	0.2	-2.6	7.58026	0.2	-2.6	7.58582	0.2	-2.6	7.561	0.2	-2.6	7.52105					0.2	-2.6	0	0.2	-2.6	0	0.2	-2.6	0	0.2	-2.6	0	0.2	-2.6	0
																0.3	-2.6	7.42984	0.3	-2.6	7.59065	0.3	-2.6	7.59647	0.3	-2.6	7.57184	0.3	-2.6	7.53203					0.3	-2.6	0	0.3	-2.6	0	0.3	-2.6	0	0.3	-2.6	0	0.3	-2.6	0
																0.4	-2.6	7.43906	0.4	-2.6	7.60121	0.4	-2.6	7.6073	0.4	-2.6	7.58287	0.4	-2.6	7.54322					0.4	-2.6	0	0.4	-2.6	0	0.4	-2.6	0	0.4	-2.6	0	0.4	-2.6	0
																0.5	-2.6	7.44827	0.5	-2.6	7.61194	0.5	-2.6	7.6183	0.5	-2.6	7.59409	0.5	-2.6	7.55462					0.5	-2.6	0	0.5	-2.6	0	0.5	-2.6	0	0.5	-2.6	0	0.5	-2.6	0
																0.6	-2.6	7.45749	0.6	-2.6	7.62285	0.6	-2.6	7.6295	0.6	-2.6	7.60552	0.6	-2.6	7.56623					0.6	-2.6	0	0.6	-2.6	0	0.6	-2.6	0	0.6	-2.6	0	0.6	-2.6	0
																0.7	-2.6	7.46674	0.7	-2.6	7.63396	0.7	-2.6	7.6409	0.7	-2.6	7.61716	0.7	-2.6	7.57809					0.7	-2.6	0	0.7	-2.6	0	0.7	-2.6	0	0.7	-2.6	0	0.7	-2.6	0
																0.8	-2.6	7.47603	0.8	-2.6	7.64526	0.8	-2.6	7.6525	0.8	-2.6	7.62903	0.8	-2.6	7.59018					0.8	-2.6	0	0.8	-2.6	0	0.8	-2.6	0	0.8	-2.6	0	0.8	-2.6	0
																0.9	-2.6	7.48537	0.9	-2.6	7.65676	0.9	-2.6	7.66431	0.9	-2.6	7.64111	0.9	-2.6	7.6025					0.9	-2.6	0	0.9	-2.6	0	0.9	-2.6	0	0.9	-2.6	0	0.9	-2.6	0
																1	-2.6	7.49475	1	-2.6	7.66846	1	-2.6	7.67633	1	-2.6	7.65341	1	-2.6	7.61506					1	-2.6	0	1	-2.6	0	1	-2.6	0	1	-2.6	0	1	-2.6	0
																1.1	-2.6	7.50417	1.1	-2.6	7.68035	1.1	-2.6	7.68855	1.1	-2.6	7.66593	1.1	-2.6	7.62785					1.1	-2.6	0	1.1	-2.6	0	1.1	-2.6	0	1.1	-2.6	0	1.1	-2.6	0
																1.2	-2.6	7.51365	1.2	-2.6	7.69245	1.2	-2.6	7.70098	1.2	-2.6	7.67868	1.2	-2.6	7.64089					1.2	-2.6	0	1.2	-2.6	0	1.2	-2.6	0	1.2	-2.6	0	1.2	-2.6	0
																1.3	-2.6	7.52319	1.3	-2.6	7.70474	1.3	-2.6	7.71361	1.3	-2.6	7.69163	1.3	-2.6	7.65415					1.3	-2.6	0	1.3	-2.6	0	1.3	-2.6	0	1.3	-2.6	0	1.3	-2.6	0
																1.4	-2.6	7.5328	1.4	-2.6	7.71722	1.4	-2.6	7.72642	1.4	-2.6	7.70479	1.4	-2.6	7.66763					1.4	-2.6	0	1.4	-2.6	0	1.4	-2.6	0	1.4	-2.6	0	1.4	-2.6	0
																1.5	-2.6	7.54249	1.5	-2.6	7.72987	1.5	-2.6	7.73942	1.5	-2.6	7.71814	1.5	-2.6	7.68132					1.5	-2.6	0	1.5	-2.6	0	1.5	-2.6	0	1.5	-2.6	0	1.5	-2.6	0
																1.6	-2.6	7.55223	1.6	-2.6	7.74271	1.6	-2.6	7.7526	1.6	-2.6	7.73169	1.6	-2.6	7.69522					1.6	-2.6	0	1.6	-2.6	0	1.6	-2.6	0	1.6	-2.6	0	1.6	-2.6	0
																1.7	-2.6	7.56205	1.7	-2.6	7.75574	1.7	-2.6	7.76598	1.7	-2.6	7.74544	1.7	-2.6	7.70934					1.7	-2.6	0	1.7	-2.6	0	1.7	-2.6	0	1.7	-2.6	0	1.7	-2.6	0
																1.8	-2.6	7.57195	1.8	-2.6	7.76893	1.8	-2.6	7.77953	1.8	-2.6	7.75938	1.8	-2.6	7.72366					1.8	-2.6	0	1.8	-2.6	0	1.8	-2.6	0	1.8	-2.6	0	1.8	-2.6	0
																1.9	-2.6	7.5819	1.9	-2.6	7.78224	1.9	-2.6	7.79318	1.9	-2.6	7.77343	1.9	-2.6	7.73812					1.9	-2.6	0	1.9	-2.6	0	1.9	-2.6	0	1.9	-2.6	0	1.9	-2.6	0
																2	-2.6	7.59191	2	-2.6	7.79566	2	-2.6	7.80695	2	-2.6	7.7876	2	-2.6	7.7527					2	-2.6	0	2	-2.6	0	2	-2.6	0	2	-2.6	0	2	-2.6	0
																2.1	-2.6	7.60198	2.1	-2.6	7.80919	2.1	-2.6	7.82082	2.1	-2.6	7.80189	2.1	-2.6	7.76742					2.1	-2.6	0	2.1	-2.6	0	2.1	-2.6	0	2.1	-2.6	0	2.1	-2.6	0
																2.2	-2.6	7.6121	2.2	-2.6	7.82283	2.2	-2.6	7.8348	2.2	-2.6	7.81629	2.2	-2.6	7.78226					2.2	-2.6	0	2.2	-2.6	0	2.2	-2.6	0	2.2	-2.6	0	2.2	-2.6	0
																2.3	-2.6	7.62228	2.3	-2.6	7.83658	2.3	-2.6	7.84888	2.3	-2.6	7.83082	2.3	-2.6	7.79724					2.3	-2.6	0	2.3	-2.6	0	2.3	-2.6	0	2.3	-2.6	0	2.3	-2.6	0
																2.4	-2.6	7.63248	2.4	-2.6	7.85036	2.4	-2.6	7.86299	2.4	-2.6	7.84536	2.4	-2.6	7.81225					2.4	-2.6	0	2.4	-2.6	0	2.4	-2.6	0	2.4	-2.6	0	2.4	-2.6	0
																2.5	-2.6	7.64266	2.5	-2.6	7.8641	2.5	-2.6	7.87704	2.5	-2.6	7.85985	2.5	-2.6	7.82722					2.5	-2.6	0	2.5	-2.6	0	2.5	-2.6	0	2.5	-2.6	0	2.5	-2.6	0
																2.6	-2.6	7.65283	2.6	-2.6	7.8778	2.6	-2.6	7.89103	2.6	-2.6	7.87429	2.6	-2.6	7.84215					2.6	-2.6	0	2.6	-2.6	0	2.6	-2.6	0	2.6	-2.6	0	2.6	-2.6	0
																2.7	-2.6	7.66297	2.7	-2.6	7.89145	2.7	-2.6	7.90497	2.7	-2.6	7.88868	2.7	-2.6	7.85704					2.7	-2.6	0	2.7	-2.6	0	2.7	-2.6	0	2.7	-2.6	0	2.7	-2.6	0
																2.8	-2.6	7.6731	2.8	-2.6	7.90506	2.8	-2.6	7.91885	2.8	-2.6	7.90301	2.8	-2.6	7.87189					2.8	-2.6	0	2.8	-2.6	0	2.8	-2.6	0	2.8	-2.6	0	2.8	-2.6	0
																2.9	-2.6	7.6832	2.9	-2.6	7.91861	2.9	-2.6	7.93266	2.9	-2.6	7.91728	2.9	-2.6	7.88667					2.9	-2.6	0	2.9	-2.6	0	2.9	-2.6	0	2.9	-2.6	0	2.9	-2.6	0
																3	-2.6	7.69315	3	-2.6	7.93191	3	-2.6	7.94619	3	-2.6	7.93126	3	-2.6	7.90119					3	-2.6	0	3	-2.6	0	3	-2.6	0	3	-2.6	0	3	-2.6	0
																3.1	-2.6	7.70292	3.1	-2.6	7.94492	3.1	-2.6	7.95941	3.1	-2.6	7.94493	3.1	-2.6	7.91539					3.1	-2.6	0	3.1	-2.6	0	3.1	-2.6	0	3.1	-2.6	0	3.1	-2.6	0
																3.2	-2.6	7.71251	3.2	-2.6	7.95764	3.2	-2.6	7.97231	3.2	-2.6	7.95828	3.2	-2.6	7.92927					3.2	-2.6	0	3.2	-2.6	0	3.2	-2.6	0	3.2	-2.6	0	3.2	-2.6	0
																3.3	-2.6	7.72191	3.3	-2.6	7.97007	3.3	-2.6	7.9849	3.3	-2.6	7.97131	3.3	-2.6	7.94284					3.3	-2.6	0	3.3	-2.6	0	3.3	-2.6	0	3.3	-2.6	0	3.3	-2.6	0
																3.4	-2.6	7.73113	3.4	-2.6	7.98221	3.4	-2.6	7.99717	3.4	-2.6	7.98402	3.4	-2.6	7.9561					3.4	-2.6	0	3.4	-2.6	0	3.4	-2.6	0	3.4	-2.6	0	3.4	-2.6	0
																3.5	-2.6	7.74011	3.5	-2.6	7.99396	3.5	-2.6	8.00902	3.5	-2.6	7.9963	3.5	-2.6	7.96893					3.5	-2.6	0	3.5	-2.6	0	3.5	-2.6	0	3.5	-2.6	0	3.5	-2.6	0
																3.6	-2.6	7.74864	3.6	-2.6	8.00507	3.6	-2.6	8.0202	3.6	-2.6	8.0079	3.6	-2.6	7.98108					3.6	-2.6	0	3.6	-2.6	0	3.6	-2.6	0	3.6	-2.6	0	3.6	-2.6	0
																3.7	-2.6	7.75672	3.7	-2.6	8.01554	3.7	-2.6	8.03071	3.7	-2.6	8.01881	3.7	-2.6	7.99254					3.7	-2.6	0	3.7	-2.6	0	3.7	-2.6	0	3.7	-2.6	0	3.7	-2.6	0
																3.8	-2.6	7.76436	3.8	-2.6	8.02538	3.8	-2.6	8.04055	3.8	-2.6	8.02904	3.8	-2.6	8.00332					3.8	-2.6	0	3.8	-2.6	0	3.8	-2.6	0	3.8	-2.6	0	3.8	-2.6	0
																3.9	-2.6	7.77154	3.9	-2.6	8.03458	3.9	-2.6	8.04971	3.9	-2.6	8.03859	3.9	-2.6	8.01341					3.9	-2.6	0	3.9	-2.6	0	3.9	-2.6	0	3.9	-2.6	0	3.9	-2.6	0
																4	-2.6	7.77828	4	-2.6	8.04313	4	-2.6	8.05819	4	-2.6	8.04744	4	-2.6	8.02281					4	-2.6	0	4	-2.6	0	4	-2.6	0	4	-2.6	0	4	-2.6	0
																4.1	-2.6	7.78434	4.1	-2.6	8.05078	4.1	-2.6	8.06572	4.1	-2.6	8.05533	4.1	-2.6	8.03123					4.1	-2.6	0	4.1	-2.6	0	4.1	-2.6	0	4.1	-2.6	0	4.1	-2.6	0
																4.2	-2.6	7.78959	4.2	-2.6	8.05736	4.2	-2.6	8.07216	4.2	-2.6	8.0621	4.2	-2.6	8.03852					4.2	-2.6	0	4.2	-2.6	0	4.2	-2.6	0	4.2	-2.6	0	4.2	-2.6	0
																4.3	-2.6	7.79403	4.3	-2.6	8.06287	4.3	-2.6	8.07748	4.3	-2.6	8.06775	4.3	-2.6	8.04469					4.3	-2.6	0	4.3	-2.6	0	4.3	-2.6	0	4.3	-2.6	0	4.3	-2.6	0
																4.4	-2.6	7.79765	4.4	-2.6	8.06732	4.4	-2.6	8.0817	4.4	-2.6	8.07228	4.4	-2.6	8.04972					4.4	-2.6	0	4.4	-2.6	0	4.4	-2.6	0	4.4	-2.6	0	4.4	-2.6	0
																4.5	-2.6	7.80045	4.5	-2.6	8.0707	4.5	-2.6	8.08482	4.5	-2.6	8.07568	4.5	-2.6	8.05363					4.5	-2.6	0	4.5	-2.6	0	4.5	-2.6	0	4.5	-2.6	0	4.5	-2.6	0
																4.6	-2.6	7.80239	4.6	-2.6	8.07296	4.6	-2.6	8.08678	4.6	-2.6	8.07791	4.6	-2.6	8.05634					4.6	-2.6	0	4.6	-2.6	0	4.6	-2.6	0	4.6	-2.6	0	4.6	-2.6	0
																4.7	-2.6	7.80314	4.7	-2.6	8.07375	4.7	-2.6	8.08723	4.7	-2.6	8.07861	4.7	-2.6	8.05752					4.7	-2.6	0	4.7	-2.6	0	4.7	-2.6	0	4.7	-2.6	0	4.7	-2.6	0
																4.8	-2.6	7.80265	4.8	-2.6	8.07304	4.8	-2.6	8.08614	4.8	-2.6	8.07775	4.8	-2.6	8.05713					4.8	-2.6	0	4.8	-2.6	0	4.8	-2.6	0	4.8	-2.6	0	4.8	-2.6	0
																4.9	-2.6	7.80092	4.9	-2.6	8.07081	4.9	-2.6	8.0835	4.9	-2.6	8.07533	4.9	-2.6	8.05516					4.9	-2.6	0	4.9	-2.6	0	4.9	-2.6	0	4.9	-2.6	0	4.9	-2.6	0
																5	-2.6	7.79795	5	-2.6	8.06706	5	-2.6	8.07932	5	-2.6	8.07134	5	-2.6	8.05161					5	-2.6	0	5	-2.6	0	5	-2.6	0	5	-2.6	0	5	-2.6	0
																5.1	-2.6	7.79374	5.1	-2.6	8.06181	5.1	-2.6	8.07359	5.1	-2.6	8.06579	5.1	-2.6	8.04649					5.1	-2.6	0	5.1	-2.6	0	5.1	-2.6	0	5.1	-2.6	0	5.1	-2.6	0
																5.2	-2.6	7.78813	5.2	-2.6	8.05487	5.2	-2.6	8.06615	5.2	-2.6	8.05851	5.2	-2.6	8.03962					5.2	-2.6	0	5.2	-2.6	0	5.2	-2.6	0	5.2	-2.6	0	5.2	-2.6	0
																5.3	-2.6	7.78087	5.3	-2.6	8.04605	5.3	-2.6	8.0568	5.3	-2.6	8.04931	5.3	-2.6	8.03082					5.3	-2.6	0	5.3	-2.6	0	5.3	-2.6	0	5.3	-2.6	0	5.3	-2.6	0
																5.4	-2.6	7.77198	5.4	-2.6	8.03535	5.4	-2.6	8.04555	5.4	-2.6	8.0382	5.4	-2.6	8.0201					5.4	-2.6	0	5.4	-2.6	0	5.4	-2.6	0	5.4	-2.6	0	5.4	-2.6	0
																5.5	-2.6	7.76146	5.5	-2.6	8.02276	5.5	-2.6	8.03241	5.5	-2.6	8.02517	5.5	-2.6	8.00745					5.5	-2.6	0	5.5	-2.6	0	5.5	-2.6	0	5.5	-2.6	0	5.5	-2.6	0
																5.6	-2.6	7.74929	5.6	-2.6	8.00829	5.6	-2.6	8.01736	5.6	-2.6	8.01023	5.6	-2.6	7.99287					5.6	-2.6	0	5.6	-2.6	0	5.6	-2.6	0	5.6	-2.6	0	5.6	-2.6	0
																5.7	-2.6	7.73548	5.7	-2.6	7.99192	5.7	-2.6	8.00039	5.7	-2.6	7.99336	5.7	-2.6	7.97635					5.7	-2.6	0	5.7	-2.6	0	5.7	-2.6	0	5.7	-2.6	0	5.7	-2.6	0
																5.8	-2.6	7.7198	5.8	-2.6	7.97347	5.8	-2.6	7.98134	5.8	-2.6	7.9744	5.8	-2.6	7.95773					5.8	-2.6	0	5.8	-2.6	0	5.8	-2.6	0	5.8	-2.6	0	5.8	-2.6	0
																5.9	-2.6	7.70225	5.9	-2.6	7.95299	5.9	-2.6	7.96025	5.9	-2.6	7.95339	5.9	-2.6	7.93705					5.9	-2.6	0	5.9	-2.6	0	5.9	-2.6	0	5.9	-2.6	0	5.9	-2.6	0
																6	-2.6	7.68284	6	-2.6	7.93045	6	-2.6	7.93712	6	-2.6	7.93033	6	-2.6	7.91432					6	-2.6	0	6	-2.6	0	6	-2.6	0	6	-2.6	0	6	-2.6	0
																6.1	-2.6	7.66156	6.1	-2.6	7.90588	6.1	-2.6	7.91194	6.1	-2.6	7.90522	6.1	-2.6	7.88953					6.1	-2.6	0	6.1	-2.6	0	6.1	-2.6	0	6.1	-2.6	0	6.1	-2.6	0
																6.2	-2.6	7.6384	6.2	-2.6	7.87926	6.2	-2.6	7.88472	6.2	-2.6	7.87807	6.2	-2.6	7.86269					6.2	-2.6	0	6.2	-2.6	0	6.2	-2.6	0	6.2	-2.6	0	6.2	-2.6	0
																6.3	-2.6	7.61333	6.3	-2.6	7.85054	6.3	-2.6	7.85542	6.3	-2.6	7.84883	6.3	-2.6	7.83374					6.3	-2.6	0	6.3	-2.6	0	6.3	-2.6	0	6.3	-2.6	0	6.3	-2.6	0
																6.4	-2.6	7.58638	6.4	-2.6	7.81986	6.4	-2.6	7.82416	6.4	-2.6	7.81764	6.4	-2.6	7.80285					6.4	-2.6	0	6.4	-2.6	0	6.4	-2.6	0	6.4	-2.6	0	6.4	-2.6	0
																6.5	-2.6	7.55765	6.5	-2.6	7.78733	6.5	-2.6	7.79107	6.5	-2.6	7.78462	6.5	-2.6	7.77012					6.5	-2.6	0	6.5	-2.6	0	6.5	-2.6	0	6.5	-2.6	0	6.5	-2.6	0
																6.6	-2.6	7.52715	6.6	-2.6	7.75295	6.6	-2.6	7.75615	6.6	-2.6	7.74977	6.6	-2.6	7.73555					6.6	-2.6	0	6.6	-2.6	0	6.6	-2.6	0	6.6	-2.6	0	6.6	-2.6	0
																6.7	-2.6	7.49488	6.7	-2.6	7.71672	6.7	-2.6	7.7194	6.7	-2.6	7.7131	6.7	-2.6	7.69916					6.7	-2.6	0	6.7	-2.6	0	6.7	-2.6	0	6.7	-2.6	0	6.7	-2.6	0
																6.8	-2.6	7.46084	6.8	-2.6	7.67864	6.8	-2.6	7.68082	6.8	-2.6	7.6746	6.8	-2.6	7.66093					6.8	-2.6	0	6.8	-2.6	0	6.8	-2.6	0	6.8	-2.6	0	6.8	-2.6	0
																6.9	-2.6	7.42504	6.9	-2.6	7.63876	6.9	-2.6	7.64047	6.9	-2.6	7.63433	6.9	-2.6	7.62093					6.9	-2.6	0	6.9	-2.6	0	6.9	-2.6	0	6.9	-2.6	0	6.9	-2.6	0
																7	-2.6	7.38795	7	-2.6	7.59762	7	-2.6	7.59889	7	-2.6	7.59284	7	-2.6	7.57971					7	-2.6	0	7	-2.6	0	7	-2.6	0	7	-2.6	0	7	-2.6	0
																7.1	-2.6	7.34963	7.1	-2.6	7.55529	7.1	-2.6	7.55614	7.1	-2.6	7.55019	7.1	-2.6	7.53732					7.1	-2.6	0	7.1	-2.6	0	7.1	-2.6	0	7.1	-2.6	0	7.1	-2.6	0
																7.2	-2.6	7.31008	7.2	-2.6	7.51175	7.2	-2.6	7.51222	7.2	-2.6	7.50637	7.2	-2.6	7.49376					7.2	-2.6	0	7.2	-2.6	0	7.2	-2.6	0	7.2	-2.6	0	7.2	-2.6	0
																7.3	-2.6	7.26929	7.3	-2.6	7.46702	7.3	-2.6	7.46713	7.3	-2.6	7.46139	7.3	-2.6	7.44903					7.3	-2.6	0	7.3	-2.6	0	7.3	-2.6	0	7.3	-2.6	0	7.3	-2.6	0
																7.4	-2.6	7.22727	7.4	-2.6	7.42107	7.4	-2.6	7.42085	7.4	-2.6	7.41524	7.4	-2.6	7.40313					7.4	-2.6	0	7.4	-2.6	0	7.4	-2.6	0	7.4	-2.6	0	7.4	-2.6	0
																7.5	-2.6	7.18445	7.5	-2.6	7.37444	7.5	-2.6	7.37392	7.5	-2.6	7.36843	7.5	-2.6	7.35658					7.5	-2.6	0	7.5	-2.6	0	7.5	-2.6	0	7.5	-2.6	0	7.5	-2.6	0
																7.6	-2.6	7.14137	7.6	-2.6	7.32765	7.6	-2.6	7.32686	7.6	-2.6	7.32151	7.6	-2.6	7.3099					7.6	-2.6	0	7.6	-2.6	0	7.6	-2.6	0	7.6	-2.6	0	7.6	-2.6	0
																7.7	-2.6	7.098	7.7	-2.6	7.28071	7.7	-2.6	7.27968	7.7	-2.6	7.27447	7.7	-2.6	7.2631					7.7	-2.6	0	7.7	-2.6	0	7.7	-2.6	0	7.7	-2.6	0	7.7	-2.6	0
																7.8	-2.6	7.05436	7.8	-2.6	7.23362	7.8	-2.6	7.23238	7.8	-2.6	7.22731	7.8	-2.6	7.21618					7.8	-2.6	0	7.8	-2.6	0	7.8	-2.6	0	7.8	-2.6	0	7.8	-2.6	0
																7.9	-2.6	7.01044	7.9	-2.6	7.18638	7.9	-2.6	7.18496	7.9	-2.6	7.18004	7.9	-2.6	7.16914					7.9	-2.6	0	7.9	-2.6	0	7.9	-2.6	0	7.9	-2.6	0	7.9	-2.6	0
																8	-2.6	6.96636	8	-2.6	7.1391	8	-2.6	7.13752	8	-2.6	7.13277	8	-2.6	7.1221					8	-2.6	0	8	-2.6	0	8	-2.6	0	8	-2.6	0	8	-2.6	0
																8.1	-2.6	6.92289	8.1	-2.6	7.09262	8.1	-2.6	7.09092	8.1	-2.6	7.08633	8.1	-2.6	7.07588					8.1	-2.6	0	8.1	-2.6	0	8.1	-2.6	0	8.1	-2.6	0	8.1	-2.6	0
																8.2	-2.6	6.88022	8.2	-2.6	7.04712	8.2	-2.6	7.04531	8.2	-2.6	7.04088	8.2	-2.6	7.03065					8.2	-2.6	0	8.2	-2.6	0	8.2	-2.6	0	8.2	-2.6	0	8.2	-2.6	0
																8.3	-2.6	6.83834	8.3	-2.6	7.00258	8.3	-2.6	7.00069	8.3	-2.6	6.99643	8.3	-2.6	6.98642					8.3	-2.6	0	8.3	-2.6	0	8.3	-2.6	0	8.3	-2.6	0	8.3	-2.6	0
																8.4	-2.6	6.79725	8.4	-2.6	6.95902	8.4	-2.6	6.95706	8.4	-2.6	6.95297	8.4	-2.6	6.94317					8.4	-2.6	0	8.4	-2.6	0	8.4	-2.6	0	8.4	-2.6	0	8.4	-2.6	0
																8.5	-2.6	6.75695	8.5	-2.6	6.91643	8.5	-2.6	6.91443	8.5	-2.6	6.91051	8.5	-2.6	6.90092					8.5	-2.6	0	8.5	-2.6	0	8.5	-2.6	0	8.5	-2.6	0	8.5	-2.6	0
																8.6	-2.6	6.71778	8.6	-2.6	6.87515	8.6	-2.6	6.87313	8.6	-2.6	6.86939	8.6	-2.6	6.86					8.6	-2.6	0	8.6	-2.6	0	8.6	-2.6	0	8.6	-2.6	0	8.6	-2.6	0
																8.7	-2.6	6.68012	8.7	-2.6	6.83559	8.7	-2.6	6.83355	8.7	-2.6	6.82998	8.7	-2.6	6.82079					8.7	-2.6	0	8.7	-2.6	0	8.7	-2.6	0	8.7	-2.6	0	8.7	-2.6	0
																8.8	-2.6	6.64396	8.8	-2.6	6.7977	8.8	-2.6	6.79567	8.8	-2.6	6.79227	8.8	-2.6	6.78326					8.8	-2.6	0	8.8	-2.6	0	8.8	-2.6	0	8.8	-2.6	0	8.8	-2.6	0
																8.9	-2.6	6.60928	8.9	-2.6	6.76149	8.9	-2.6	6.75947	8.9	-2.6	6.75625	8.9	-2.6	6.74742					8.9	-2.6	0	8.9	-2.6	0	8.9	-2.6	0	8.9	-2.6	0	8.9	-2.6	0
																9	-2.6	6.5761	9	-2.6	6.72695	9	-2.6	6.72497	9	-2.6	6.72191	9	-2.6	6.71326					9	-2.6	0	9	-2.6	0	9	-2.6	0	9	-2.6	0	9	-2.6	0
																9.1	-2.6	6.54441	9.1	-2.6	6.6941	9.1	-2.6	6.69216	9.1	-2.6	6.68926	9.1	-2.6	6.68078					9.1	-2.6	0	9.1	-2.6	0	9.1	-2.6	0	9.1	-2.6	0	9.1	-2.6	0
																9.2	-2.6	6.51447	9.2	-2.6	6.66317	9.2	-2.6	6.66128	9.2	-2.6	6.65855	9.2	-2.6	6.65023					9.2	-2.6	0	9.2	-2.6	0	9.2	-2.6	0	9.2	-2.6	0	9.2	-2.6	0
																9.3	-2.6	6.4861	9.3	-2.6	6.63398	9.3	-2.6	6.63215	9.3	-2.6	6.62957	9.3	-2.6	6.62141					9.3	-2.6	0	9.3	-2.6	0	9.3	-2.6	0	9.3	-2.6	0	9.3	-2.6	0
																9.4	-2.6	6.45931	9.4	-2.6	6.60653	9.4	-2.6	6.60475	9.4	-2.6	6.60233	9.4	-2.6	6.59431					9.4	-2.6	0	9.4	-2.6	0	9.4	-2.6	0	9.4	-2.6	0	9.4	-2.6	0
																9.5	-2.6	6.4341	9.5	-2.6	6.58081	9.5	-2.6	6.5791	9.5	-2.6	6.57682	9.5	-2.6	6.56894					9.5	-2.6	0	9.5	-2.6	0	9.5	-2.6	0	9.5	-2.6	0	9.5	-2.6	0
																9.6	-2.6	6.41046	9.6	-2.6	6.55683	9.6	-2.6	6.55518	9.6	-2.6	6.55305	9.6	-2.6	6.5453					9.6	-2.6	0	9.6	-2.6	0	9.6	-2.6	0	9.6	-2.6	0	9.6	-2.6	0
																9.7	-2.6	6.38841	9.7	-2.6	6.53458	9.7	-2.6	6.53302	9.7	-2.6	6.53102	9.7	-2.6	6.5234					9.7	-2.6	0	9.7	-2.6	0	9.7	-2.6	0	9.7	-2.6	0	9.7	-2.6	0
																9.8	-2.6	6.36775	9.8	-2.6	6.51386	9.8	-2.6	6.51236	9.8	-2.6	6.5105	9.8	-2.6	6.503					9.8	-2.6	0	9.8	-2.6	0	9.8	-2.6	0	9.8	-2.6	0	9.8	-2.6	0
																9.9	-2.6	6.34835	9.9	-2.6	6.49451	9.9	-2.6	6.49309	9.9	-2.6	6.49135	9.9	-2.6	6.48396					9.9	-2.6	0	9.9	-2.6	0	9.9	-2.6	0	9.9	-2.6	0	9.9	-2.6	0
																10	-2.6	6.33022	10	-2.6	6.47655	10	-2.6	6.4752	10	-2.6	6.47358	10	-2.6	6.4663					10	-2.6	0	10	-2.6	0	10	-2.6	0	10	-2.6	0	10	-2.6	0
																10.1	-2.6	6.31335	10.1	-2.6	6.45996	10.1	-2.6	6.45869	10.1	-2.6	6.45718	10.1	-2.6	6.45					10.1	-2.6	0	10.1	-2.6	0	10.1	-2.6	0	10.1	-2.6	0	10.1	-2.6	0
																10.2	-2.6	6.29775	10.2	-2.6	6.44476	10.2	-2.6	6.44356	10.2	-2.6	6.44216	10.2	-2.6	6.43507					10.2	-2.6	0	10.2	-2.6	0	10.2	-2.6	0	10.2	-2.6	0	10.2	-2.6	0
																10.3	-2.6	6.28332	10.3	-2.6	6.43083	10.3	-2.6	6.42971	10.3	-2.6	6.42841	10.3	-2.6	6.42141					10.3	-2.6	0	10.3	-2.6	0	10.3	-2.6	0	10.3	-2.6	0	10.3	-2.6	0
																10.4	-2.6	6.2698	10.4	-2.6	6.41789	10.4	-2.6	6.41683	10.4	-2.6	6.41563	10.4	-2.6	6.40872					10.4	-2.6	0	10.4	-2.6	0	10.4	-2.6	0	10.4	-2.6	0	10.4	-2.6	0
																10.5	-2.6	6.25715	10.5	-2.6	6.4059	10.5	-2.6	6.40491	10.5	-2.6	6.40381	10.5	-2.6	6.39697					10.5	-2.6	0	10.5	-2.6	0	10.5	-2.6	0	10.5	-2.6	0	10.5	-2.6	0
																10.6	-2.6	6.24539	10.6	-2.6	6.39487	10.6	-2.6	6.39395	10.6	-2.6	6.39293	10.6	-2.6	6.38616					10.6	-2.6	0	10.6	-2.6	0	10.6	-2.6	0	10.6	-2.6	0	10.6	-2.6	0
																10.7	-2.6	6.23451	10.7	-2.6	6.3848	10.7	-2.6	6.38394	10.7	-2.6	6.383	10.7	-2.6	6.3763					10.7	-2.6	0	10.7	-2.6	0	10.7	-2.6	0	10.7	-2.6	0	10.7	-2.6	0
																10.8	-2.6	6.22451	10.8	-2.6	6.37568	10.8	-2.6	6.37488	10.8	-2.6	6.37402	10.8	-2.6	6.36738					10.8	-2.6	0	10.8	-2.6	0	10.8	-2.6	0	10.8	-2.6	0	10.8	-2.6	0
																10.9	-2.6	6.21522	10.9	-2.6	6.36733	10.9	-2.6	6.36659	10.9	-2.6	6.3658	10.9	-2.6	6.35922					10.9	-2.6	0	10.9	-2.6	0	10.9	-2.6	0	10.9	-2.6	0	10.9	-2.6	0
																11	-2.6	6.2065	11	-2.6	6.3596	11	-2.6	6.35892	11	-2.6	6.35819	11	-2.6	6.35166					11	-2.6	0	11	-2.6	0	11	-2.6	0	11	-2.6	0	11	-2.6	0
																11.1	-2.6	6.19836	11.1	-2.6	6.3525	11.1	-2.6	6.35186	11.1	-2.6	6.3512	11.1	-2.6	6.34472					11.1	-2.6	0	11.1	-2.6	0	11.1	-2.6	0	11.1	-2.6	0	11.1	-2.6	0
																11.2	-2.6	6.1908	11.2	-2.6	6.34601	11.2	-2.6	6.34543	11.2	-2.6	6.34482	11.2	-2.6	6.33839					11.2	-2.6	0	11.2	-2.6	0	11.2	-2.6	0	11.2	-2.6	0	11.2	-2.6	0
																11.3	-2.6	6.18383	11.3	-2.6	6.34015	11.3	-2.6	6.33962	11.3	-2.6	6.33906	11.3	-2.6	6.33267					11.3	-2.6	0	11.3	-2.6	0	11.3	-2.6	0	11.3	-2.6	0	11.3	-2.6	0
																11.4	-2.6	6.17741	11.4	-2.6	6.3349	11.4	-2.6	6.3344	11.4	-2.6	6.33389	11.4	-2.6	6.32755					11.4	-2.6	0	11.4	-2.6	0	11.4	-2.6	0	11.4	-2.6	0	11.4	-2.6	0
																11.5	-2.6	6.17139	11.5	-2.6	6.33007	11.5	-2.6	6.32962	11.5	-2.6	6.32915	11.5	-2.6	6.32284					11.5	-2.6	0	11.5	-2.6	0	11.5	-2.6	0	11.5	-2.6	0	11.5	-2.6	0
																11.6	-2.6	6.16575	11.6	-2.6	6.32563	11.6	-2.6	6.32521	11.6	-2.6	6.32479	11.6	-2.6	6.31851					11.6	-2.6	0	11.6	-2.6	0	11.6	-2.6	0	11.6	-2.6	0	11.6	-2.6	0
																11.7	-2.6	6.16047	11.7	-2.6	6.32158	11.7	-2.6	6.3212	11.7	-2.6	6.32082	11.7	-2.6	6.31457					11.7	-2.6	0	11.7	-2.6	0	11.7	-2.6	0	11.7	-2.6	0	11.7	-2.6	0
																11.8	-2.6	6.15556	11.8	-2.6	6.31792	11.8	-2.6	6.31757	11.8	-2.6	6.31722	11.8	-2.6	6.31101					11.8	-2.6	0	11.8	-2.6	0	11.8	-2.6	0	11.8	-2.6	0	11.8	-2.6	0
																11.9	-2.6	6.15102	11.9	-2.6	6.31465	11.9	-2.6	6.31433	11.9	-2.6	6.31402	11.9	-2.6	6.30783					11.9	-2.6	0	11.9	-2.6	0	11.9	-2.6	0	11.9	-2.6	0	11.9	-2.6	0
																12	-2.6	6.14682	12	-2.6	6.31173	12	-2.6	6.31144	12	-2.6	6.31115	12	-2.6	6.30498					12	-2.6	0	12	-2.6	0	12	-2.6	0	12	-2.6	0	12	-2.6	0
																-12	-2.5	5.58578	-12	-2.5	5.69756	-12	-2.5	5.6971	-12	-2.5	5.6967	-12	-2.5	5.68949					-12	-2.5	0	-12	-2.5	0	-12	-2.5	0	-12	-2.5	0	-12	-2.5	0
																-11.9	-2.5	5.57394	-11.9	-2.5	5.6844	-11.9	-2.5	5.68388	-11.9	-2.5	5.68345	-11.9	-2.5	5.67618					-11.9	-2.5	0	-11.9	-2.5	0	-11.9	-2.5	0	-11.9	-2.5	0	-11.9	-2.5	0
																-11.8	-2.5	5.5617	-11.8	-2.5	5.67086	-11.8	-2.5	5.67029	-11.8	-2.5	5.66981	-11.8	-2.5	5.66247					-11.8	-2.5	0	-11.8	-2.5	0	-11.8	-2.5	0	-11.8	-2.5	0	-11.8	-2.5	0
																-11.7	-2.5	5.54906	-11.7	-2.5	5.65695	-11.7	-2.5	5.65633	-11.7	-2.5	5.6558	-11.7	-2.5	5.6484					-11.7	-2.5	0	-11.7	-2.5	0	-11.7	-2.5	0	-11.7	-2.5	0	-11.7	-2.5	0
																-11.6	-2.5	5.53604	-11.6	-2.5	5.64269	-11.6	-2.5	5.642	-11.6	-2.5	5.64142	-11.6	-2.5	5.63395					-11.6	-2.5	0	-11.6	-2.5	0	-11.6	-2.5	0	-11.6	-2.5	0	-11.6	-2.5	0
																-11.5	-2.5	5.52262	-11.5	-2.5	5.62807	-11.5	-2.5	5.62731	-11.5	-2.5	5.62667	-11.5	-2.5	5.61912					-11.5	-2.5	0	-11.5	-2.5	0	-11.5	-2.5	0	-11.5	-2.5	0	-11.5	-2.5	0
																-11.4	-2.5	5.50881	-11.4	-2.5	5.61309	-11.4	-2.5	5.61226	-11.4	-2.5	5.61155	-11.4	-2.5	5.60392					-11.4	-2.5	0	-11.4	-2.5	0	-11.4	-2.5	0	-11.4	-2.5	0	-11.4	-2.5	0
																-11.3	-2.5	5.49459	-11.3	-2.5	5.59774	-11.3	-2.5	5.59683	-11.3	-2.5	5.59605	-11.3	-2.5	5.58833					-11.3	-2.5	0	-11.3	-2.5	0	-11.3	-2.5	0	-11.3	-2.5	0	-11.3	-2.5	0
																-11.2	-2.5	5.48007	-11.2	-2.5	5.58215	-11.2	-2.5	5.58115	-11.2	-2.5	5.58029	-11.2	-2.5	5.57248					-11.2	-2.5	0	-11.2	-2.5	0	-11.2	-2.5	0	-11.2	-2.5	0	-11.2	-2.5	0
																-11.1	-2.5	5.46526	-11.1	-2.5	5.56632	-11.1	-2.5	5.56523	-11.1	-2.5	5.56429	-11.1	-2.5	5.55637					-11.1	-2.5	0	-11.1	-2.5	0	-11.1	-2.5	0	-11.1	-2.5	0	-11.1	-2.5	0
																-11	-2.5	5.45016	-11	-2.5	5.55027	-11	-2.5	5.54907	-11	-2.5	5.54804	-11	-2.5	5.54002					-11	-2.5	0	-11	-2.5	0	-11	-2.5	0	-11	-2.5	0	-11	-2.5	0
																-10.9	-2.5	5.43478	-10.9	-2.5	5.53398	-10.9	-2.5	5.53268	-10.9	-2.5	5.53156	-10.9	-2.5	5.52342					-10.9	-2.5	0	-10.9	-2.5	0	-10.9	-2.5	0	-10.9	-2.5	0	-10.9	-2.5	0
																-10.8	-2.5	5.41911	-10.8	-2.5	5.51747	-10.8	-2.5	5.51605	-10.8	-2.5	5.51482	-10.8	-2.5	5.50656					-10.8	-2.5	0	-10.8	-2.5	0	-10.8	-2.5	0	-10.8	-2.5	0	-10.8	-2.5	0
																-10.7	-2.5	5.40321	-10.7	-2.5	5.50081	-10.7	-2.5	5.49927	-10.7	-2.5	5.49793	-10.7	-2.5	5.48954					-10.7	-2.5	0	-10.7	-2.5	0	-10.7	-2.5	0	-10.7	-2.5	0	-10.7	-2.5	0
																-10.6	-2.5	5.38737	-10.6	-2.5	5.4843	-10.6	-2.5	5.48263	-10.6	-2.5	5.48116	-10.6	-2.5	5.47263					-10.6	-2.5	0	-10.6	-2.5	0	-10.6	-2.5	0	-10.6	-2.5	0	-10.6	-2.5	0
																-10.5	-2.5	5.37159	-10.5	-2.5	5.46793	-10.5	-2.5	5.46612	-10.5	-2.5	5.46452	-10.5	-2.5	5.45584					-10.5	-2.5	0	-10.5	-2.5	0	-10.5	-2.5	0	-10.5	-2.5	0	-10.5	-2.5	0
																-10.4	-2.5	5.35586	-10.4	-2.5	5.45171	-10.4	-2.5	5.44974	-10.4	-2.5	5.44801	-10.4	-2.5	5.43918					-10.4	-2.5	0	-10.4	-2.5	0	-10.4	-2.5	0	-10.4	-2.5	0	-10.4	-2.5	0
																-10.3	-2.5	5.34019	-10.3	-2.5	5.43563	-10.3	-2.5	5.43351	-10.3	-2.5	5.43162	-10.3	-2.5	5.42263					-10.3	-2.5	0	-10.3	-2.5	0	-10.3	-2.5	0	-10.3	-2.5	0	-10.3	-2.5	0
																-10.2	-2.5	5.32456	-10.2	-2.5	5.41969	-10.2	-2.5	5.4174	-10.2	-2.5	5.41535	-10.2	-2.5	5.40619					-10.2	-2.5	0	-10.2	-2.5	0	-10.2	-2.5	0	-10.2	-2.5	0	-10.2	-2.5	0
																-10.1	-2.5	5.30946	-10.1	-2.5	5.4044	-10.1	-2.5	5.40193	-10.1	-2.5	5.39971	-10.1	-2.5	5.39036					-10.1	-2.5	0	-10.1	-2.5	0	-10.1	-2.5	0	-10.1	-2.5	0	-10.1	-2.5	0
																-10	-2.5	5.29516	-10	-2.5	5.39002	-10	-2.5	5.38737	-10	-2.5	5.38497	-10	-2.5	5.37543					-10	-2.5	0	-10	-2.5	0	-10	-2.5	0	-10	-2.5	0	-10	-2.5	0
																-9.9	-2.5	5.28165	-9.9	-2.5	5.37657	-9.9	-2.5	5.37372	-9.9	-2.5	5.37112	-9.9	-2.5	5.36138					-9.9	-2.5	0	-9.9	-2.5	0	-9.9	-2.5	0	-9.9	-2.5	0	-9.9	-2.5	0
																-9.8	-2.5	5.26894	-9.8	-2.5	5.36403	-9.8	-2.5	5.36097	-9.8	-2.5	5.35818	-9.8	-2.5	5.34822					-9.8	-2.5	0	-9.8	-2.5	0	-9.8	-2.5	0	-9.8	-2.5	0	-9.8	-2.5	0
																-9.7	-2.5	5.25702	-9.7	-2.5	5.3524	-9.7	-2.5	5.34914	-9.7	-2.5	5.34613	-9.7	-2.5	5.33595					-9.7	-2.5	0	-9.7	-2.5	0	-9.7	-2.5	0	-9.7	-2.5	0	-9.7	-2.5	0
																-9.6	-2.5	5.2461	-9.6	-2.5	5.34191	-9.6	-2.5	5.33842	-9.6	-2.5	5.33518	-9.6	-2.5	5.32478					-9.6	-2.5	0	-9.6	-2.5	0	-9.6	-2.5	0	-9.6	-2.5	0	-9.6	-2.5	0
																-9.5	-2.5	5.23699	-9.5	-2.5	5.33337	-9.5	-2.5	5.32965	-9.5	-2.5	5.32618	-9.5	-2.5	5.31553					-9.5	-2.5	0	-9.5	-2.5	0	-9.5	-2.5	0	-9.5	-2.5	0	-9.5	-2.5	0
																-9.4	-2.5	5.22977	-9.4	-2.5	5.32687	-9.4	-2.5	5.32292	-9.4	-2.5	5.31919	-9.4	-2.5	5.3083					-9.4	-2.5	0	-9.4	-2.5	0	-9.4	-2.5	0	-9.4	-2.5	0	-9.4	-2.5	0
																-9.3	-2.5	5.22444	-9.3	-2.5	5.32242	-9.3	-2.5	5.31822	-9.3	-2.5	5.31423	-9.3	-2.5	5.30308					-9.3	-2.5	0	-9.3	-2.5	0	-9.3	-2.5	0	-9.3	-2.5	0	-9.3	-2.5	0
																-9.2	-2.5	5.221	-9.2	-2.5	5.32	-9.2	-2.5	5.31556	-9.2	-2.5	5.31129	-9.2	-2.5	5.29987					-9.2	-2.5	0	-9.2	-2.5	0	-9.2	-2.5	0	-9.2	-2.5	0	-9.2	-2.5	0
																-9.1	-2.5	5.21944	-9.1	-2.5	5.31962	-9.1	-2.5	5.31493	-9.1	-2.5	5.31037	-9.1	-2.5	5.29867					-9.1	-2.5	0	-9.1	-2.5	0	-9.1	-2.5	0	-9.1	-2.5	0	-9.1	-2.5	0
																-9	-2.5	5.22044	-9	-2.5	5.32195	-9	-2.5	5.317	-9	-2.5	5.31215	-9	-2.5	5.30016					-9	-2.5	0	-9	-2.5	0	-9	-2.5	0	-9	-2.5	0	-9	-2.5	0
																-8.9	-2.5	5.22423	-8.9	-2.5	5.32725	-8.9	-2.5	5.32203	-8.9	-2.5	5.31687	-8.9	-2.5	5.30459					-8.9	-2.5	0	-8.9	-2.5	0	-8.9	-2.5	0	-8.9	-2.5	0	-8.9	-2.5	0
																-8.8	-2.5	5.2308	-8.8	-2.5	5.33549	-8.8	-2.5	5.33002	-8.8	-2.5	5.32455	-8.8	-2.5	5.31196					-8.8	-2.5	0	-8.8	-2.5	0	-8.8	-2.5	0	-8.8	-2.5	0	-8.8	-2.5	0
																-8.7	-2.5	5.24017	-8.7	-2.5	5.34669	-8.7	-2.5	5.34097	-8.7	-2.5	5.33516	-8.7	-2.5	5.32226					-8.7	-2.5	0	-8.7	-2.5	0	-8.7	-2.5	0	-8.7	-2.5	0	-8.7	-2.5	0
																-8.6	-2.5	5.25233	-8.6	-2.5	5.36085	-8.6	-2.5	5.35486	-8.6	-2.5	5.34873	-8.6	-2.5	5.3355					-8.6	-2.5	0	-8.6	-2.5	0	-8.6	-2.5	0	-8.6	-2.5	0	-8.6	-2.5	0
																-8.5	-2.5	5.2674	-8.5	-2.5	5.37807	-8.5	-2.5	5.37184	-8.5	-2.5	5.36535	-8.5	-2.5	5.3518					-8.5	-2.5	0	-8.5	-2.5	0	-8.5	-2.5	0	-8.5	-2.5	0	-8.5	-2.5	0
																-8.4	-2.5	5.28555	-8.4	-2.5	5.39855	-8.4	-2.5	5.39206	-8.4	-2.5	5.38523	-8.4	-2.5	5.37134					-8.4	-2.5	0	-8.4	-2.5	0	-8.4	-2.5	0	-8.4	-2.5	0	-8.4	-2.5	0
																-8.3	-2.5	5.3065	-8.3	-2.5	5.42197	-8.3	-2.5	5.41525	-8.3	-2.5	5.40806	-8.3	-2.5	5.39383					-8.3	-2.5	0	-8.3	-2.5	0	-8.3	-2.5	0	-8.3	-2.5	0	-8.3	-2.5	0
																-8.2	-2.5	5.33026	-8.2	-2.5	5.44835	-8.2	-2.5	5.44141	-8.2	-2.5	5.43386	-8.2	-2.5	5.41927					-8.2	-2.5	0	-8.2	-2.5	0	-8.2	-2.5	0	-8.2	-2.5	0	-8.2	-2.5	0
																-8.1	-2.5	5.35682	-8.1	-2.5	5.47769	-8.1	-2.5	5.47053	-8.1	-2.5	5.46261	-8.1	-2.5	5.44767					-8.1	-2.5	0	-8.1	-2.5	0	-8.1	-2.5	0	-8.1	-2.5	0	-8.1	-2.5	0
																-8	-2.5	5.38618	-8	-2.5	5.50997	-8	-2.5	5.50262	-8	-2.5	5.49433	-8	-2.5	5.47903					-8	-2.5	0	-8	-2.5	0	-8	-2.5	0	-8	-2.5	0	-8	-2.5	0
																-7.9	-2.5	5.41833	-7.9	-2.5	5.5452	-7.9	-2.5	5.53766	-7.9	-2.5	5.52899	-7.9	-2.5	5.51333					-7.9	-2.5	0	-7.9	-2.5	0	-7.9	-2.5	0	-7.9	-2.5	0	-7.9	-2.5	0
																-7.8	-2.5	5.45257	-7.8	-2.5	5.58262	-7.8	-2.5	5.57491	-7.8	-2.5	5.56588	-7.8	-2.5	5.54984					-7.8	-2.5	0	-7.8	-2.5	0	-7.8	-2.5	0	-7.8	-2.5	0	-7.8	-2.5	0
																-7.7	-2.5	5.48873	-7.7	-2.5	5.62207	-7.7	-2.5	5.61422	-7.7	-2.5	5.60481	-7.7	-2.5	5.5884					-7.7	-2.5	0	-7.7	-2.5	0	-7.7	-2.5	0	-7.7	-2.5	0	-7.7	-2.5	0
																-7.6	-2.5	5.52681	-7.6	-2.5	5.66354	-7.6	-2.5	5.65557	-7.6	-2.5	5.6458	-7.6	-2.5	5.62901					-7.6	-2.5	0	-7.6	-2.5	0	-7.6	-2.5	0	-7.6	-2.5	0	-7.6	-2.5	0
																-7.5	-2.5	5.56681	-7.5	-2.5	5.70704	-7.5	-2.5	5.69897	-7.5	-2.5	5.68883	-7.5	-2.5	5.67166					-7.5	-2.5	0	-7.5	-2.5	0	-7.5	-2.5	0	-7.5	-2.5	0	-7.5	-2.5	0
																-7.4	-2.5	5.60872	-7.4	-2.5	5.75256	-7.4	-2.5	5.74441	-7.4	-2.5	5.73391	-7.4	-2.5	5.71636					-7.4	-2.5	0	-7.4	-2.5	0	-7.4	-2.5	0	-7.4	-2.5	0	-7.4	-2.5	0
																-7.3	-2.5	5.65206	-7.3	-2.5	5.79957	-7.3	-2.5	5.79138	-7.3	-2.5	5.78052	-7.3	-2.5	5.76258					-7.3	-2.5	0	-7.3	-2.5	0	-7.3	-2.5	0	-7.3	-2.5	0	-7.3	-2.5	0
																-7.2	-2.5	5.69613	-7.2	-2.5	5.84736	-7.2	-2.5	5.83915	-7.2	-2.5	5.82794	-7.2	-2.5	5.80961					-7.2	-2.5	0	-7.2	-2.5	0	-7.2	-2.5	0	-7.2	-2.5	0	-7.2	-2.5	0
																-7.1	-2.5	5.74094	-7.1	-2.5	5.89591	-7.1	-2.5	5.88772	-7.1	-2.5	5.87616	-7.1	-2.5	5.85744					-7.1	-2.5	0	-7.1	-2.5	0	-7.1	-2.5	0	-7.1	-2.5	0	-7.1	-2.5	0
																-7	-2.5	5.78648	-7	-2.5	5.94523	-7	-2.5	5.93708	-7	-2.5	5.92519	-7	-2.5	5.90607					-7	-2.5	0	-7	-2.5	0	-7	-2.5	0	-7	-2.5	0	-7	-2.5	0
																-6.9	-2.5	5.83276	-6.9	-2.5	5.99532	-6.9	-2.5	5.98725	-6.9	-2.5	5.97502	-6.9	-2.5	5.95551					-6.9	-2.5	0	-6.9	-2.5	0	-6.9	-2.5	0	-6.9	-2.5	0	-6.9	-2.5	0
																-6.8	-2.5	5.87972	-6.8	-2.5	6.04612	-6.8	-2.5	6.03815	-6.8	-2.5	6.0256	-6.8	-2.5	6.0057					-6.8	-2.5	0	-6.8	-2.5	0	-6.8	-2.5	0	-6.8	-2.5	0	-6.8	-2.5	0
																-6.7	-2.5	5.92662	-6.7	-2.5	6.09683	-6.7	-2.5	6.089	-6.7	-2.5	6.07614	-6.7	-2.5	6.05585					-6.7	-2.5	0	-6.7	-2.5	0	-6.7	-2.5	0	-6.7	-2.5	0	-6.7	-2.5	0
																-6.6	-2.5	5.97328	-6.6	-2.5	6.14726	-6.6	-2.5	6.1396	-6.6	-2.5	6.12643	-6.6	-2.5	6.10574					-6.6	-2.5	0	-6.6	-2.5	0	-6.6	-2.5	0	-6.6	-2.5	0	-6.6	-2.5	0
																-6.5	-2.5	6.0197	-6.5	-2.5	6.19739	-6.5	-2.5	6.18993	-6.5	-2.5	6.17646	-6.5	-2.5	6.15538					-6.5	-2.5	0	-6.5	-2.5	0	-6.5	-2.5	0	-6.5	-2.5	0	-6.5	-2.5	0
																-6.4	-2.5	6.06587	-6.4	-2.5	6.24723	-6.4	-2.5	6.24001	-6.4	-2.5	6.22625	-6.4	-2.5	6.20476					-6.4	-2.5	0	-6.4	-2.5	0	-6.4	-2.5	0	-6.4	-2.5	0	-6.4	-2.5	0
																-6.3	-2.5	6.11181	-6.3	-2.5	6.29679	-6.3	-2.5	6.28982	-6.3	-2.5	6.27578	-6.3	-2.5	6.2539					-6.3	-2.5	0	-6.3	-2.5	0	-6.3	-2.5	0	-6.3	-2.5	0	-6.3	-2.5	0
																-6.2	-2.5	6.15733	-6.2	-2.5	6.34587	-6.2	-2.5	6.33919	-6.2	-2.5	6.32487	-6.2	-2.5	6.3026					-6.2	-2.5	0	-6.2	-2.5	0	-6.2	-2.5	0	-6.2	-2.5	0	-6.2	-2.5	0
																-6.1	-2.5	6.20201	-6.1	-2.5	6.39398	-6.1	-2.5	6.38762	-6.1	-2.5	6.37304	-6.1	-2.5	6.35036					-6.1	-2.5	0	-6.1	-2.5	0	-6.1	-2.5	0	-6.1	-2.5	0	-6.1	-2.5	0
																-6	-2.5	6.24585	-6	-2.5	6.44114	-6	-2.5	6.43512	-6	-2.5	6.42027	-6	-2.5	6.39719					-6	-2.5	0	-6	-2.5	0	-6	-2.5	0	-6	-2.5	0	-6	-2.5	0
																-5.9	-2.5	6.28886	-5.9	-2.5	6.48734	-5.9	-2.5	6.48167	-5.9	-2.5	6.46657	-5.9	-2.5	6.44308					-5.9	-2.5	0	-5.9	-2.5	0	-5.9	-2.5	0	-5.9	-2.5	0	-5.9	-2.5	0
																-5.8	-2.5	6.33103	-5.8	-2.5	6.53258	-5.8	-2.5	6.52729	-5.8	-2.5	6.51194	-5.8	-2.5	6.48804					-5.8	-2.5	0	-5.8	-2.5	0	-5.8	-2.5	0	-5.8	-2.5	0	-5.8	-2.5	0
																-5.7	-2.5	6.37236	-5.7	-2.5	6.57686	-5.7	-2.5	6.57197	-5.7	-2.5	6.55637	-5.7	-2.5	6.53207					-5.7	-2.5	0	-5.7	-2.5	0	-5.7	-2.5	0	-5.7	-2.5	0	-5.7	-2.5	0
																-5.6	-2.5	6.41267	-5.6	-2.5	6.61996	-5.6	-2.5	6.61549	-5.6	-2.5	6.59965	-5.6	-2.5	6.57493					-5.6	-2.5	0	-5.6	-2.5	0	-5.6	-2.5	0	-5.6	-2.5	0	-5.6	-2.5	0
																-5.5	-2.5	6.45188	-5.5	-2.5	6.66178	-5.5	-2.5	6.65774	-5.5	-2.5	6.64166	-5.5	-2.5	6.61652					-5.5	-2.5	0	-5.5	-2.5	0	-5.5	-2.5	0	-5.5	-2.5	0	-5.5	-2.5	0
																-5.4	-2.5	6.49	-5.4	-2.5	6.70234	-5.4	-2.5	6.69873	-5.4	-2.5	6.68241	-5.4	-2.5	6.65685					-5.4	-2.5	0	-5.4	-2.5	0	-5.4	-2.5	0	-5.4	-2.5	0	-5.4	-2.5	0
																-5.3	-2.5	6.52704	-5.3	-2.5	6.74164	-5.3	-2.5	6.73847	-5.3	-2.5	6.72191	-5.3	-2.5	6.69592					-5.3	-2.5	0	-5.3	-2.5	0	-5.3	-2.5	0	-5.3	-2.5	0	-5.3	-2.5	0
																-5.2	-2.5	6.563	-5.2	-2.5	6.77968	-5.2	-2.5	6.77696	-5.2	-2.5	6.76016	-5.2	-2.5	6.73374					-5.2	-2.5	0	-5.2	-2.5	0	-5.2	-2.5	0	-5.2	-2.5	0	-5.2	-2.5	0
																-5.1	-2.5	6.59786	-5.1	-2.5	6.81644	-5.1	-2.5	6.81417	-5.1	-2.5	6.79714	-5.1	-2.5	6.77029					-5.1	-2.5	0	-5.1	-2.5	0	-5.1	-2.5	0	-5.1	-2.5	0	-5.1	-2.5	0
																-5	-2.5	6.63158	-5	-2.5	6.85185	-5	-2.5	6.85004	-5	-2.5	6.83277	-5	-2.5	6.80547					-5	-2.5	0	-5	-2.5	0	-5	-2.5	0	-5	-2.5	0	-5	-2.5	0
																-4.9	-2.5	6.66421	-4.9	-2.5	6.88597	-4.9	-2.5	6.88461	-4.9	-2.5	6.8671	-4.9	-2.5	6.83936					-4.9	-2.5	0	-4.9	-2.5	0	-4.9	-2.5	0	-4.9	-2.5	0	-4.9	-2.5	0
																-4.8	-2.5	6.69575	-4.8	-2.5	6.91881	-4.8	-2.5	6.91788	-4.8	-2.5	6.90013	-4.8	-2.5	6.87195					-4.8	-2.5	0	-4.8	-2.5	0	-4.8	-2.5	0	-4.8	-2.5	0	-4.8	-2.5	0
																-4.7	-2.5	6.72621	-4.7	-2.5	6.95036	-4.7	-2.5	6.94987	-4.7	-2.5	6.93187	-4.7	-2.5	6.90324					-4.7	-2.5	0	-4.7	-2.5	0	-4.7	-2.5	0	-4.7	-2.5	0	-4.7	-2.5	0
																-4.6	-2.5	6.75559	-4.6	-2.5	6.98062	-4.6	-2.5	6.98056	-4.6	-2.5	6.96232	-4.6	-2.5	6.93323					-4.6	-2.5	0	-4.6	-2.5	0	-4.6	-2.5	0	-4.6	-2.5	0	-4.6	-2.5	0
																-4.5	-2.5	6.78387	-4.5	-2.5	7.00958	-4.5	-2.5	7.00995	-4.5	-2.5	6.99146	-4.5	-2.5	6.96191					-4.5	-2.5	0	-4.5	-2.5	0	-4.5	-2.5	0	-4.5	-2.5	0	-4.5	-2.5	0
																-4.4	-2.5	6.81118	-4.4	-2.5	7.03736	-4.4	-2.5	7.03814	-4.4	-2.5	7.0194	-4.4	-2.5	6.9894					-4.4	-2.5	0	-4.4	-2.5	0	-4.4	-2.5	0	-4.4	-2.5	0	-4.4	-2.5	0
																-4.3	-2.5	6.83753	-4.3	-2.5	7.06401	-4.3	-2.5	7.06518	-4.3	-2.5	7.04619	-4.3	-2.5	7.01572					-4.3	-2.5	0	-4.3	-2.5	0	-4.3	-2.5	0	-4.3	-2.5	0	-4.3	-2.5	0
																-4.2	-2.5	6.86294	-4.2	-2.5	7.08951	-4.2	-2.5	7.09106	-4.2	-2.5	7.07182	-4.2	-2.5	7.04089					-4.2	-2.5	0	-4.2	-2.5	0	-4.2	-2.5	0	-4.2	-2.5	0	-4.2	-2.5	0
																-4.1	-2.5	6.8874	-4.1	-2.5	7.11387	-4.1	-2.5	7.11579	-4.1	-2.5	7.09629	-4.1	-2.5	7.06491					-4.1	-2.5	0	-4.1	-2.5	0	-4.1	-2.5	0	-4.1	-2.5	0	-4.1	-2.5	0
																-4	-2.5	6.91091	-4	-2.5	7.13709	-4	-2.5	7.13937	-4	-2.5	7.11961	-4	-2.5	7.08777					-4	-2.5	0	-4	-2.5	0	-4	-2.5	0	-4	-2.5	0	-4	-2.5	0
																-3.9	-2.5	6.93353	-3.9	-2.5	7.15923	-3.9	-2.5	7.16185	-3.9	-2.5	7.14184	-3.9	-2.5	7.10954					-3.9	-2.5	0	-3.9	-2.5	0	-3.9	-2.5	0	-3.9	-2.5	0	-3.9	-2.5	0
																-3.8	-2.5	6.95538	-3.8	-2.5	7.18046	-3.8	-2.5	7.1834	-3.8	-2.5	7.16313	-3.8	-2.5	7.13038					-3.8	-2.5	0	-3.8	-2.5	0	-3.8	-2.5	0	-3.8	-2.5	0	-3.8	-2.5	0
																-3.7	-2.5	6.97648	-3.7	-2.5	7.20077	-3.7	-2.5	7.20403	-3.7	-2.5	7.18351	-3.7	-2.5	7.1503					-3.7	-2.5	0	-3.7	-2.5	0	-3.7	-2.5	0	-3.7	-2.5	0	-3.7	-2.5	0
																-3.6	-2.5	6.99682	-3.6	-2.5	7.22018	-3.6	-2.5	7.22374	-3.6	-2.5	7.20296	-3.6	-2.5	7.16932					-3.6	-2.5	0	-3.6	-2.5	0	-3.6	-2.5	0	-3.6	-2.5	0	-3.6	-2.5	0
																-3.5	-2.5	7.01641	-3.5	-2.5	7.23869	-3.5	-2.5	7.24252	-3.5	-2.5	7.2215	-3.5	-2.5	7.18741					-3.5	-2.5	0	-3.5	-2.5	0	-3.5	-2.5	0	-3.5	-2.5	0	-3.5	-2.5	0
																-3.4	-2.5	7.03524	-3.4	-2.5	7.25628	-3.4	-2.5	7.26038	-3.4	-2.5	7.23911	-3.4	-2.5	7.20459					-3.4	-2.5	0	-3.4	-2.5	0	-3.4	-2.5	0	-3.4	-2.5	0	-3.4	-2.5	0
																-3.3	-2.5	7.05343	-3.3	-2.5	7.27313	-3.3	-2.5	7.27748	-3.3	-2.5	7.25596	-3.3	-2.5	7.22102					-3.3	-2.5	0	-3.3	-2.5	0	-3.3	-2.5	0	-3.3	-2.5	0	-3.3	-2.5	0
																-3.2	-2.5	7.07106	-3.2	-2.5	7.28932	-3.2	-2.5	7.29391	-3.2	-2.5	7.27215	-3.2	-2.5	7.2368					-3.2	-2.5	0	-3.2	-2.5	0	-3.2	-2.5	0	-3.2	-2.5	0	-3.2	-2.5	0
																-3.1	-2.5	7.08812	-3.1	-2.5	7.30485	-3.1	-2.5	7.30967	-3.1	-2.5	7.28768	-3.1	-2.5	7.25192					-3.1	-2.5	0	-3.1	-2.5	0	-3.1	-2.5	0	-3.1	-2.5	0	-3.1	-2.5	0
																-3	-2.5	7.10461	-3	-2.5	7.31972	-3	-2.5	7.32476	-3	-2.5	7.30255	-3	-2.5	7.2664					-3	-2.5	0	-3	-2.5	0	-3	-2.5	0	-3	-2.5	0	-3	-2.5	0
																-2.9	-2.5	7.12053	-2.9	-2.5	7.33394	-2.9	-2.5	7.33918	-2.9	-2.5	7.31675	-2.9	-2.5	7.28022					-2.9	-2.5	0	-2.9	-2.5	0	-2.9	-2.5	0	-2.9	-2.5	0	-2.9	-2.5	0
																-2.8	-2.5	7.13591	-2.8	-2.5	7.34753	-2.8	-2.5	7.35296	-2.8	-2.5	7.33032	-2.8	-2.5	7.29342					-2.8	-2.5	0	-2.8	-2.5	0	-2.8	-2.5	0	-2.8	-2.5	0	-2.8	-2.5	0
																-2.7	-2.5	7.15086	-2.7	-2.5	7.36066	-2.7	-2.5	7.36628	-2.7	-2.5	7.34344	-2.7	-2.5	7.30618					-2.7	-2.5	0	-2.7	-2.5	0	-2.7	-2.5	0	-2.7	-2.5	0	-2.7	-2.5	0
																-2.6	-2.5	7.1654	-2.6	-2.5	7.37336	-2.6	-2.5	7.37916	-2.6	-2.5	7.35613	-2.6	-2.5	7.31853					-2.6	-2.5	0	-2.6	-2.5	0	-2.6	-2.5	0	-2.6	-2.5	0	-2.6	-2.5	0
																-2.5	-2.5	7.17953	-2.5	-2.5	7.38564	-2.5	-2.5	7.39161	-2.5	-2.5	7.36839	-2.5	-2.5	7.33047					-2.5	-2.5	0	-2.5	-2.5	0	-2.5	-2.5	0	-2.5	-2.5	0	-2.5	-2.5	0
																-2.4	-2.5	7.19325	-2.4	-2.5	7.39749	-2.4	-2.5	7.40363	-2.4	-2.5	7.38024	-2.4	-2.5	7.342					-2.4	-2.5	0	-2.4	-2.5	0	-2.4	-2.5	0	-2.4	-2.5	0	-2.4	-2.5	0
																-2.3	-2.5	7.20657	-2.3	-2.5	7.40891	-2.3	-2.5	7.41521	-2.3	-2.5	7.39165	-2.3	-2.5	7.35313					-2.3	-2.5	0	-2.3	-2.5	0	-2.3	-2.5	0	-2.3	-2.5	0	-2.3	-2.5	0
																-2.2	-2.5	7.21952	-2.2	-2.5	7.41997	-2.2	-2.5	7.42642	-2.2	-2.5	7.40272	-2.2	-2.5	7.36391					-2.2	-2.5	0	-2.2	-2.5	0	-2.2	-2.5	0	-2.2	-2.5	0	-2.2	-2.5	0
																-2.1	-2.5	7.23218	-2.1	-2.5	7.43079	-2.1	-2.5	7.43739	-2.1	-2.5	7.41355	-2.1	-2.5	7.37448					-2.1	-2.5	0	-2.1	-2.5	0	-2.1	-2.5	0	-2.1	-2.5	0	-2.1	-2.5	0
																-2	-2.5	7.24456	-2	-2.5	7.44137	-2	-2.5	7.44813	-2	-2.5	7.42416	-2	-2.5	7.38484					-2	-2.5	0	-2	-2.5	0	-2	-2.5	0	-2	-2.5	0	-2	-2.5	0
																-1.9	-2.5	7.25665	-1.9	-2.5	7.45171	-1.9	-2.5	7.45862	-1.9	-2.5	7.43454	-1.9	-2.5	7.39499					-1.9	-2.5	0	-1.9	-2.5	0	-1.9	-2.5	0	-1.9	-2.5	0	-1.9	-2.5	0
																-1.8	-2.5	7.26846	-1.8	-2.5	7.46182	-1.8	-2.5	7.46888	-1.8	-2.5	7.44469	-1.8	-2.5	7.40494					-1.8	-2.5	0	-1.8	-2.5	0	-1.8	-2.5	0	-1.8	-2.5	0	-1.8	-2.5	0
																-1.7	-2.5	7.27998	-1.7	-2.5	7.47169	-1.7	-2.5	7.4789	-1.7	-2.5	7.45462	-1.7	-2.5	7.41467					-1.7	-2.5	0	-1.7	-2.5	0	-1.7	-2.5	0	-1.7	-2.5	0	-1.7	-2.5	0
																-1.6	-2.5	7.29128	-1.6	-2.5	7.48142	-1.6	-2.5	7.48878	-1.6	-2.5	7.46443	-1.6	-2.5	7.4243					-1.6	-2.5	0	-1.6	-2.5	0	-1.6	-2.5	0	-1.6	-2.5	0	-1.6	-2.5	0
																-1.5	-2.5	7.30238	-1.5	-2.5	7.49106	-1.5	-2.5	7.49857	-1.5	-2.5	7.47416	-1.5	-2.5	7.43387					-1.5	-2.5	0	-1.5	-2.5	0	-1.5	-2.5	0	-1.5	-2.5	0	-1.5	-2.5	0
																-1.4	-2.5	7.31329	-1.4	-2.5	7.50061	-1.4	-2.5	7.50828	-1.4	-2.5	7.48382	-1.4	-2.5	7.44339					-1.4	-2.5	0	-1.4	-2.5	0	-1.4	-2.5	0	-1.4	-2.5	0	-1.4	-2.5	0
																-1.3	-2.5	7.32401	-1.3	-2.5	7.51007	-1.3	-2.5	7.51791	-1.3	-2.5	7.49341	-1.3	-2.5	7.45286					-1.3	-2.5	0	-1.3	-2.5	0	-1.3	-2.5	0	-1.3	-2.5	0	-1.3	-2.5	0
																-1.2	-2.5	7.33453	-1.2	-2.5	7.51945	-1.2	-2.5	7.52744	-1.2	-2.5	7.50293	-1.2	-2.5	7.46227					-1.2	-2.5	0	-1.2	-2.5	0	-1.2	-2.5	0	-1.2	-2.5	0	-1.2	-2.5	0
																-1.1	-2.5	7.34487	-1.1	-2.5	7.52875	-1.1	-2.5	7.53691	-1.1	-2.5	7.51239	-1.1	-2.5	7.47164					-1.1	-2.5	0	-1.1	-2.5	0	-1.1	-2.5	0	-1.1	-2.5	0	-1.1	-2.5	0
																-1	-2.5	7.35508	-1	-2.5	7.53805	-1	-2.5	7.54639	-1	-2.5	7.52188	-1	-2.5	7.48106					-1	-2.5	0	-1	-2.5	0	-1	-2.5	0	-1	-2.5	0	-1	-2.5	0
																-0.9	-2.5	7.36517	-0.9	-2.5	7.54739	-0.9	-2.5	7.5559	-0.9	-2.5	7.53141	-0.9	-2.5	7.49054					-0.9	-2.5	0	-0.9	-2.5	0	-0.9	-2.5	0	-0.9	-2.5	0	-0.9	-2.5	0
																-0.8	-2.5	7.37514	-0.8	-2.5	7.55674	-0.8	-2.5	7.56545	-0.8	-2.5	7.54099	-0.8	-2.5	7.50008					-0.8	-2.5	0	-0.8	-2.5	0	-0.8	-2.5	0	-0.8	-2.5	0	-0.8	-2.5	0
																-0.7	-2.5	7.38498	-0.7	-2.5	7.56613	-0.7	-2.5	7.57502	-0.7	-2.5	7.55062	-0.7	-2.5	7.50969					-0.7	-2.5	0	-0.7	-2.5	0	-0.7	-2.5	0	-0.7	-2.5	0	-0.7	-2.5	0
																-0.6	-2.5	7.39471	-0.6	-2.5	7.57553	-0.6	-2.5	7.58463	-0.6	-2.5	7.56029	-0.6	-2.5	7.51936					-0.6	-2.5	0	-0.6	-2.5	0	-0.6	-2.5	0	-0.6	-2.5	0	-0.6	-2.5	0
																-0.5	-2.5	7.40433	-0.5	-2.5	7.58499	-0.5	-2.5	7.59429	-0.5	-2.5	7.57004	-0.5	-2.5	7.52912					-0.5	-2.5	0	-0.5	-2.5	0	-0.5	-2.5	0	-0.5	-2.5	0	-0.5	-2.5	0
																-0.4	-2.5	7.4139	-0.4	-2.5	7.59456	-0.4	-2.5	7.60407	-0.4	-2.5	7.57991	-0.4	-2.5	7.53903					-0.4	-2.5	0	-0.4	-2.5	0	-0.4	-2.5	0	-0.4	-2.5	0	-0.4	-2.5	0
																-0.3	-2.5	7.4234	-0.3	-2.5	7.60423	-0.3	-2.5	7.61397	-0.3	-2.5	7.58992	-0.3	-2.5	7.54909					-0.3	-2.5	0	-0.3	-2.5	0	-0.3	-2.5	0	-0.3	-2.5	0	-0.3	-2.5	0
																-0.2	-2.5	7.43285	-0.2	-2.5	7.61401	-0.2	-2.5	7.62399	-0.2	-2.5	7.60006	-0.2	-2.5	7.5593					-0.2	-2.5	0	-0.2	-2.5	0	-0.2	-2.5	0	-0.2	-2.5	0	-0.2	-2.5	0
																-0.1	-2.5	7.44223	-0.1	-2.5	7.62391	-0.1	-2.5	7.63412	-0.1	-2.5	7.61034	-0.1	-2.5	7.56966					-0.1	-2.5	0	-0.1	-2.5	0	-0.1	-2.5	0	-0.1	-2.5	0	-0.1	-2.5	0
																0	-2.5	7.45156	0	-2.5	7.63391	0	-2.5	7.64437	0	-2.5	7.62075	0	-2.5	7.58017					0	-2.5	0	0	-2.5	0	0	-2.5	0	0	-2.5	0	0	-2.5	0
																0.1	-2.5	7.46086	0.1	-2.5	7.64406	0.1	-2.5	7.65478	0.1	-2.5	7.63133	0.1	-2.5	7.59087					0.1	-2.5	0	0.1	-2.5	0	0.1	-2.5	0	0.1	-2.5	0	0.1	-2.5	0
																0.2	-2.5	7.47016	0.2	-2.5	7.65438	0.2	-2.5	7.66536	0.2	-2.5	7.6421	0.2	-2.5	7.60177					0.2	-2.5	0	0.2	-2.5	0	0.2	-2.5	0	0.2	-2.5	0	0.2	-2.5	0
																0.3	-2.5	7.47946	0.3	-2.5	7.66486	0.3	-2.5	7.67612	0.3	-2.5	7.65306	0.3	-2.5	7.61289					0.3	-2.5	0	0.3	-2.5	0	0.3	-2.5	0	0.3	-2.5	0	0.3	-2.5	0
																0.4	-2.5	7.48875	0.4	-2.5	7.67551	0.4	-2.5	7.68706	0.4	-2.5	7.66421	0.4	-2.5	7.62421					0.4	-2.5	0	0.4	-2.5	0	0.4	-2.5	0	0.4	-2.5	0	0.4	-2.5	0
																0.5	-2.5	7.49804	0.5	-2.5	7.68633	0.5	-2.5	7.69817	0.5	-2.5	7.67555	0.5	-2.5	7.63574					0.5	-2.5	0	0.5	-2.5	0	0.5	-2.5	0	0.5	-2.5	0	0.5	-2.5	0
																0.6	-2.5	7.50733	0.6	-2.5	7.69732	0.6	-2.5	7.70946	0.6	-2.5	7.68709	0.6	-2.5	7.64748					0.6	-2.5	0	0.6	-2.5	0	0.6	-2.5	0	0.6	-2.5	0	0.6	-2.5	0
																0.7	-2.5	7.51665	0.7	-2.5	7.7085	0.7	-2.5	7.72096	0.7	-2.5	7.69885	0.7	-2.5	7.65946					0.7	-2.5	0	0.7	-2.5	0	0.7	-2.5	0	0.7	-2.5	0	0.7	-2.5	0
																0.8	-2.5	7.52602	0.8	-2.5	7.71988	0.8	-2.5	7.73265	0.8	-2.5	7.71082	0.8	-2.5	7.67167					0.8	-2.5	0	0.8	-2.5	0	0.8	-2.5	0	0.8	-2.5	0	0.8	-2.5	0
																0.9	-2.5	7.53543	0.9	-2.5	7.73146	0.9	-2.5	7.74455	0.9	-2.5	7.723	0.9	-2.5	7.68411					0.9	-2.5	0	0.9	-2.5	0	0.9	-2.5	0	0.9	-2.5	0	0.9	-2.5	0
																1	-2.5	7.54488	1	-2.5	7.74322	1	-2.5	7.75665	1	-2.5	7.73541	1	-2.5	7.69678					1	-2.5	0	1	-2.5	0	1	-2.5	0	1	-2.5	0	1	-2.5	0
																1.1	-2.5	7.55438	1.1	-2.5	7.75518	1.1	-2.5	7.76895	1.1	-2.5	7.74802	1.1	-2.5	7.70969					1.1	-2.5	0	1.1	-2.5	0	1.1	-2.5	0	1.1	-2.5	0	1.1	-2.5	0
																1.2	-2.5	7.56392	1.2	-2.5	7.76734	1.2	-2.5	7.78146	1.2	-2.5	7.76086	1.2	-2.5	7.72284					1.2	-2.5	0	1.2	-2.5	0	1.2	-2.5	0	1.2	-2.5	0	1.2	-2.5	0
																1.3	-2.5	7.57354	1.3	-2.5	7.77968	1.3	-2.5	7.79415	1.3	-2.5	7.7739	1.3	-2.5	7.7362					1.3	-2.5	0	1.3	-2.5	0	1.3	-2.5	0	1.3	-2.5	0	1.3	-2.5	0
																1.4	-2.5	7.58323	1.4	-2.5	7.79221	1.4	-2.5	7.80703	1.4	-2.5	7.78714	1.4	-2.5	7.74977					1.4	-2.5	0	1.4	-2.5	0	1.4	-2.5	0	1.4	-2.5	0	1.4	-2.5	0
																1.5	-2.5	7.59298	1.5	-2.5	7.8049	1.5	-2.5	7.82008	1.5	-2.5	7.80056	1.5	-2.5	7.76355					1.5	-2.5	0	1.5	-2.5	0	1.5	-2.5	0	1.5	-2.5	0	1.5	-2.5	0
																1.6	-2.5	7.6028	1.6	-2.5	7.81777	1.6	-2.5	7.83331	1.6	-2.5	7.81417	1.6	-2.5	7.77754					1.6	-2.5	0	1.6	-2.5	0	1.6	-2.5	0	1.6	-2.5	0	1.6	-2.5	0
																1.7	-2.5	7.61268	1.7	-2.5	7.83082	1.7	-2.5	7.84672	1.7	-2.5	7.82798	1.7	-2.5	7.79173					1.7	-2.5	0	1.7	-2.5	0	1.7	-2.5	0	1.7	-2.5	0	1.7	-2.5	0
																1.8	-2.5	7.62264	1.8	-2.5	7.84403	1.8	-2.5	7.8603	1.8	-2.5	7.84196	1.8	-2.5	7.80612					1.8	-2.5	0	1.8	-2.5	0	1.8	-2.5	0	1.8	-2.5	0	1.8	-2.5	0
																1.9	-2.5	7.63266	1.9	-2.5	7.85734	1.9	-2.5	7.87396	1.9	-2.5	7.85605	1.9	-2.5	7.82063					1.9	-2.5	0	1.9	-2.5	0	1.9	-2.5	0	1.9	-2.5	0	1.9	-2.5	0
																2	-2.5	7.64272	2	-2.5	7.87075	2	-2.5	7.88772	2	-2.5	7.87023	2	-2.5	7.83524					2	-2.5	0	2	-2.5	0	2	-2.5	0	2	-2.5	0	2	-2.5	0
																2.1	-2.5	7.65283	2.1	-2.5	7.88425	2.1	-2.5	7.90157	2.1	-2.5	7.88451	2.1	-2.5	7.84997					2.1	-2.5	0	2.1	-2.5	0	2.1	-2.5	0	2.1	-2.5	0	2.1	-2.5	0
																2.2	-2.5	7.66299	2.2	-2.5	7.89784	2.2	-2.5	7.91551	2.2	-2.5	7.89889	2.2	-2.5	7.86482					2.2	-2.5	0	2.2	-2.5	0	2.2	-2.5	0	2.2	-2.5	0	2.2	-2.5	0
																2.3	-2.5	7.6732	2.3	-2.5	7.91154	2.3	-2.5	7.92954	2.3	-2.5	7.91337	2.3	-2.5	7.87978					2.3	-2.5	0	2.3	-2.5	0	2.3	-2.5	0	2.3	-2.5	0	2.3	-2.5	0
																2.4	-2.5	7.68343	2.4	-2.5	7.92523	2.4	-2.5	7.94356	2.4	-2.5	7.92785	2.4	-2.5	7.89475					2.4	-2.5	0	2.4	-2.5	0	2.4	-2.5	0	2.4	-2.5	0	2.4	-2.5	0
																2.5	-2.5	7.69362	2.5	-2.5	7.93886	2.5	-2.5	7.95749	2.5	-2.5	7.94224	2.5	-2.5	7.90964					2.5	-2.5	0	2.5	-2.5	0	2.5	-2.5	0	2.5	-2.5	0	2.5	-2.5	0
																2.6	-2.5	7.70377	2.6	-2.5	7.95241	2.6	-2.5	7.97133	2.6	-2.5	7.95654	2.6	-2.5	7.92446					2.6	-2.5	0	2.6	-2.5	0	2.6	-2.5	0	2.6	-2.5	0	2.6	-2.5	0
																2.7	-2.5	7.71389	2.7	-2.5	7.96589	2.7	-2.5	7.98509	2.7	-2.5	7.97076	2.7	-2.5	7.9392					2.7	-2.5	0	2.7	-2.5	0	2.7	-2.5	0	2.7	-2.5	0	2.7	-2.5	0
																2.8	-2.5	7.72397	2.8	-2.5	7.9793	2.8	-2.5	7.99876	2.8	-2.5	7.9849	2.8	-2.5	7.95387					2.8	-2.5	0	2.8	-2.5	0	2.8	-2.5	0	2.8	-2.5	0	2.8	-2.5	0
																2.9	-2.5	7.73401	2.9	-2.5	7.99261	2.9	-2.5	8.01232	2.9	-2.5	7.99892	2.9	-2.5	7.96844					2.9	-2.5	0	2.9	-2.5	0	2.9	-2.5	0	2.9	-2.5	0	2.9	-2.5	0
																3	-2.5	7.74387	3	-2.5	8.00563	3	-2.5	8.02555	3	-2.5	8.01261	3	-2.5	7.98268					3	-2.5	0	3	-2.5	0	3	-2.5	0	3	-2.5	0	3	-2.5	0
																3.1	-2.5	7.75352	3.1	-2.5	8.01831	3.1	-2.5	8.03841	3.1	-2.5	8.02593	3.1	-2.5	7.99655					3.1	-2.5	0	3.1	-2.5	0	3.1	-2.5	0	3.1	-2.5	0	3.1	-2.5	0
																3.2	-2.5	7.76295	3.2	-2.5	8.03064	3.2	-2.5	8.05089	3.2	-2.5	8.03887	3.2	-2.5	8.01005					3.2	-2.5	0	3.2	-2.5	0	3.2	-2.5	0	3.2	-2.5	0	3.2	-2.5	0
																3.3	-2.5	7.77216	3.3	-2.5	8.04263	3.3	-2.5	8.06301	3.3	-2.5	8.05143	3.3	-2.5	8.02317					3.3	-2.5	0	3.3	-2.5	0	3.3	-2.5	0	3.3	-2.5	0	3.3	-2.5	0
																3.4	-2.5	7.78116	3.4	-2.5	8.05428	3.4	-2.5	8.07475	3.4	-2.5	8.06361	3.4	-2.5	8.03592					3.4	-2.5	0	3.4	-2.5	0	3.4	-2.5	0	3.4	-2.5	0	3.4	-2.5	0
																3.5	-2.5	7.78987	3.5	-2.5	8.06547	3.5	-2.5	8.08601	3.5	-2.5	8.0753	3.5	-2.5	8.04818					3.5	-2.5	0	3.5	-2.5	0	3.5	-2.5	0	3.5	-2.5	0	3.5	-2.5	0
																3.6	-2.5	7.79807	3.6	-2.5	8.07595	3.6	-2.5	8.09651	3.6	-2.5	8.08621	3.6	-2.5	8.05965					3.6	-2.5	0	3.6	-2.5	0	3.6	-2.5	0	3.6	-2.5	0	3.6	-2.5	0
																3.7	-2.5	7.80577	3.7	-2.5	8.08571	3.7	-2.5	8.10624	3.7	-2.5	8.09635	3.7	-2.5	8.07035					3.7	-2.5	0	3.7	-2.5	0	3.7	-2.5	0	3.7	-2.5	0	3.7	-2.5	0
																3.8	-2.5	7.81296	3.8	-2.5	8.09475	3.8	-2.5	8.11522	3.8	-2.5	8.10571	3.8	-2.5	8.08027					3.8	-2.5	0	3.8	-2.5	0	3.8	-2.5	0	3.8	-2.5	0	3.8	-2.5	0
																3.9	-2.5	7.81964	3.9	-2.5	8.10306	3.9	-2.5	8.12343	3.9	-2.5	8.11429	3.9	-2.5	8.08941					3.9	-2.5	0	3.9	-2.5	0	3.9	-2.5	0	3.9	-2.5	0	3.9	-2.5	0
																4	-2.5	7.82581	4	-2.5	8.11065	4	-2.5	8.13088	4	-2.5	8.1221	4	-2.5	8.09777					4	-2.5	0	4	-2.5	0	4	-2.5	0	4	-2.5	0	4	-2.5	0
																4.1	-2.5	7.83123	4.1	-2.5	8.11723	4.1	-2.5	8.13726	4.1	-2.5	8.12882	4.1	-2.5	8.10503					4.1	-2.5	0	4.1	-2.5	0	4.1	-2.5	0	4.1	-2.5	0	4.1	-2.5	0
																4.2	-2.5	7.83574	4.2	-2.5	8.12261	4.2	-2.5	8.14242	4.2	-2.5	8.13429	4.2	-2.5	8.11103					4.2	-2.5	0	4.2	-2.5	0	4.2	-2.5	0	4.2	-2.5	0	4.2	-2.5	0
																4.3	-2.5	7.83934	4.3	-2.5	8.12682	4.3	-2.5	8.14634	4.3	-2.5	8.13851	4.3	-2.5	8.11577					4.3	-2.5	0	4.3	-2.5	0	4.3	-2.5	0	4.3	-2.5	0	4.3	-2.5	0
																4.4	-2.5	7.84203	4.4	-2.5	8.12984	4.4	-2.5	8.14904	4.4	-2.5	8.14148	4.4	-2.5	8.11925					4.4	-2.5	0	4.4	-2.5	0	4.4	-2.5	0	4.4	-2.5	0	4.4	-2.5	0
																4.5	-2.5	7.84381	4.5	-2.5	8.13167	4.5	-2.5	8.1505	4.5	-2.5	8.1432	4.5	-2.5	8.12147					4.5	-2.5	0	4.5	-2.5	0	4.5	-2.5	0	4.5	-2.5	0	4.5	-2.5	0
																4.6	-2.5	7.84462	4.6	-2.5	8.13225	4.6	-2.5	8.15067	4.6	-2.5	8.1436	4.6	-2.5	8.12235					4.6	-2.5	0	4.6	-2.5	0	4.6	-2.5	0	4.6	-2.5	0	4.6	-2.5	0
																4.7	-2.5	7.84412	4.7	-2.5	8.13122	4.7	-2.5	8.14918	4.7	-2.5	8.14232	4.7	-2.5	8.12154					4.7	-2.5	0	4.7	-2.5	0	4.7	-2.5	0	4.7	-2.5	0	4.7	-2.5	0
																4.8	-2.5	7.84224	4.8	-2.5	8.12851	4.8	-2.5	8.14598	4.8	-2.5	8.13931	4.8	-2.5	8.11898					4.8	-2.5	0	4.8	-2.5	0	4.8	-2.5	0	4.8	-2.5	0	4.8	-2.5	0
																4.9	-2.5	7.83898	4.9	-2.5	8.12414	4.9	-2.5	8.14107	4.9	-2.5	8.13457	4.9	-2.5	8.11468					4.9	-2.5	0	4.9	-2.5	0	4.9	-2.5	0	4.9	-2.5	0	4.9	-2.5	0
																5	-2.5	7.83435	5	-2.5	8.11809	5	-2.5	8.13445	5	-2.5	8.1281	5	-2.5	8.10864					5	-2.5	0	5	-2.5	0	5	-2.5	0	5	-2.5	0	5	-2.5	0
																5.1	-2.5	7.82834	5.1	-2.5	8.11038	5.1	-2.5	8.12612	5.1	-2.5	8.1199	5.1	-2.5	8.10085					5.1	-2.5	0	5.1	-2.5	0	5.1	-2.5	0	5.1	-2.5	0	5.1	-2.5	0
																5.2	-2.5	7.82078	5.2	-2.5	8.1008	5.2	-2.5	8.11591	5.2	-2.5	8.10979	5.2	-2.5	8.09113					5.2	-2.5	0	5.2	-2.5	0	5.2	-2.5	0	5.2	-2.5	0	5.2	-2.5	0
																5.3	-2.5	7.8114	5.3	-2.5	8.08916	5.3	-2.5	8.10359	5.3	-2.5	8.09757	5.3	-2.5	8.07929					5.3	-2.5	0	5.3	-2.5	0	5.3	-2.5	0	5.3	-2.5	0	5.3	-2.5	0
																5.4	-2.5	7.80021	5.4	-2.5	8.07544	5.4	-2.5	8.08919	5.4	-2.5	8.08324	5.4	-2.5	8.06532					5.4	-2.5	0	5.4	-2.5	0	5.4	-2.5	0	5.4	-2.5	0	5.4	-2.5	0
																5.5	-2.5	7.78722	5.5	-2.5	8.05965	5.5	-2.5	8.07269	5.5	-2.5	8.0668	5.5	-2.5	8.04923					5.5	-2.5	0	5.5	-2.5	0	5.5	-2.5	0	5.5	-2.5	0	5.5	-2.5	0
																5.6	-2.5	7.77241	5.6	-2.5	8.04178	5.6	-2.5	8.05409	5.6	-2.5	8.04825	5.6	-2.5	8.03102					5.6	-2.5	0	5.6	-2.5	0	5.6	-2.5	0	5.6	-2.5	0	5.6	-2.5	0
																5.7	-2.5	7.75577	5.7	-2.5	8.02183	5.7	-2.5	8.03339	5.7	-2.5	8.02757	5.7	-2.5	8.01067					5.7	-2.5	0	5.7	-2.5	0	5.7	-2.5	0	5.7	-2.5	0	5.7	-2.5	0
																5.8	-2.5	7.73708	5.8	-2.5	7.99959	5.8	-2.5	8.01039	5.8	-2.5	8.0046	5.8	-2.5	7.98801					5.8	-2.5	0	5.8	-2.5	0	5.8	-2.5	0	5.8	-2.5	0	5.8	-2.5	0
																5.9	-2.5	7.71632	5.9	-2.5	7.97511	5.9	-2.5	7.98516	5.9	-2.5	7.97939	5.9	-2.5	7.9631					5.9	-2.5	0	5.9	-2.5	0	5.9	-2.5	0	5.9	-2.5	0	5.9	-2.5	0
																6	-2.5	7.6935	6	-2.5	7.94839	6	-2.5	7.95768	6	-2.5	7.95192	6	-2.5	7.93593					6	-2.5	0	6	-2.5	0	6	-2.5	0	6	-2.5	0	6	-2.5	0
																6.1	-2.5	7.66861	6.1	-2.5	7.91942	6.1	-2.5	7.92797	6.1	-2.5	7.92221	6.1	-2.5	7.90651					6.1	-2.5	0	6.1	-2.5	0	6.1	-2.5	0	6.1	-2.5	0	6.1	-2.5	0
																6.2	-2.5	7.64167	6.2	-2.5	7.88821	6.2	-2.5	7.89601	6.2	-2.5	7.89026	6.2	-2.5	7.87483					6.2	-2.5	0	6.2	-2.5	0	6.2	-2.5	0	6.2	-2.5	0	6.2	-2.5	0
																6.3	-2.5	7.61259	6.3	-2.5	7.8547	6.3	-2.5	7.86176	6.3	-2.5	7.85601	6.3	-2.5	7.84085					6.3	-2.5	0	6.3	-2.5	0	6.3	-2.5	0	6.3	-2.5	0	6.3	-2.5	0
																6.4	-2.5	7.58145	6.4	-2.5	7.81904	6.4	-2.5	7.82537	6.4	-2.5	7.81963	6.4	-2.5	7.80473					6.4	-2.5	0	6.4	-2.5	0	6.4	-2.5	0	6.4	-2.5	0	6.4	-2.5	0
																6.5	-2.5	7.54836	6.5	-2.5	7.78135	6.5	-2.5	7.78699	6.5	-2.5	7.78125	6.5	-2.5	7.76661					6.5	-2.5	0	6.5	-2.5	0	6.5	-2.5	0	6.5	-2.5	0	6.5	-2.5	0
																6.6	-2.5	7.51331	6.6	-2.5	7.74164	6.6	-2.5	7.74661	6.6	-2.5	7.74089	6.6	-2.5	7.7265					6.6	-2.5	0	6.6	-2.5	0	6.6	-2.5	0	6.6	-2.5	0	6.6	-2.5	0
																6.7	-2.5	7.47632	6.7	-2.5	7.69991	6.7	-2.5	7.70423	6.7	-2.5	7.69852	6.7	-2.5	7.68439					6.7	-2.5	0	6.7	-2.5	0	6.7	-2.5	0	6.7	-2.5	0	6.7	-2.5	0
																6.8	-2.5	7.43736	6.8	-2.5	7.65616	6.8	-2.5	7.65985	6.8	-2.5	7.65417	6.8	-2.5	7.64028					6.8	-2.5	0	6.8	-2.5	0	6.8	-2.5	0	6.8	-2.5	0	6.8	-2.5	0
																6.9	-2.5	7.39648	6.9	-2.5	7.61044	6.9	-2.5	7.61354	6.9	-2.5	7.60789	6.9	-2.5	7.59425					6.9	-2.5	0	6.9	-2.5	0	6.9	-2.5	0	6.9	-2.5	0	6.9	-2.5	0
																7	-2.5	7.3542	7	-2.5	7.56337	7	-2.5	7.56591	7	-2.5	7.5603	7	-2.5	7.5469					7	-2.5	0	7	-2.5	0	7	-2.5	0	7	-2.5	0	7	-2.5	0
																7.1	-2.5	7.31057	7.1	-2.5	7.51501	7.1	-2.5	7.51702	7.1	-2.5	7.51147	7.1	-2.5	7.4983					7.1	-2.5	0	7.1	-2.5	0	7.1	-2.5	0	7.1	-2.5	0	7.1	-2.5	0
																7.2	-2.5	7.26561	7.2	-2.5	7.46536	7.2	-2.5	7.46688	7.2	-2.5	7.46139	7.2	-2.5	7.44846					7.2	-2.5	0	7.2	-2.5	0	7.2	-2.5	0	7.2	-2.5	0	7.2	-2.5	0
																7.3	-2.5	7.21931	7.3	-2.5	7.41442	7.3	-2.5	7.41549	7.3	-2.5	7.41007	7.3	-2.5	7.39737					7.3	-2.5	0	7.3	-2.5	0	7.3	-2.5	0	7.3	-2.5	0	7.3	-2.5	0
																7.4	-2.5	7.17166	7.4	-2.5	7.36218	7.4	-2.5	7.36283	7.4	-2.5	7.35749	7.4	-2.5	7.34503					7.4	-2.5	0	7.4	-2.5	0	7.4	-2.5	0	7.4	-2.5	0	7.4	-2.5	0
																7.5	-2.5	7.12318	7.5	-2.5	7.30923	7.5	-2.5	7.3095	7.5	-2.5	7.30425	7.5	-2.5	7.29201					7.5	-2.5	0	7.5	-2.5	0	7.5	-2.5	0	7.5	-2.5	0	7.5	-2.5	0
																7.6	-2.5	7.07445	7.6	-2.5	7.25617	7.6	-2.5	7.25609	7.6	-2.5	7.25095	7.6	-2.5	7.23894					7.6	-2.5	0	7.6	-2.5	0	7.6	-2.5	0	7.6	-2.5	0	7.6	-2.5	0
																7.7	-2.5	7.02547	7.7	-2.5	7.20302	7.7	-2.5	7.20263	7.7	-2.5	7.1976	7.7	-2.5	7.18581					7.7	-2.5	0	7.7	-2.5	0	7.7	-2.5	0	7.7	-2.5	0	7.7	-2.5	0
																7.8	-2.5	6.97625	7.8	-2.5	7.14978	7.8	-2.5	7.1491	7.8	-2.5	7.14419	7.8	-2.5	7.13263					7.8	-2.5	0	7.8	-2.5	0	7.8	-2.5	0	7.8	-2.5	0	7.8	-2.5	0
																7.9	-2.5	6.92678	7.9	-2.5	7.09643	7.9	-2.5	7.09551	7.9	-2.5	7.09073	7.9	-2.5	7.07938					7.9	-2.5	0	7.9	-2.5	0	7.9	-2.5	0	7.9	-2.5	0	7.9	-2.5	0
																8	-2.5	6.87718	8	-2.5	7.04311	8	-2.5	7.04199	8	-2.5	7.03734	8	-2.5	7.02621					8	-2.5	0	8	-2.5	0	8	-2.5	0	8	-2.5	0	8	-2.5	0
																8.1	-2.5	6.82836	8.1	-2.5	6.99079	8.1	-2.5	6.98948	8.1	-2.5	6.98498	8.1	-2.5	6.97406					8.1	-2.5	0	8.1	-2.5	0	8.1	-2.5	0	8.1	-2.5	0	8.1	-2.5	0
																8.2	-2.5	6.78051	8.2	-2.5	6.93964	8.2	-2.5	6.93817	8.2	-2.5	6.93382	8.2	-2.5	6.92312					8.2	-2.5	0	8.2	-2.5	0	8.2	-2.5	0	8.2	-2.5	0	8.2	-2.5	0
																8.3	-2.5	6.73364	8.3	-2.5	6.88967	8.3	-2.5	6.88807	8.3	-2.5	6.88388	8.3	-2.5	6.87338					8.3	-2.5	0	8.3	-2.5	0	8.3	-2.5	0	8.3	-2.5	0	8.3	-2.5	0
																8.4	-2.5	6.68774	8.4	-2.5	6.84087	8.4	-2.5	6.83918	8.4	-2.5	6.83514	8.4	-2.5	6.82484					8.4	-2.5	0	8.4	-2.5	0	8.4	-2.5	0	8.4	-2.5	0	8.4	-2.5	0
																8.5	-2.5	6.64281	8.5	-2.5	6.79326	8.5	-2.5	6.79148	8.5	-2.5	6.78761	8.5	-2.5	6.77751					8.5	-2.5	0	8.5	-2.5	0	8.5	-2.5	0	8.5	-2.5	0	8.5	-2.5	0
																8.6	-2.5	6.59923	8.6	-2.5	6.74721	8.6	-2.5	6.74538	8.6	-2.5	6.74167	8.6	-2.5	6.73177					8.6	-2.5	0	8.6	-2.5	0	8.6	-2.5	0	8.6	-2.5	0	8.6	-2.5	0
																8.7	-2.5	6.55744	8.7	-2.5	6.70316	8.7	-2.5	6.7013	8.7	-2.5	6.69775	8.7	-2.5	6.68804					8.7	-2.5	0	8.7	-2.5	0	8.7	-2.5	0	8.7	-2.5	0	8.7	-2.5	0
																8.8	-2.5	6.5174	8.8	-2.5	6.66107	8.8	-2.5	6.65919	8.8	-2.5	6.65581	8.8	-2.5	6.64628					8.8	-2.5	0	8.8	-2.5	0	8.8	-2.5	0	8.8	-2.5	0	8.8	-2.5	0
																8.9	-2.5	6.47911	8.9	-2.5	6.62094	8.9	-2.5	6.61905	8.9	-2.5	6.61583	8.9	-2.5	6.60649					8.9	-2.5	0	8.9	-2.5	0	8.9	-2.5	0	8.9	-2.5	0	8.9	-2.5	0
																9	-2.5	6.44257	9	-2.5	6.58277	9	-2.5	6.58089	9	-2.5	6.57783	9	-2.5	6.56866					9	-2.5	0	9	-2.5	0	9	-2.5	0	9	-2.5	0	9	-2.5	0
																9.1	-2.5	6.40779	9.1	-2.5	6.54656	9.1	-2.5	6.54471	9.1	-2.5	6.54181	9.1	-2.5	6.53281					9.1	-2.5	0	9.1	-2.5	0	9.1	-2.5	0	9.1	-2.5	0	9.1	-2.5	0
																9.2	-2.5	6.37502	9.2	-2.5	6.51257	9.2	-2.5	6.51075	9.2	-2.5	6.50802	9.2	-2.5	6.49917					9.2	-2.5	0	9.2	-2.5	0	9.2	-2.5	0	9.2	-2.5	0	9.2	-2.5	0
																9.3	-2.5	6.34405	9.3	-2.5	6.48055	9.3	-2.5	6.47878	9.3	-2.5	6.4762	9.3	-2.5	6.46751					9.3	-2.5	0	9.3	-2.5	0	9.3	-2.5	0	9.3	-2.5	0	9.3	-2.5	0
																9.4	-2.5	6.31489	9.4	-2.5	6.45051	9.4	-2.5	6.44879	9.4	-2.5	6.44636	9.4	-2.5	6.43781					9.4	-2.5	0	9.4	-2.5	0	9.4	-2.5	0	9.4	-2.5	0	9.4	-2.5	0
																9.5	-2.5	6.28753	9.5	-2.5	6.42244	9.5	-2.5	6.42078	9.5	-2.5	6.41849	9.5	-2.5	6.41008					9.5	-2.5	0	9.5	-2.5	0	9.5	-2.5	0	9.5	-2.5	0	9.5	-2.5	0
																9.6	-2.5	6.26196	9.6	-2.5	6.39635	9.6	-2.5	6.39474	9.6	-2.5	6.3926	9.6	-2.5	6.38432					9.6	-2.5	0	9.6	-2.5	0	9.6	-2.5	0	9.6	-2.5	0	9.6	-2.5	0
																9.7	-2.5	6.23821	9.7	-2.5	6.37223	9.7	-2.5	6.3707	9.7	-2.5	6.36869	9.7	-2.5	6.36053					9.7	-2.5	0	9.7	-2.5	0	9.7	-2.5	0	9.7	-2.5	0	9.7	-2.5	0
																9.8	-2.5	6.216	9.8	-2.5	6.3498	9.8	-2.5	6.34833	9.8	-2.5	6.34646	9.8	-2.5	6.33842					9.8	-2.5	0	9.8	-2.5	0	9.8	-2.5	0	9.8	-2.5	0	9.8	-2.5	0
																9.9	-2.5	6.1952	9.9	-2.5	6.3289	9.9	-2.5	6.3275	9.9	-2.5	6.32575	9.9	-2.5	6.31782					9.9	-2.5	0	9.9	-2.5	0	9.9	-2.5	0	9.9	-2.5	0	9.9	-2.5	0
																10	-2.5	6.17581	10	-2.5	6.30952	10	-2.5	6.3082	10	-2.5	6.30657	10	-2.5	6.29874					10	-2.5	0	10	-2.5	0	10	-2.5	0	10	-2.5	0	10	-2.5	0
																10.1	-2.5	6.15782	10.1	-2.5	6.29168	10.1	-2.5	6.29042	10.1	-2.5	6.28891	10.1	-2.5	6.28118					10.1	-2.5	0	10.1	-2.5	0	10.1	-2.5	0	10.1	-2.5	0	10.1	-2.5	0
																10.2	-2.5	6.14123	10.2	-2.5	6.27536	10.2	-2.5	6.27418	10.2	-2.5	6.27277	10.2	-2.5	6.26514					10.2	-2.5	0	10.2	-2.5	0	10.2	-2.5	0	10.2	-2.5	0	10.2	-2.5	0
																10.3	-2.5	6.12594	10.3	-2.5	6.26046	10.3	-2.5	6.25934	10.3	-2.5	6.25804	10.3	-2.5	6.25049					10.3	-2.5	0	10.3	-2.5	0	10.3	-2.5	0	10.3	-2.5	0	10.3	-2.5	0
																10.4	-2.5	6.11162	10.4	-2.5	6.24661	10.4	-2.5	6.24556	10.4	-2.5	6.24435	10.4	-2.5	6.23689					10.4	-2.5	0	10.4	-2.5	0	10.4	-2.5	0	10.4	-2.5	0	10.4	-2.5	0
																10.5	-2.5	6.09826	10.5	-2.5	6.23379	10.5	-2.5	6.23281	10.5	-2.5	6.2317	10.5	-2.5	6.22431					10.5	-2.5	0	10.5	-2.5	0	10.5	-2.5	0	10.5	-2.5	0	10.5	-2.5	0
																10.6	-2.5	6.08586	10.6	-2.5	6.22202	10.6	-2.5	6.2211	10.6	-2.5	6.22008	10.6	-2.5	6.21276					10.6	-2.5	0	10.6	-2.5	0	10.6	-2.5	0	10.6	-2.5	0	10.6	-2.5	0
																10.7	-2.5	6.07442	10.7	-2.5	6.21128	10.7	-2.5	6.21043	10.7	-2.5	6.20948	10.7	-2.5	6.20223					10.7	-2.5	0	10.7	-2.5	0	10.7	-2.5	0	10.7	-2.5	0	10.7	-2.5	0
																10.8	-2.5	6.06393	10.8	-2.5	6.20158	10.8	-2.5	6.20079	10.8	-2.5	6.19992	10.8	-2.5	6.19273					10.8	-2.5	0	10.8	-2.5	0	10.8	-2.5	0	10.8	-2.5	0	10.8	-2.5	0
																10.9	-2.5	6.0542	10.9	-2.5	6.1927	10.9	-2.5	6.19197	10.9	-2.5	6.19117	10.9	-2.5	6.18403					10.9	-2.5	0	10.9	-2.5	0	10.9	-2.5	0	10.9	-2.5	0	10.9	-2.5	0
																11	-2.5	6.04509	11	-2.5	6.18449	11	-2.5	6.1838	11	-2.5	6.18307	11	-2.5	6.17599					11	-2.5	0	11	-2.5	0	11	-2.5	0	11	-2.5	0	11	-2.5	0
																11.1	-2.5	6.03659	11.1	-2.5	6.17694	11.1	-2.5	6.17631	11.1	-2.5	6.17564	11.1	-2.5	6.1686					11.1	-2.5	0	11.1	-2.5	0	11.1	-2.5	0	11.1	-2.5	0	11.1	-2.5	0
																11.2	-2.5	6.02872	11.2	-2.5	6.17005	11.2	-2.5	6.16947	11.2	-2.5	6.16886	11.2	-2.5	6.16187					11.2	-2.5	0	11.2	-2.5	0	11.2	-2.5	0	11.2	-2.5	0	11.2	-2.5	0
																11.3	-2.5	6.02146	11.3	-2.5	6.16383	11.3	-2.5	6.1633	11.3	-2.5	6.16274	11.3	-2.5	6.15579					11.3	-2.5	0	11.3	-2.5	0	11.3	-2.5	0	11.3	-2.5	0	11.3	-2.5	0
																11.4	-2.5	6.0148	11.4	-2.5	6.15826	11.4	-2.5	6.15777	11.4	-2.5	6.15726	11.4	-2.5	6.15035					11.4	-2.5	0	11.4	-2.5	0	11.4	-2.5	0	11.4	-2.5	0	11.4	-2.5	0
																11.5	-2.5	6.00857	11.5	-2.5	6.15314	11.5	-2.5	6.15269	11.5	-2.5	6.15222	11.5	-2.5	6.14535					11.5	-2.5	0	11.5	-2.5	0	11.5	-2.5	0	11.5	-2.5	0	11.5	-2.5	0
																11.6	-2.5	6.00273	11.6	-2.5	6.14843	11.6	-2.5	6.14802	11.6	-2.5	6.14759	11.6	-2.5	6.14075					11.6	-2.5	0	11.6	-2.5	0	11.6	-2.5	0	11.6	-2.5	0	11.6	-2.5	0
																11.7	-2.5	5.99728	11.7	-2.5	6.14414	11.7	-2.5	6.14376	11.7	-2.5	6.14337	11.7	-2.5	6.13657					11.7	-2.5	0	11.7	-2.5	0	11.7	-2.5	0	11.7	-2.5	0	11.7	-2.5	0
																11.8	-2.5	5.99222	11.8	-2.5	6.14026	11.8	-2.5	6.13991	11.8	-2.5	6.13956	11.8	-2.5	6.13278					11.8	-2.5	0	11.8	-2.5	0	11.8	-2.5	0	11.8	-2.5	0	11.8	-2.5	0
																11.9	-2.5	5.98755	11.9	-2.5	6.13679	11.9	-2.5	6.13648	11.9	-2.5	6.13616	11.9	-2.5	6.1294					11.9	-2.5	0	11.9	-2.5	0	11.9	-2.5	0	11.9	-2.5	0	11.9	-2.5	0
																12	-2.5	5.98323	12	-2.5	6.13369	12	-2.5	6.13341	12	-2.5	6.13312	12	-2.5	6.12639					12	-2.5	0	12	-2.5	0	12	-2.5	0	12	-2.5	0	12	-2.5	0
																-12	-2.4	5.40826	-12	-2.4	5.5059	-12	-2.4	5.50543	-12	-2.4	5.50504	-12	-2.4	5.49715					-12	-2.4	0	-12	-2.4	0	-12	-2.4	0	-12	-2.4	0	-12	-2.4	0
																-11.9	-2.4	5.39644	-11.9	-2.4	5.49282	-11.9	-2.4	5.4923	-11.9	-2.4	5.49187	-11.9	-2.4	5.48393					-11.9	-2.4	0	-11.9	-2.4	0	-11.9	-2.4	0	-11.9	-2.4	0	-11.9	-2.4	0
																-11.8	-2.4	5.3842	-11.8	-2.4	5.47935	-11.8	-2.4	5.47878	-11.8	-2.4	5.4783	-11.8	-2.4	5.4703					-11.8	-2.4	0	-11.8	-2.4	0	-11.8	-2.4	0	-11.8	-2.4	0	-11.8	-2.4	0
																-11.7	-2.4	5.37155	-11.7	-2.4	5.4655	-11.7	-2.4	5.46488	-11.7	-2.4	5.46435	-11.7	-2.4	5.45627					-11.7	-2.4	0	-11.7	-2.4	0	-11.7	-2.4	0	-11.7	-2.4	0	-11.7	-2.4	0
																-11.6	-2.4	5.35849	-11.6	-2.4	5.45128	-11.6	-2.4	5.45059	-11.6	-2.4	5.45001	-11.6	-2.4	5.44186					-11.6	-2.4	0	-11.6	-2.4	0	-11.6	-2.4	0	-11.6	-2.4	0	-11.6	-2.4	0
																-11.5	-2.4	5.34502	-11.5	-2.4	5.43669	-11.5	-2.4	5.43593	-11.5	-2.4	5.43528	-11.5	-2.4	5.42705					-11.5	-2.4	0	-11.5	-2.4	0	-11.5	-2.4	0	-11.5	-2.4	0	-11.5	-2.4	0
																-11.4	-2.4	5.33113	-11.4	-2.4	5.42172	-11.4	-2.4	5.42088	-11.4	-2.4	5.42017	-11.4	-2.4	5.41186					-11.4	-2.4	0	-11.4	-2.4	0	-11.4	-2.4	0	-11.4	-2.4	0	-11.4	-2.4	0
																-11.3	-2.4	5.31682	-11.3	-2.4	5.40636	-11.3	-2.4	5.40544	-11.3	-2.4	5.40466	-11.3	-2.4	5.39626					-11.3	-2.4	0	-11.3	-2.4	0	-11.3	-2.4	0	-11.3	-2.4	0	-11.3	-2.4	0
																-11.2	-2.4	5.30217	-11.2	-2.4	5.39072	-11.2	-2.4	5.38972	-11.2	-2.4	5.38886	-11.2	-2.4	5.38036					-11.2	-2.4	0	-11.2	-2.4	0	-11.2	-2.4	0	-11.2	-2.4	0	-11.2	-2.4	0
																-11.1	-2.4	5.28721	-11.1	-2.4	5.37483	-11.1	-2.4	5.37374	-11.1	-2.4	5.37279	-11.1	-2.4	5.36419					-11.1	-2.4	0	-11.1	-2.4	0	-11.1	-2.4	0	-11.1	-2.4	0	-11.1	-2.4	0
																-11	-2.4	5.27193	-11	-2.4	5.35869	-11	-2.4	5.35749	-11	-2.4	5.35646	-11	-2.4	5.34774					-11	-2.4	0	-11	-2.4	0	-11	-2.4	0	-11	-2.4	0	-11	-2.4	0
																-10.9	-2.4	5.25633	-10.9	-2.4	5.34229	-10.9	-2.4	5.34099	-10.9	-2.4	5.33985	-10.9	-2.4	5.33102					-10.9	-2.4	0	-10.9	-2.4	0	-10.9	-2.4	0	-10.9	-2.4	0	-10.9	-2.4	0
																-10.8	-2.4	5.24042	-10.8	-2.4	5.32564	-10.8	-2.4	5.32422	-10.8	-2.4	5.32298	-10.8	-2.4	5.31402					-10.8	-2.4	0	-10.8	-2.4	0	-10.8	-2.4	0	-10.8	-2.4	0	-10.8	-2.4	0
																-10.7	-2.4	5.22424	-10.7	-2.4	5.30881	-10.7	-2.4	5.30726	-10.7	-2.4	5.30591	-10.7	-2.4	5.29681					-10.7	-2.4	0	-10.7	-2.4	0	-10.7	-2.4	0	-10.7	-2.4	0	-10.7	-2.4	0
																-10.6	-2.4	5.2081	-10.6	-2.4	5.2921	-10.6	-2.4	5.29042	-10.6	-2.4	5.28895	-10.6	-2.4	5.27971					-10.6	-2.4	0	-10.6	-2.4	0	-10.6	-2.4	0	-10.6	-2.4	0	-10.6	-2.4	0
																-10.5	-2.4	5.19199	-10.5	-2.4	5.27553	-10.5	-2.4	5.27371	-10.5	-2.4	5.2721	-10.5	-2.4	5.26271					-10.5	-2.4	0	-10.5	-2.4	0	-10.5	-2.4	0	-10.5	-2.4	0	-10.5	-2.4	0
																-10.4	-2.4	5.17591	-10.4	-2.4	5.25908	-10.4	-2.4	5.25711	-10.4	-2.4	5.25536	-10.4	-2.4	5.24581					-10.4	-2.4	0	-10.4	-2.4	0	-10.4	-2.4	0	-10.4	-2.4	0	-10.4	-2.4	0
																-10.3	-2.4	5.15987	-10.3	-2.4	5.24277	-10.3	-2.4	5.24063	-10.3	-2.4	5.23873	-10.3	-2.4	5.22901					-10.3	-2.4	0	-10.3	-2.4	0	-10.3	-2.4	0	-10.3	-2.4	0	-10.3	-2.4	0
																-10.2	-2.4	5.14384	-10.2	-2.4	5.22656	-10.2	-2.4	5.22426	-10.2	-2.4	5.22219	-10.2	-2.4	5.2123					-10.2	-2.4	0	-10.2	-2.4	0	-10.2	-2.4	0	-10.2	-2.4	0	-10.2	-2.4	0
																-10.1	-2.4	5.12835	-10.1	-2.4	5.21102	-10.1	-2.4	5.20854	-10.1	-2.4	5.2063	-10.1	-2.4	5.19622					-10.1	-2.4	0	-10.1	-2.4	0	-10.1	-2.4	0	-10.1	-2.4	0	-10.1	-2.4	0
																-10	-2.4	5.1137	-10	-2.4	5.19645	-10	-2.4	5.19378	-10	-2.4	5.19136	-10	-2.4	5.18108					-10	-2.4	0	-10	-2.4	0	-10	-2.4	0	-10	-2.4	0	-10	-2.4	0
																-9.9	-2.4	5.0999	-9.9	-2.4	5.18285	-9.9	-2.4	5.17998	-9.9	-2.4	5.17737	-9.9	-2.4	5.16688					-9.9	-2.4	0	-9.9	-2.4	0	-9.9	-2.4	0	-9.9	-2.4	0	-9.9	-2.4	0
																-9.8	-2.4	5.08693	-9.8	-2.4	5.17022	-9.8	-2.4	5.16715	-9.8	-2.4	5.16433	-9.8	-2.4	5.15363					-9.8	-2.4	0	-9.8	-2.4	0	-9.8	-2.4	0	-9.8	-2.4	0	-9.8	-2.4	0
																-9.7	-2.4	5.0748	-9.7	-2.4	5.15856	-9.7	-2.4	5.15528	-9.7	-2.4	5.15224	-9.7	-2.4	5.14131					-9.7	-2.4	0	-9.7	-2.4	0	-9.7	-2.4	0	-9.7	-2.4	0	-9.7	-2.4	0
																-9.6	-2.4	5.06373	-9.6	-2.4	5.1481	-9.6	-2.4	5.1446	-9.6	-2.4	5.14132	-9.6	-2.4	5.13016					-9.6	-2.4	0	-9.6	-2.4	0	-9.6	-2.4	0	-9.6	-2.4	0	-9.6	-2.4	0
																-9.5	-2.4	5.05465	-9.5	-2.4	5.13979	-9.5	-2.4	5.13606	-9.5	-2.4	5.13254	-9.5	-2.4	5.12113					-9.5	-2.4	0	-9.5	-2.4	0	-9.5	-2.4	0	-9.5	-2.4	0	-9.5	-2.4	0
																-9.4	-2.4	5.04765	-9.4	-2.4	5.13372	-9.4	-2.4	5.12976	-9.4	-2.4	5.12599	-9.4	-2.4	5.11433					-9.4	-2.4	0	-9.4	-2.4	0	-9.4	-2.4	0	-9.4	-2.4	0	-9.4	-2.4	0
																-9.3	-2.4	5.04274	-9.3	-2.4	5.12991	-9.3	-2.4	5.12571	-9.3	-2.4	5.12167	-9.3	-2.4	5.10975					-9.3	-2.4	0	-9.3	-2.4	0	-9.3	-2.4	0	-9.3	-2.4	0	-9.3	-2.4	0
																-9.2	-2.4	5.03992	-9.2	-2.4	5.12834	-9.2	-2.4	5.1239	-9.2	-2.4	5.11958	-9.2	-2.4	5.10739					-9.2	-2.4	0	-9.2	-2.4	0	-9.2	-2.4	0	-9.2	-2.4	0	-9.2	-2.4	0
																-9.1	-2.4	5.03919	-9.1	-2.4	5.12903	-9.1	-2.4	5.12433	-9.1	-2.4	5.11973	-9.1	-2.4	5.10725					-9.1	-2.4	0	-9.1	-2.4	0	-9.1	-2.4	0	-9.1	-2.4	0	-9.1	-2.4	0
																-9	-2.4	5.0413	-9	-2.4	5.13273	-9	-2.4	5.12778	-9	-2.4	5.12288	-9	-2.4	5.11011					-9	-2.4	0	-9	-2.4	0	-9	-2.4	0	-9	-2.4	0	-9	-2.4	0
																-8.9	-2.4	5.04654	-8.9	-2.4	5.13976	-8.9	-2.4	5.13456	-8.9	-2.4	5.12934	-8.9	-2.4	5.11627					-8.9	-2.4	0	-8.9	-2.4	0	-8.9	-2.4	0	-8.9	-2.4	0	-8.9	-2.4	0
																-8.8	-2.4	5.05492	-8.8	-2.4	5.1501	-8.8	-2.4	5.14465	-8.8	-2.4	5.13911	-8.8	-2.4	5.12574					-8.8	-2.4	0	-8.8	-2.4	0	-8.8	-2.4	0	-8.8	-2.4	0	-8.8	-2.4	0
																-8.7	-2.4	5.06643	-8.7	-2.4	5.16375	-8.7	-2.4	5.15805	-8.7	-2.4	5.15219	-8.7	-2.4	5.1385					-8.7	-2.4	0	-8.7	-2.4	0	-8.7	-2.4	0	-8.7	-2.4	0	-8.7	-2.4	0
																-8.6	-2.4	5.08108	-8.6	-2.4	5.18072	-8.6	-2.4	5.17478	-8.6	-2.4	5.16858	-8.6	-2.4	5.15456					-8.6	-2.4	0	-8.6	-2.4	0	-8.6	-2.4	0	-8.6	-2.4	0	-8.6	-2.4	0
																-8.5	-2.4	5.099	-8.5	-2.4	5.20114	-8.5	-2.4	5.19496	-8.5	-2.4	5.18841	-8.5	-2.4	5.17407					-8.5	-2.4	0	-8.5	-2.4	0	-8.5	-2.4	0	-8.5	-2.4	0	-8.5	-2.4	0
																-8.4	-2.4	5.12038	-8.4	-2.4	5.22521	-8.4	-2.4	5.2188	-8.4	-2.4	5.2119	-8.4	-2.4	5.19722					-8.4	-2.4	0	-8.4	-2.4	0	-8.4	-2.4	0	-8.4	-2.4	0	-8.4	-2.4	0
																-8.3	-2.4	5.1449	-8.3	-2.4	5.25259	-8.3	-2.4	5.24596	-8.3	-2.4	5.23871	-8.3	-2.4	5.22369					-8.3	-2.4	0	-8.3	-2.4	0	-8.3	-2.4	0	-8.3	-2.4	0	-8.3	-2.4	0
																-8.2	-2.4	5.17257	-8.2	-2.4	5.28328	-8.2	-2.4	5.27646	-8.2	-2.4	5.26885	-8.2	-2.4	5.25348					-8.2	-2.4	0	-8.2	-2.4	0	-8.2	-2.4	0	-8.2	-2.4	0	-8.2	-2.4	0
																-8.1	-2.4	5.20337	-8.1	-2.4	5.31729	-8.1	-2.4	5.31028	-8.1	-2.4	5.30231	-8.1	-2.4	5.28659					-8.1	-2.4	0	-8.1	-2.4	0	-8.1	-2.4	0	-8.1	-2.4	0	-8.1	-2.4	0
																-8	-2.4	5.23732	-8	-2.4	5.35461	-8	-2.4	5.34743	-8	-2.4	5.3391	-8	-2.4	5.32302					-8	-2.4	0	-8	-2.4	0	-8	-2.4	0	-8	-2.4	0	-8	-2.4	0
																-7.9	-2.4	5.27439	-7.9	-2.4	5.39521	-7.9	-2.4	5.38788	-7.9	-2.4	5.37919	-7.9	-2.4	5.36275					-7.9	-2.4	0	-7.9	-2.4	0	-7.9	-2.4	0	-7.9	-2.4	0	-7.9	-2.4	0
																-7.8	-2.4	5.31374	-7.8	-2.4	5.43825	-7.8	-2.4	5.43079	-7.8	-2.4	5.42174	-7.8	-2.4	5.40493					-7.8	-2.4	0	-7.8	-2.4	0	-7.8	-2.4	0	-7.8	-2.4	0	-7.8	-2.4	0
																-7.7	-2.4	5.35521	-7.7	-2.4	5.48351	-7.7	-2.4	5.47596	-7.7	-2.4	5.46654	-7.7	-2.4	5.44937					-7.7	-2.4	0	-7.7	-2.4	0	-7.7	-2.4	0	-7.7	-2.4	0	-7.7	-2.4	0
																-7.6	-2.4	5.39877	-7.6	-2.4	5.531	-7.6	-2.4	5.52337	-7.6	-2.4	5.51361	-7.6	-2.4	5.49607					-7.6	-2.4	0	-7.6	-2.4	0	-7.6	-2.4	0	-7.6	-2.4	0	-7.6	-2.4	0
																-7.5	-2.4	5.44444	-7.5	-2.4	5.58071	-7.5	-2.4	5.57305	-7.5	-2.4	5.56293	-7.5	-2.4	5.54503					-7.5	-2.4	0	-7.5	-2.4	0	-7.5	-2.4	0	-7.5	-2.4	0	-7.5	-2.4	0
																-7.4	-2.4	5.49222	-7.4	-2.4	5.63266	-7.4	-2.4	5.62498	-7.4	-2.4	5.61452	-7.4	-2.4	5.59624					-7.4	-2.4	0	-7.4	-2.4	0	-7.4	-2.4	0	-7.4	-2.4	0	-7.4	-2.4	0
																-7.3	-2.4	5.5415	-7.3	-2.4	5.68621	-7.3	-2.4	5.67856	-7.3	-2.4	5.66776	-7.3	-2.4	5.64911					-7.3	-2.4	0	-7.3	-2.4	0	-7.3	-2.4	0	-7.3	-2.4	0	-7.3	-2.4	0
																-7.2	-2.4	5.59153	-7.2	-2.4	5.74056	-7.2	-2.4	5.73296	-7.2	-2.4	5.72184	-7.2	-2.4	5.70281					-7.2	-2.4	0	-7.2	-2.4	0	-7.2	-2.4	0	-7.2	-2.4	0	-7.2	-2.4	0
																-7.1	-2.4	5.6423	-7.1	-2.4	5.7957	-7.1	-2.4	5.78819	-7.1	-2.4	5.77675	-7.1	-2.4	5.75735					-7.1	-2.4	0	-7.1	-2.4	0	-7.1	-2.4	0	-7.1	-2.4	0	-7.1	-2.4	0
																-7	-2.4	5.69382	-7	-2.4	5.85162	-7	-2.4	5.84424	-7	-2.4	5.83249	-7	-2.4	5.81272					-7	-2.4	0	-7	-2.4	0	-7	-2.4	0	-7	-2.4	0	-7	-2.4	0
																-6.9	-2.4	5.74607	-6.9	-2.4	5.90834	-6.9	-2.4	5.90112	-6.9	-2.4	5.88907	-6.9	-2.4	5.86893					-6.9	-2.4	0	-6.9	-2.4	0	-6.9	-2.4	0	-6.9	-2.4	0	-6.9	-2.4	0
																-6.8	-2.4	5.799	-6.8	-2.4	5.96577	-6.8	-2.4	5.95876	-6.8	-2.4	5.94642	-6.8	-2.4	5.92591					-6.8	-2.4	0	-6.8	-2.4	0	-6.8	-2.4	0	-6.8	-2.4	0	-6.8	-2.4	0
																-6.7	-2.4	5.85177	-6.7	-2.4	6.02303	-6.7	-2.4	6.01626	-6.7	-2.4	6.00365	-6.7	-2.4	5.98276					-6.7	-2.4	0	-6.7	-2.4	0	-6.7	-2.4	0	-6.7	-2.4	0	-6.7	-2.4	0
																-6.6	-2.4	5.90419	-6.6	-2.4	6.0799	-6.6	-2.4	6.07341	-6.6	-2.4	6.06053	-6.6	-2.4	6.03927					-6.6	-2.4	0	-6.6	-2.4	0	-6.6	-2.4	0	-6.6	-2.4	0	-6.6	-2.4	0
																-6.5	-2.4	5.95626	-6.5	-2.4	6.13637	-6.5	-2.4	6.13019	-6.5	-2.4	6.11706	-6.5	-2.4	6.09543					-6.5	-2.4	0	-6.5	-2.4	0	-6.5	-2.4	0	-6.5	-2.4	0	-6.5	-2.4	0
																-6.4	-2.4	6.00796	-6.4	-2.4	6.19245	-6.4	-2.4	6.18661	-6.4	-2.4	6.17324	-6.4	-2.4	6.15124					-6.4	-2.4	0	-6.4	-2.4	0	-6.4	-2.4	0	-6.4	-2.4	0	-6.4	-2.4	0
																-6.3	-2.4	6.05931	-6.3	-2.4	6.24813	-6.3	-2.4	6.24268	-6.3	-2.4	6.22907	-6.3	-2.4	6.2067					-6.3	-2.4	0	-6.3	-2.4	0	-6.3	-2.4	0	-6.3	-2.4	0	-6.3	-2.4	0
																-6.2	-2.4	6.11012	-6.2	-2.4	6.30321	-6.2	-2.4	6.29817	-6.2	-2.4	6.28434	-6.2	-2.4	6.2616					-6.2	-2.4	0	-6.2	-2.4	0	-6.2	-2.4	0	-6.2	-2.4	0	-6.2	-2.4	0
																-6.1	-2.4	6.15991	-6.1	-2.4	6.35715	-6.1	-2.4	6.35256	-6.1	-2.4	6.33852	-6.1	-2.4	6.3154					-6.1	-2.4	0	-6.1	-2.4	0	-6.1	-2.4	0	-6.1	-2.4	0	-6.1	-2.4	0
																-6	-2.4	6.2087	-6	-2.4	6.40997	-6	-2.4	6.40585	-6	-2.4	6.39159	-6	-2.4	6.3681					-6	-2.4	0	-6	-2.4	0	-6	-2.4	0	-6	-2.4	0	-6	-2.4	0
																-5.9	-2.4	6.25648	-5.9	-2.4	6.46165	-5.9	-2.4	6.45803	-5.9	-2.4	6.44357	-5.9	-2.4	6.4197					-5.9	-2.4	0	-5.9	-2.4	0	-5.9	-2.4	0	-5.9	-2.4	0	-5.9	-2.4	0
																-5.8	-2.4	6.30325	-5.8	-2.4	6.51221	-5.8	-2.4	6.5091	-5.8	-2.4	6.49445	-5.8	-2.4	6.4702					-5.8	-2.4	0	-5.8	-2.4	0	-5.8	-2.4	0	-5.8	-2.4	0	-5.8	-2.4	0
																-5.7	-2.4	6.34902	-5.7	-2.4	6.56163	-5.7	-2.4	6.55907	-5.7	-2.4	6.54423	-5.7	-2.4	6.51959					-5.7	-2.4	0	-5.7	-2.4	0	-5.7	-2.4	0	-5.7	-2.4	0	-5.7	-2.4	0
																-5.6	-2.4	6.39357	-5.6	-2.4	6.60969	-5.6	-2.4	6.60769	-5.6	-2.4	6.59266	-5.6	-2.4	6.56764					-5.6	-2.4	0	-5.6	-2.4	0	-5.6	-2.4	0	-5.6	-2.4	0	-5.6	-2.4	0
																-5.5	-2.4	6.43685	-5.5	-2.4	6.65628	-5.5	-2.4	6.65485	-5.5	-2.4	6.63963	-5.5	-2.4	6.61422					-5.5	-2.4	0	-5.5	-2.4	0	-5.5	-2.4	0	-5.5	-2.4	0	-5.5	-2.4	0
																-5.4	-2.4	6.47887	-5.4	-2.4	6.70142	-5.4	-2.4	6.70057	-5.4	-2.4	6.68517	-5.4	-2.4	6.65936					-5.4	-2.4	0	-5.4	-2.4	0	-5.4	-2.4	0	-5.4	-2.4	0	-5.4	-2.4	0
																-5.3	-2.4	6.51962	-5.3	-2.4	6.74511	-5.3	-2.4	6.74484	-5.3	-2.4	6.72926	-5.3	-2.4	6.70305					-5.3	-2.4	0	-5.3	-2.4	0	-5.3	-2.4	0	-5.3	-2.4	0	-5.3	-2.4	0
																-5.2	-2.4	6.55911	-5.2	-2.4	6.78735	-5.2	-2.4	6.78767	-5.2	-2.4	6.77191	-5.2	-2.4	6.74529					-5.2	-2.4	0	-5.2	-2.4	0	-5.2	-2.4	0	-5.2	-2.4	0	-5.2	-2.4	0
																-5.1	-2.4	6.59733	-5.1	-2.4	6.82813	-5.1	-2.4	6.82904	-5.1	-2.4	6.81309	-5.1	-2.4	6.78606					-5.1	-2.4	0	-5.1	-2.4	0	-5.1	-2.4	0	-5.1	-2.4	0	-5.1	-2.4	0
																-5	-2.4	6.63422	-5	-2.4	6.86736	-5	-2.4	6.86887	-5	-2.4	6.85274	-5	-2.4	6.82529					-5	-2.4	0	-5	-2.4	0	-5	-2.4	0	-5	-2.4	0	-5	-2.4	0
																-4.9	-2.4	6.66987	-4.9	-2.4	6.90514	-4.9	-2.4	6.90723	-4.9	-2.4	6.8909	-4.9	-2.4	6.86303					-4.9	-2.4	0	-4.9	-2.4	0	-4.9	-2.4	0	-4.9	-2.4	0	-4.9	-2.4	0
																-4.8	-2.4	6.70428	-4.8	-2.4	6.94144	-4.8	-2.4	6.94411	-4.8	-2.4	6.92759	-4.8	-2.4	6.89929					-4.8	-2.4	0	-4.8	-2.4	0	-4.8	-2.4	0	-4.8	-2.4	0	-4.8	-2.4	0
																-4.7	-2.4	6.73743	-4.7	-2.4	6.97628	-4.7	-2.4	6.97952	-4.7	-2.4	6.9628	-4.7	-2.4	6.93407					-4.7	-2.4	0	-4.7	-2.4	0	-4.7	-2.4	0	-4.7	-2.4	0	-4.7	-2.4	0
																-4.6	-2.4	6.76934	-4.6	-2.4	7.00966	-4.6	-2.4	7.01346	-4.6	-2.4	6.99653	-4.6	-2.4	6.96736					-4.6	-2.4	0	-4.6	-2.4	0	-4.6	-2.4	0	-4.6	-2.4	0	-4.6	-2.4	0
																-4.5	-2.4	6.80001	-4.5	-2.4	7.04156	-4.5	-2.4	7.04591	-4.5	-2.4	7.02878	-4.5	-2.4	6.99916					-4.5	-2.4	0	-4.5	-2.4	0	-4.5	-2.4	0	-4.5	-2.4	0	-4.5	-2.4	0
																-4.4	-2.4	6.82955	-4.4	-2.4	7.07212	-4.4	-2.4	7.07701	-4.4	-2.4	7.05967	-4.4	-2.4	7.0296					-4.4	-2.4	0	-4.4	-2.4	0	-4.4	-2.4	0	-4.4	-2.4	0	-4.4	-2.4	0
																-4.3	-2.4	6.85802	-4.3	-2.4	7.1014	-4.3	-2.4	7.10679	-4.3	-2.4	7.08924	-4.3	-2.4	7.05872					-4.3	-2.4	0	-4.3	-2.4	0	-4.3	-2.4	0	-4.3	-2.4	0	-4.3	-2.4	0
																-4.2	-2.4	6.8854	-4.2	-2.4	7.12938	-4.2	-2.4	7.13527	-4.2	-2.4	7.1175	-4.2	-2.4	7.08653					-4.2	-2.4	0	-4.2	-2.4	0	-4.2	-2.4	0	-4.2	-2.4	0	-4.2	-2.4	0
																-4.1	-2.4	6.91171	-4.1	-2.4	7.15607	-4.1	-2.4	7.16244	-4.1	-2.4	7.14444	-4.1	-2.4	7.11302					-4.1	-2.4	0	-4.1	-2.4	0	-4.1	-2.4	0	-4.1	-2.4	0	-4.1	-2.4	0
																-4	-2.4	6.93693	-4	-2.4	7.18147	-4	-2.4	7.1883	-4	-2.4	7.17008	-4	-2.4	7.13819					-4	-2.4	0	-4	-2.4	0	-4	-2.4	0	-4	-2.4	0	-4	-2.4	0
																-3.9	-2.4	6.96115	-3.9	-2.4	7.20564	-3.9	-2.4	7.21292	-3.9	-2.4	7.19447	-3.9	-2.4	7.16213					-3.9	-2.4	0	-3.9	-2.4	0	-3.9	-2.4	0	-3.9	-2.4	0	-3.9	-2.4	0
																-3.8	-2.4	6.9845	-3.8	-2.4	7.22879	-3.8	-2.4	7.23648	-3.8	-2.4	7.2178	-3.8	-2.4	7.18501					-3.8	-2.4	0	-3.8	-2.4	0	-3.8	-2.4	0	-3.8	-2.4	0	-3.8	-2.4	0
																-3.7	-2.4	7.00699	-3.7	-2.4	7.25091	-3.7	-2.4	7.259	-3.7	-2.4	7.24009	-3.7	-2.4	7.20685					-3.7	-2.4	0	-3.7	-2.4	0	-3.7	-2.4	0	-3.7	-2.4	0	-3.7	-2.4	0
																-3.6	-2.4	7.02863	-3.6	-2.4	7.272	-3.6	-2.4	7.28047	-3.6	-2.4	7.26134	-3.6	-2.4	7.22765					-3.6	-2.4	0	-3.6	-2.4	0	-3.6	-2.4	0	-3.6	-2.4	0	-3.6	-2.4	0
																-3.5	-2.4	7.04942	-3.5	-2.4	7.29206	-3.5	-2.4	7.3009	-3.5	-2.4	7.28154	-3.5	-2.4	7.24741					-3.5	-2.4	0	-3.5	-2.4	0	-3.5	-2.4	0	-3.5	-2.4	0	-3.5	-2.4	0
																-3.4	-2.4	7.06935	-3.4	-2.4	7.3111	-3.4	-2.4	7.32029	-3.4	-2.4	7.30069	-3.4	-2.4	7.26613					-3.4	-2.4	0	-3.4	-2.4	0	-3.4	-2.4	0	-3.4	-2.4	0	-3.4	-2.4	0
																-3.3	-2.4	7.08856	-3.3	-2.4	7.3293	-3.3	-2.4	7.3388	-3.3	-2.4	7.31899	-3.3	-2.4	7.28399					-3.3	-2.4	0	-3.3	-2.4	0	-3.3	-2.4	0	-3.3	-2.4	0	-3.3	-2.4	0
																-3.2	-2.4	7.10714	-3.2	-2.4	7.34675	-3.2	-2.4	7.35656	-3.2	-2.4	7.33652	-3.2	-2.4	7.30111					-3.2	-2.4	0	-3.2	-2.4	0	-3.2	-2.4	0	-3.2	-2.4	0	-3.2	-2.4	0
																-3.1	-2.4	7.12509	-3.1	-2.4	7.36345	-3.1	-2.4	7.37356	-3.1	-2.4	7.35331	-3.1	-2.4	7.31748					-3.1	-2.4	0	-3.1	-2.4	0	-3.1	-2.4	0	-3.1	-2.4	0	-3.1	-2.4	0
																-3	-2.4	7.14239	-3	-2.4	7.37941	-3	-2.4	7.3898	-3	-2.4	7.36934	-3	-2.4	7.33311					-3	-2.4	0	-3	-2.4	0	-3	-2.4	0	-3	-2.4	0	-3	-2.4	0
																-2.9	-2.4	7.15906	-2.9	-2.4	7.39463	-2.9	-2.4	7.40529	-2.9	-2.4	7.38461	-2.9	-2.4	7.348					-2.9	-2.4	0	-2.9	-2.4	0	-2.9	-2.4	0	-2.9	-2.4	0	-2.9	-2.4	0
																-2.8	-2.4	7.17511	-2.8	-2.4	7.40914	-2.8	-2.4	7.42004	-2.8	-2.4	7.39916	-2.8	-2.4	7.36218					-2.8	-2.4	0	-2.8	-2.4	0	-2.8	-2.4	0	-2.8	-2.4	0	-2.8	-2.4	0
																-2.7	-2.4	7.19069	-2.7	-2.4	7.42313	-2.7	-2.4	7.43427	-2.7	-2.4	7.4132	-2.7	-2.4	7.37585					-2.7	-2.4	0	-2.7	-2.4	0	-2.7	-2.4	0	-2.7	-2.4	0	-2.7	-2.4	0
																-2.6	-2.4	7.20581	-2.6	-2.4	7.43663	-2.6	-2.4	7.44799	-2.6	-2.4	7.42674	-2.6	-2.4	7.38904					-2.6	-2.4	0	-2.6	-2.4	0	-2.6	-2.4	0	-2.6	-2.4	0	-2.6	-2.4	0
																-2.5	-2.4	7.22048	-2.5	-2.4	7.44964	-2.5	-2.4	7.46123	-2.5	-2.4	7.4398	-2.5	-2.4	7.40177					-2.5	-2.4	0	-2.5	-2.4	0	-2.5	-2.4	0	-2.5	-2.4	0	-2.5	-2.4	0
																-2.4	-2.4	7.2347	-2.4	-2.4	7.46217	-2.4	-2.4	7.47396	-2.4	-2.4	7.45237	-2.4	-2.4	7.41402					-2.4	-2.4	0	-2.4	-2.4	0	-2.4	-2.4	0	-2.4	-2.4	0	-2.4	-2.4	0
																-2.3	-2.4	7.24846	-2.3	-2.4	7.47421	-2.3	-2.4	7.4862	-2.3	-2.4	7.46445	-2.3	-2.4	7.4258					-2.3	-2.4	0	-2.3	-2.4	0	-2.3	-2.4	0	-2.3	-2.4	0	-2.3	-2.4	0
																-2.2	-2.4	7.26181	-2.2	-2.4	7.48584	-2.2	-2.4	7.49802	-2.2	-2.4	7.47613	-2.2	-2.4	7.43719					-2.2	-2.4	0	-2.2	-2.4	0	-2.2	-2.4	0	-2.2	-2.4	0	-2.2	-2.4	0
																-2.1	-2.4	7.27485	-2.1	-2.4	7.49718	-2.1	-2.4	7.50955	-2.1	-2.4	7.48753	-2.1	-2.4	7.44832					-2.1	-2.4	0	-2.1	-2.4	0	-2.1	-2.4	0	-2.1	-2.4	0	-2.1	-2.4	0
																-2	-2.4	7.28758	-2	-2.4	7.50825	-2	-2.4	7.52081	-2	-2.4	7.49866	-2	-2.4	7.45921					-2	-2.4	0	-2	-2.4	0	-2	-2.4	0	-2	-2.4	0	-2	-2.4	0
																-1.9	-2.4	7.29999	-1.9	-2.4	7.51905	-1.9	-2.4	7.53179	-1.9	-2.4	7.50953	-1.9	-2.4	7.46984					-1.9	-2.4	0	-1.9	-2.4	0	-1.9	-2.4	0	-1.9	-2.4	0	-1.9	-2.4	0
																-1.8	-2.4	7.31209	-1.8	-2.4	7.52956	-1.8	-2.4	7.54248	-1.8	-2.4	7.52013	-1.8	-2.4	7.48023					-1.8	-2.4	0	-1.8	-2.4	0	-1.8	-2.4	0	-1.8	-2.4	0	-1.8	-2.4	0
																-1.7	-2.4	7.32387	-1.7	-2.4	7.5398	-1.7	-2.4	7.5529	-1.7	-2.4	7.53047	-1.7	-2.4	7.49036					-1.7	-2.4	0	-1.7	-2.4	0	-1.7	-2.4	0	-1.7	-2.4	0	-1.7	-2.4	0
																-1.6	-2.4	7.33541	-1.6	-2.4	7.54988	-1.6	-2.4	7.56315	-1.6	-2.4	7.54065	-1.6	-2.4	7.50036					-1.6	-2.4	0	-1.6	-2.4	0	-1.6	-2.4	0	-1.6	-2.4	0	-1.6	-2.4	0
																-1.5	-2.4	7.34673	-1.5	-2.4	7.55984	-1.5	-2.4	7.57329	-1.5	-2.4	7.55073	-1.5	-2.4	7.51028					-1.5	-2.4	0	-1.5	-2.4	0	-1.5	-2.4	0	-1.5	-2.4	0	-1.5	-2.4	0
																-1.4	-2.4	7.35785	-1.4	-2.4	7.56968	-1.4	-2.4	7.58332	-1.4	-2.4	7.56072	-1.4	-2.4	7.52013					-1.4	-2.4	0	-1.4	-2.4	0	-1.4	-2.4	0	-1.4	-2.4	0	-1.4	-2.4	0
																-1.3	-2.4	7.36875	-1.3	-2.4	7.57942	-1.3	-2.4	7.59324	-1.3	-2.4	7.57061	-1.3	-2.4	7.52989					-1.3	-2.4	0	-1.3	-2.4	0	-1.3	-2.4	0	-1.3	-2.4	0	-1.3	-2.4	0
																-1.2	-2.4	7.37945	-1.2	-2.4	7.58904	-1.2	-2.4	7.60304	-1.2	-2.4	7.5804	-1.2	-2.4	7.53958					-1.2	-2.4	0	-1.2	-2.4	0	-1.2	-2.4	0	-1.2	-2.4	0	-1.2	-2.4	0
																-1.1	-2.4	7.38994	-1.1	-2.4	7.59856	-1.1	-2.4	7.61275	-1.1	-2.4	7.59011	-1.1	-2.4	7.5492					-1.1	-2.4	0	-1.1	-2.4	0	-1.1	-2.4	0	-1.1	-2.4	0	-1.1	-2.4	0
																-1	-2.4	7.40029	-1	-2.4	7.60808	-1	-2.4	7.62247	-1	-2.4	7.59984	-1	-2.4	7.55885					-1	-2.4	0	-1	-2.4	0	-1	-2.4	0	-1	-2.4	0	-1	-2.4	0
																-0.9	-2.4	7.41051	-0.9	-2.4	7.6176	-0.9	-2.4	7.63219	-0.9	-2.4	7.6096	-0.9	-2.4	7.56856					-0.9	-2.4	0	-0.9	-2.4	0	-0.9	-2.4	0	-0.9	-2.4	0	-0.9	-2.4	0
																-0.8	-2.4	7.4206	-0.8	-2.4	7.62714	-0.8	-2.4	7.64194	-0.8	-2.4	7.61939	-0.8	-2.4	7.57831					-0.8	-2.4	0	-0.8	-2.4	0	-0.8	-2.4	0	-0.8	-2.4	0	-0.8	-2.4	0
																-0.7	-2.4	7.43056	-0.7	-2.4	7.63669	-0.7	-2.4	7.6517	-0.7	-2.4	7.62921	-0.7	-2.4	7.58812					-0.7	-2.4	0	-0.7	-2.4	0	-0.7	-2.4	0	-0.7	-2.4	0	-0.7	-2.4	0
																-0.6	-2.4	7.4404	-0.6	-2.4	7.64625	-0.6	-2.4	7.66147	-0.6	-2.4	7.63906	-0.6	-2.4	7.59797					-0.6	-2.4	0	-0.6	-2.4	0	-0.6	-2.4	0	-0.6	-2.4	0	-0.6	-2.4	0
																-0.5	-2.4	7.45012	-0.5	-2.4	7.65585	-0.5	-2.4	7.6713	-0.5	-2.4	7.64898	-0.5	-2.4	7.60791					-0.5	-2.4	0	-0.5	-2.4	0	-0.5	-2.4	0	-0.5	-2.4	0	-0.5	-2.4	0
																-0.4	-2.4	7.45977	-0.4	-2.4	7.66555	-0.4	-2.4	7.68123	-0.4	-2.4	7.65901	-0.4	-2.4	7.61798					-0.4	-2.4	0	-0.4	-2.4	0	-0.4	-2.4	0	-0.4	-2.4	0	-0.4	-2.4	0
																-0.3	-2.4	7.46937	-0.3	-2.4	7.67535	-0.3	-2.4	7.69127	-0.3	-2.4	7.66918	-0.3	-2.4	7.6282					-0.3	-2.4	0	-0.3	-2.4	0	-0.3	-2.4	0	-0.3	-2.4	0	-0.3	-2.4	0
																-0.2	-2.4	7.4789	-0.2	-2.4	7.68525	-0.2	-2.4	7.70142	-0.2	-2.4	7.67947	-0.2	-2.4	7.63856					-0.2	-2.4	0	-0.2	-2.4	0	-0.2	-2.4	0	-0.2	-2.4	0	-0.2	-2.4	0
																-0.1	-2.4	7.48836	-0.1	-2.4	7.69525	-0.1	-2.4	7.71168	-0.1	-2.4	7.68988	-0.1	-2.4	7.64907					-0.1	-2.4	0	-0.1	-2.4	0	-0.1	-2.4	0	-0.1	-2.4	0	-0.1	-2.4	0
																0	-2.4	7.49777	0	-2.4	7.70535	0	-2.4	7.72205	0	-2.4	7.70042	0	-2.4	7.65971					0	-2.4	0	0	-2.4	0	0	-2.4	0	0	-2.4	0	0	-2.4	0
																0.1	-2.4	7.50714	0.1	-2.4	7.7156	0.1	-2.4	7.73257	0.1	-2.4	7.71112	0.1	-2.4	7.67055					0.1	-2.4	0	0.1	-2.4	0	0.1	-2.4	0	0.1	-2.4	0	0.1	-2.4	0
																0.2	-2.4	7.51651	0.2	-2.4	7.72601	0.2	-2.4	7.74327	0.2	-2.4	7.72201	0.2	-2.4	7.68158					0.2	-2.4	0	0.2	-2.4	0	0.2	-2.4	0	0.2	-2.4	0	0.2	-2.4	0
																0.3	-2.4	7.52587	0.3	-2.4	7.73658	0.3	-2.4	7.75413	0.3	-2.4	7.73309	0.3	-2.4	7.69282					0.3	-2.4	0	0.3	-2.4	0	0.3	-2.4	0	0.3	-2.4	0	0.3	-2.4	0
																0.4	-2.4	7.53523	0.4	-2.4	7.74731	0.4	-2.4	7.76517	0.4	-2.4	7.74436	0.4	-2.4	7.70427					0.4	-2.4	0	0.4	-2.4	0	0.4	-2.4	0	0.4	-2.4	0	0.4	-2.4	0
																0.5	-2.4	7.54459	0.5	-2.4	7.7582	0.5	-2.4	7.77637	0.5	-2.4	7.75581	0.5	-2.4	7.71592					0.5	-2.4	0	0.5	-2.4	0	0.5	-2.4	0	0.5	-2.4	0	0.5	-2.4	0
																0.6	-2.4	7.55395	0.6	-2.4	7.76927	0.6	-2.4	7.78775	0.6	-2.4	7.76745	0.6	-2.4	7.72778					0.6	-2.4	0	0.6	-2.4	0	0.6	-2.4	0	0.6	-2.4	0	0.6	-2.4	0
																0.7	-2.4	7.56334	0.7	-2.4	7.78052	0.7	-2.4	7.79934	0.7	-2.4	7.77931	0.7	-2.4	7.73987					0.7	-2.4	0	0.7	-2.4	0	0.7	-2.4	0	0.7	-2.4	0	0.7	-2.4	0
																0.8	-2.4	7.57277	0.8	-2.4	7.79197	0.8	-2.4	7.81112	0.8	-2.4	7.79138	0.8	-2.4	7.75219					0.8	-2.4	0	0.8	-2.4	0	0.8	-2.4	0	0.8	-2.4	0	0.8	-2.4	0
																0.9	-2.4	7.58224	0.9	-2.4	7.8036	0.9	-2.4	7.82309	0.9	-2.4	7.80366	0.9	-2.4	7.76474					0.9	-2.4	0	0.9	-2.4	0	0.9	-2.4	0	0.9	-2.4	0	0.9	-2.4	0
																1	-2.4	7.59176	1	-2.4	7.81542	1	-2.4	7.83526	1	-2.4	7.81615	1	-2.4	7.77752					1	-2.4	0	1	-2.4	0	1	-2.4	0	1	-2.4	0	1	-2.4	0
																1.1	-2.4	7.60132	1.1	-2.4	7.82743	1.1	-2.4	7.84762	1.1	-2.4	7.82885	1.1	-2.4	7.79053					1.1	-2.4	0	1.1	-2.4	0	1.1	-2.4	0	1.1	-2.4	0	1.1	-2.4	0
																1.2	-2.4	7.61093	1.2	-2.4	7.83963	1.2	-2.4	7.86019	1.2	-2.4	7.84177	1.2	-2.4	7.80377					1.2	-2.4	0	1.2	-2.4	0	1.2	-2.4	0	1.2	-2.4	0	1.2	-2.4	0
																1.3	-2.4	7.62061	1.3	-2.4	7.85202	1.3	-2.4	7.87294	1.3	-2.4	7.85488	1.3	-2.4	7.81722					1.3	-2.4	0	1.3	-2.4	0	1.3	-2.4	0	1.3	-2.4	0	1.3	-2.4	0
																1.4	-2.4	7.63035	1.4	-2.4	7.86457	1.4	-2.4	7.88586	1.4	-2.4	7.86817	1.4	-2.4	7.83087					1.4	-2.4	0	1.4	-2.4	0	1.4	-2.4	0	1.4	-2.4	0	1.4	-2.4	0
																1.5	-2.4	7.64016	1.5	-2.4	7.87728	1.5	-2.4	7.89895	1.5	-2.4	7.88165	1.5	-2.4	7.84473					1.5	-2.4	0	1.5	-2.4	0	1.5	-2.4	0	1.5	-2.4	0	1.5	-2.4	0
																1.6	-2.4	7.65003	1.6	-2.4	7.89017	1.6	-2.4	7.9122	1.6	-2.4	7.89531	1.6	-2.4	7.85878					1.6	-2.4	0	1.6	-2.4	0	1.6	-2.4	0	1.6	-2.4	0	1.6	-2.4	0
																1.7	-2.4	7.65997	1.7	-2.4	7.90322	1.7	-2.4	7.92563	1.7	-2.4	7.90915	1.7	-2.4	7.87303					1.7	-2.4	0	1.7	-2.4	0	1.7	-2.4	0	1.7	-2.4	0	1.7	-2.4	0
																1.8	-2.4	7.66998	1.8	-2.4	7.91643	1.8	-2.4	7.93921	1.8	-2.4	7.92315	1.8	-2.4	7.88746					1.8	-2.4	0	1.8	-2.4	0	1.8	-2.4	0	1.8	-2.4	0	1.8	-2.4	0
																1.9	-2.4	7.68004	1.9	-2.4	7.92972	1.9	-2.4	7.95286	1.9	-2.4	7.93724	1.9	-2.4	7.90199					1.9	-2.4	0	1.9	-2.4	0	1.9	-2.4	0	1.9	-2.4	0	1.9	-2.4	0
																2	-2.4	7.69013	2	-2.4	7.94308	2	-2.4	7.96659	2	-2.4	7.95141	2	-2.4	7.91661					2	-2.4	0	2	-2.4	0	2	-2.4	0	2	-2.4	0	2	-2.4	0
																2.1	-2.4	7.70027	2.1	-2.4	7.95652	2.1	-2.4	7.98038	2.1	-2.4	7.96565	2.1	-2.4	7.93133					2.1	-2.4	0	2.1	-2.4	0	2.1	-2.4	0	2.1	-2.4	0	2.1	-2.4	0
																2.2	-2.4	7.71045	2.2	-2.4	7.97005	2.2	-2.4	7.99425	2.2	-2.4	7.97998	2.2	-2.4	7.94614					2.2	-2.4	0	2.2	-2.4	0	2.2	-2.4	0	2.2	-2.4	0	2.2	-2.4	0
																2.3	-2.4	7.72068	2.3	-2.4	7.98365	2.3	-2.4	8.00819	2.3	-2.4	7.99439	2.3	-2.4	7.96105					2.3	-2.4	0	2.3	-2.4	0	2.3	-2.4	0	2.3	-2.4	0	2.3	-2.4	0
																2.4	-2.4	7.73091	2.4	-2.4	7.99723	2.4	-2.4	8.02209	2.4	-2.4	8.00876	2.4	-2.4	7.97594					2.4	-2.4	0	2.4	-2.4	0	2.4	-2.4	0	2.4	-2.4	0	2.4	-2.4	0
																2.5	-2.4	7.74108	2.5	-2.4	8.0107	2.5	-2.4	8.03587	2.5	-2.4	8.02301	2.5	-2.4	7.99072					2.5	-2.4	0	2.5	-2.4	0	2.5	-2.4	0	2.5	-2.4	0	2.5	-2.4	0
																2.6	-2.4	7.7512	2.6	-2.4	8.02407	2.6	-2.4	8.04952	2.6	-2.4	8.03714	2.6	-2.4	8.00538					2.6	-2.4	0	2.6	-2.4	0	2.6	-2.4	0	2.6	-2.4	0	2.6	-2.4	0
																2.7	-2.4	7.76126	2.7	-2.4	8.03734	2.7	-2.4	8.06305	2.7	-2.4	8.05114	2.7	-2.4	8.01993					2.7	-2.4	0	2.7	-2.4	0	2.7	-2.4	0	2.7	-2.4	0	2.7	-2.4	0
																2.8	-2.4	7.77127	2.8	-2.4	8.0505	2.8	-2.4	8.07646	2.8	-2.4	8.06502	2.8	-2.4	8.03437					2.8	-2.4	0	2.8	-2.4	0	2.8	-2.4	0	2.8	-2.4	0	2.8	-2.4	0
																2.9	-2.4	7.78122	2.9	-2.4	8.06353	2.9	-2.4	8.08971	2.9	-2.4	8.07876	2.9	-2.4	8.04867					2.9	-2.4	0	2.9	-2.4	0	2.9	-2.4	0	2.9	-2.4	0	2.9	-2.4	0
																3	-2.4	7.79095	3	-2.4	8.07622	3	-2.4	8.10258	3	-2.4	8.0921	3	-2.4	8.06258					3	-2.4	0	3	-2.4	0	3	-2.4	0	3	-2.4	0	3	-2.4	0
																3.1	-2.4	7.80043	3.1	-2.4	8.0885	3.1	-2.4	8.11502	3.1	-2.4	8.105	3.1	-2.4	8.07606					3.1	-2.4	0	3.1	-2.4	0	3.1	-2.4	0	3.1	-2.4	0	3.1	-2.4	0
																3.2	-2.4	7.80966	3.2	-2.4	8.10039	3.2	-2.4	8.12703	3.2	-2.4	8.11746	3.2	-2.4	8.0891					3.2	-2.4	0	3.2	-2.4	0	3.2	-2.4	0	3.2	-2.4	0	3.2	-2.4	0
																3.3	-2.4	7.81864	3.3	-2.4	8.11187	3.3	-2.4	8.1386	3.3	-2.4	8.12948	3.3	-2.4	8.10169					3.3	-2.4	0	3.3	-2.4	0	3.3	-2.4	0	3.3	-2.4	0	3.3	-2.4	0
																3.4	-2.4	7.82737	3.4	-2.4	8.12296	3.4	-2.4	8.14974	3.4	-2.4	8.14105	3.4	-2.4	8.11386					3.4	-2.4	0	3.4	-2.4	0	3.4	-2.4	0	3.4	-2.4	0	3.4	-2.4	0
																3.5	-2.4	7.83576	3.5	-2.4	8.13353	3.5	-2.4	8.16031	3.5	-2.4	8.15205	3.5	-2.4	8.12544					3.5	-2.4	0	3.5	-2.4	0	3.5	-2.4	0	3.5	-2.4	0	3.5	-2.4	0
																3.6	-2.4	7.84358	3.6	-2.4	8.14329	3.6	-2.4	8.17004	3.6	-2.4	8.16219	3.6	-2.4	8.13615					3.6	-2.4	0	3.6	-2.4	0	3.6	-2.4	0	3.6	-2.4	0	3.6	-2.4	0
																3.7	-2.4	7.85083	3.7	-2.4	8.15224	3.7	-2.4	8.17891	3.7	-2.4	8.17145	3.7	-2.4	8.14599					3.7	-2.4	0	3.7	-2.4	0	3.7	-2.4	0	3.7	-2.4	0	3.7	-2.4	0
																3.8	-2.4	7.85751	3.8	-2.4	8.16039	3.8	-2.4	8.18692	3.8	-2.4	8.17983	3.8	-2.4	8.15494					3.8	-2.4	0	3.8	-2.4	0	3.8	-2.4	0	3.8	-2.4	0	3.8	-2.4	0
																3.9	-2.4	7.86361	3.9	-2.4	8.16772	3.9	-2.4	8.19407	3.9	-2.4	8.18734	3.9	-2.4	8.16301					3.9	-2.4	0	3.9	-2.4	0	3.9	-2.4	0	3.9	-2.4	0	3.9	-2.4	0
																4	-2.4	7.86914	4	-2.4	8.17423	4	-2.4	8.20036	4	-2.4	8.19397	4	-2.4	8.17019					4	-2.4	0	4	-2.4	0	4	-2.4	0	4	-2.4	0	4	-2.4	0
																4.1	-2.4	7.87383	4.1	-2.4	8.17962	4.1	-2.4	8.20547	4.1	-2.4	8.19938	4.1	-2.4	8.17615					4.1	-2.4	0	4.1	-2.4	0	4.1	-2.4	0	4.1	-2.4	0	4.1	-2.4	0
																4.2	-2.4	7.87751	4.2	-2.4	8.18369	4.2	-2.4	8.20921	4.2	-2.4	8.20341	4.2	-2.4	8.18071					4.2	-2.4	0	4.2	-2.4	0	4.2	-2.4	0	4.2	-2.4	0	4.2	-2.4	0
																4.3	-2.4	7.88018	4.3	-2.4	8.18645	4.3	-2.4	8.21158	4.3	-2.4	8.20605	4.3	-2.4	8.18386					4.3	-2.4	0	4.3	-2.4	0	4.3	-2.4	0	4.3	-2.4	0	4.3	-2.4	0
																4.4	-2.4	7.88183	4.4	-2.4	8.1879	4.4	-2.4	8.21259	4.4	-2.4	8.2073	4.4	-2.4	8.18562					4.4	-2.4	0	4.4	-2.4	0	4.4	-2.4	0	4.4	-2.4	0	4.4	-2.4	0
																4.5	-2.4	7.88247	4.5	-2.4	8.18803	4.5	-2.4	8.21224	4.5	-2.4	8.20716	4.5	-2.4	8.18596					4.5	-2.4	0	4.5	-2.4	0	4.5	-2.4	0	4.5	-2.4	0	4.5	-2.4	0
																4.6	-2.4	7.88203	4.6	-2.4	8.18677	4.6	-2.4	8.21044	4.6	-2.4	8.20555	4.6	-2.4	8.18483					4.6	-2.4	0	4.6	-2.4	0	4.6	-2.4	0	4.6	-2.4	0	4.6	-2.4	0
																4.7	-2.4	7.88014	4.7	-2.4	8.18373	4.7	-2.4	8.20681	4.7	-2.4	8.20208	4.7	-2.4	8.18182					4.7	-2.4	0	4.7	-2.4	0	4.7	-2.4	0	4.7	-2.4	0	4.7	-2.4	0
																4.8	-2.4	7.87672	4.8	-2.4	8.17885	4.8	-2.4	8.2013	4.8	-2.4	8.19671	4.8	-2.4	8.17688					4.8	-2.4	0	4.8	-2.4	0	4.8	-2.4	0	4.8	-2.4	0	4.8	-2.4	0
																4.9	-2.4	7.87179	4.9	-2.4	8.17213	4.9	-2.4	8.1939	4.9	-2.4	8.18942	4.9	-2.4	8.17002					4.9	-2.4	0	4.9	-2.4	0	4.9	-2.4	0	4.9	-2.4	0	4.9	-2.4	0
																5	-2.4	7.86532	5	-2.4	8.16357	5	-2.4	8.18461	5	-2.4	8.18023	5	-2.4	8.16123					5	-2.4	0	5	-2.4	0	5	-2.4	0	5	-2.4	0	5	-2.4	0
																5.1	-2.4	7.85734	5.1	-2.4	8.15317	5.1	-2.4	8.17345	5.1	-2.4	8.16912	5.1	-2.4	8.15051					5.1	-2.4	0	5.1	-2.4	0	5.1	-2.4	0	5.1	-2.4	0	5.1	-2.4	0
																5.2	-2.4	7.84763	5.2	-2.4	8.14073	5.2	-2.4	8.1602	5.2	-2.4	8.15591	5.2	-2.4	8.13767					5.2	-2.4	0	5.2	-2.4	0	5.2	-2.4	0	5.2	-2.4	0	5.2	-2.4	0
																5.3	-2.4	7.83593	5.3	-2.4	8.126	5.3	-2.4	8.14464	5.3	-2.4	8.14038	5.3	-2.4	8.12248					5.3	-2.4	0	5.3	-2.4	0	5.3	-2.4	0	5.3	-2.4	0	5.3	-2.4	0
																5.4	-2.4	7.82223	5.4	-2.4	8.109	5.4	-2.4	8.12678	5.4	-2.4	8.12253	5.4	-2.4	8.10497					5.4	-2.4	0	5.4	-2.4	0	5.4	-2.4	0	5.4	-2.4	0	5.4	-2.4	0
																5.5	-2.4	7.80653	5.5	-2.4	8.08973	5.5	-2.4	8.10663	5.5	-2.4	8.10236	5.5	-2.4	8.08512					5.5	-2.4	0	5.5	-2.4	0	5.5	-2.4	0	5.5	-2.4	0	5.5	-2.4	0
																5.6	-2.4	7.78883	5.6	-2.4	8.06817	5.6	-2.4	8.08417	5.6	-2.4	8.07988	5.6	-2.4	8.06294					5.6	-2.4	0	5.6	-2.4	0	5.6	-2.4	0	5.6	-2.4	0	5.6	-2.4	0
																5.7	-2.4	7.76911	5.7	-2.4	8.04433	5.7	-2.4	8.0594	5.7	-2.4	8.05506	5.7	-2.4	8.03841					5.7	-2.4	0	5.7	-2.4	0	5.7	-2.4	0	5.7	-2.4	0	5.7	-2.4	0
																5.8	-2.4	7.74712	5.8	-2.4	8.01797	5.8	-2.4	8.03211	5.8	-2.4	8.02772	5.8	-2.4	8.01134					5.8	-2.4	0	5.8	-2.4	0	5.8	-2.4	0	5.8	-2.4	0	5.8	-2.4	0
																5.9	-2.4	7.72286	5.9	-2.4	7.98916	5.9	-2.4	8.00237	5.9	-2.4	7.99792	5.9	-2.4	7.98181					5.9	-2.4	0	5.9	-2.4	0	5.9	-2.4	0	5.9	-2.4	0	5.9	-2.4	0
																6	-2.4	7.69633	6	-2.4	7.95789	6	-2.4	7.97018	6	-2.4	7.96566	6	-2.4	7.9498					6	-2.4	0	6	-2.4	0	6	-2.4	0	6	-2.4	0	6	-2.4	0
																6.1	-2.4	7.66751	6.1	-2.4	7.92416	6.1	-2.4	7.93552	6.1	-2.4	7.93093	6.1	-2.4	7.91533					6.1	-2.4	0	6.1	-2.4	0	6.1	-2.4	0	6.1	-2.4	0	6.1	-2.4	0
																6.2	-2.4	7.63643	6.2	-2.4	7.88797	6.2	-2.4	7.89842	6.2	-2.4	7.89375	6.2	-2.4	7.87838					6.2	-2.4	0	6.2	-2.4	0	6.2	-2.4	0	6.2	-2.4	0	6.2	-2.4	0
																6.3	-2.4	7.60299	6.3	-2.4	7.84925	6.3	-2.4	7.85879	6.3	-2.4	7.85405	6.3	-2.4	7.83891					6.3	-2.4	0	6.3	-2.4	0	6.3	-2.4	0	6.3	-2.4	0	6.3	-2.4	0
																6.4	-2.4	7.56729	6.4	-2.4	7.80818	6.4	-2.4	7.81684	6.4	-2.4	7.81203	6.4	-2.4	7.79712					6.4	-2.4	0	6.4	-2.4	0	6.4	-2.4	0	6.4	-2.4	0	6.4	-2.4	0
																6.5	-2.4	7.52943	6.5	-2.4	7.7649	6.5	-2.4	7.77271	6.5	-2.4	7.76784	6.5	-2.4	7.75314					6.5	-2.4	0	6.5	-2.4	0	6.5	-2.4	0	6.5	-2.4	0	6.5	-2.4	0
																6.6	-2.4	7.48943	6.6	-2.4	7.71942	6.6	-2.4	7.72639	6.6	-2.4	7.72147	6.6	-2.4	7.70699					6.6	-2.4	0	6.6	-2.4	0	6.6	-2.4	0	6.6	-2.4	0	6.6	-2.4	0
																6.7	-2.4	7.44728	6.7	-2.4	7.67172	6.7	-2.4	7.6779	6.7	-2.4	7.67293	6.7	-2.4	7.65866					6.7	-2.4	0	6.7	-2.4	0	6.7	-2.4	0	6.7	-2.4	0	6.7	-2.4	0
																6.8	-2.4	7.40298	6.8	-2.4	7.62181	6.8	-2.4	7.62723	6.8	-2.4	7.62221	6.8	-2.4	7.60816					6.8	-2.4	0	6.8	-2.4	0	6.8	-2.4	0	6.8	-2.4	0	6.8	-2.4	0
																6.9	-2.4	7.35656	6.9	-2.4	7.56976	6.9	-2.4	7.57444	6.9	-2.4	7.5694	6.9	-2.4	7.55556					6.9	-2.4	0	6.9	-2.4	0	6.9	-2.4	0	6.9	-2.4	0	6.9	-2.4	0
																7	-2.4	7.30861	7	-2.4	7.51625	7	-2.4	7.52025	7	-2.4	7.51519	7	-2.4	7.50155					7	-2.4	0	7	-2.4	0	7	-2.4	0	7	-2.4	0	7	-2.4	0
																7.1	-2.4	7.2592	7.1	-2.4	7.46136	7.1	-2.4	7.4647	7.1	-2.4	7.45964	7.1	-2.4	7.44621					7.1	-2.4	0	7.1	-2.4	0	7.1	-2.4	0	7.1	-2.4	0	7.1	-2.4	0
																7.2	-2.4	7.20835	7.2	-2.4	7.40508	7.2	-2.4	7.40782	7.2	-2.4	7.40277	7.2	-2.4	7.38954					7.2	-2.4	0	7.2	-2.4	0	7.2	-2.4	0	7.2	-2.4	0	7.2	-2.4	0
																7.3	-2.4	7.15604	7.3	-2.4	7.34742	7.3	-2.4	7.34959	7.3	-2.4	7.34456	7.3	-2.4	7.33155					7.3	-2.4	0	7.3	-2.4	0	7.3	-2.4	0	7.3	-2.4	0	7.3	-2.4	0
																7.4	-2.4	7.10226	7.4	-2.4	7.28836	7.4	-2.4	7.29001	7.4	-2.4	7.28502	7.4	-2.4	7.27221					7.4	-2.4	0	7.4	-2.4	0	7.4	-2.4	0	7.4	-2.4	0	7.4	-2.4	0
																7.5	-2.4	7.0476	7.5	-2.4	7.22856	7.5	-2.4	7.22973	7.5	-2.4	7.22479	7.5	-2.4	7.21219					7.5	-2.4	0	7.5	-2.4	0	7.5	-2.4	0	7.5	-2.4	0	7.5	-2.4	0
																7.6	-2.4	6.99273	7.6	-2.4	7.16873	7.6	-2.4	7.16946	7.6	-2.4	7.16458	7.6	-2.4	7.15218					7.6	-2.4	0	7.6	-2.4	0	7.6	-2.4	0	7.6	-2.4	0	7.6	-2.4	0
																7.7	-2.4	6.93765	7.7	-2.4	7.10886	7.7	-2.4	7.10919	7.7	-2.4	7.10439	7.7	-2.4	7.0922					7.7	-2.4	0	7.7	-2.4	0	7.7	-2.4	0	7.7	-2.4	0	7.7	-2.4	0
																7.8	-2.4	6.88236	7.8	-2.4	7.04896	7.8	-2.4	7.04893	7.8	-2.4	7.04422	7.8	-2.4	7.03223					7.8	-2.4	0	7.8	-2.4	0	7.8	-2.4	0	7.8	-2.4	0	7.8	-2.4	0
																7.9	-2.4	6.82685	7.9	-2.4	6.98902	7.9	-2.4	6.98867	7.9	-2.4	6.98407	7.9	-2.4	6.97227					7.9	-2.4	0	7.9	-2.4	0	7.9	-2.4	0	7.9	-2.4	0	7.9	-2.4	0
																8	-2.4	6.77127	8	-2.4	6.92919	8	-2.4	6.92857	8	-2.4	6.92408	8	-2.4	6.91248					8	-2.4	0	8	-2.4	0	8	-2.4	0	8	-2.4	0	8	-2.4	0
																8.1	-2.4	6.71665	8.1	-2.4	6.87056	8.1	-2.4	6.8697	8.1	-2.4	6.86533	8.1	-2.4	6.85393					8.1	-2.4	0	8.1	-2.4	0	8.1	-2.4	0	8.1	-2.4	0	8.1	-2.4	0
																8.2	-2.4	6.66321	8.2	-2.4	6.81334	8.2	-2.4	6.81227	8.2	-2.4	6.80803	8.2	-2.4	6.79683					8.2	-2.4	0	8.2	-2.4	0	8.2	-2.4	0	8.2	-2.4	0	8.2	-2.4	0
																8.3	-2.4	6.61095	8.3	-2.4	6.75753	8.3	-2.4	6.75629	8.3	-2.4	6.75218	8.3	-2.4	6.74118					8.3	-2.4	0	8.3	-2.4	0	8.3	-2.4	0	8.3	-2.4	0	8.3	-2.4	0
																8.4	-2.4	6.55987	8.4	-2.4	6.70314	8.4	-2.4	6.70174	8.4	-2.4	6.69778	8.4	-2.4	6.68697					8.4	-2.4	0	8.4	-2.4	0	8.4	-2.4	0	8.4	-2.4	0	8.4	-2.4	0
																8.5	-2.4	6.50997	8.5	-2.4	6.65015	8.5	-2.4	6.64864	8.5	-2.4	6.64483	8.5	-2.4	6.63421					8.5	-2.4	0	8.5	-2.4	0	8.5	-2.4	0	8.5	-2.4	0	8.5	-2.4	0
																8.6	-2.4	6.46167	8.6	-2.4	6.59902	8.6	-2.4	6.59743	8.6	-2.4	6.59376	8.6	-2.4	6.58334					8.6	-2.4	0	8.6	-2.4	0	8.6	-2.4	0	8.6	-2.4	0	8.6	-2.4	0
																8.7	-2.4	6.41547	8.7	-2.4	6.55022	8.7	-2.4	6.54856	8.7	-2.4	6.54505	8.7	-2.4	6.53481					8.7	-2.4	0	8.7	-2.4	0	8.7	-2.4	0	8.7	-2.4	0	8.7	-2.4	0
																8.8	-2.4	6.37131	8.8	-2.4	6.50369	8.8	-2.4	6.50198	8.8	-2.4	6.49863	8.8	-2.4	6.48857					8.8	-2.4	0	8.8	-2.4	0	8.8	-2.4	0	8.8	-2.4	0	8.8	-2.4	0
																8.9	-2.4	6.32918	8.9	-2.4	6.45944	8.9	-2.4	6.4577	8.9	-2.4	6.4545	8.9	-2.4	6.44461					8.9	-2.4	0	8.9	-2.4	0	8.9	-2.4	0	8.9	-2.4	0	8.9	-2.4	0
																9	-2.4	6.2891	9	-2.4	6.41745	9	-2.4	6.4157	9	-2.4	6.41266	9	-2.4	6.40294					9	-2.4	0	9	-2.4	0	9	-2.4	0	9	-2.4	0	9	-2.4	0
																9.1	-2.4	6.25107	9.1	-2.4	6.37774	9.1	-2.4	6.376	9.1	-2.4	6.37311	9.1	-2.4	6.36356					9.1	-2.4	0	9.1	-2.4	0	9.1	-2.4	0	9.1	-2.4	0	9.1	-2.4	0
																9.2	-2.4	6.21536	9.2	-2.4	6.34058	9.2	-2.4	6.33885	9.2	-2.4	6.33613	9.2	-2.4	6.32673					9.2	-2.4	0	9.2	-2.4	0	9.2	-2.4	0	9.2	-2.4	0	9.2	-2.4	0
																9.3	-2.4	6.18169	9.3	-2.4	6.30565	9.3	-2.4	6.30395	9.3	-2.4	6.30138	9.3	-2.4	6.29213					9.3	-2.4	0	9.3	-2.4	0	9.3	-2.4	0	9.3	-2.4	0	9.3	-2.4	0
																9.4	-2.4	6.15008	9.4	-2.4	6.27295	9.4	-2.4	6.2713	9.4	-2.4	6.26887	9.4	-2.4	6.25976					9.4	-2.4	0	9.4	-2.4	0	9.4	-2.4	0	9.4	-2.4	0	9.4	-2.4	0
																9.5	-2.4	6.12052	9.5	-2.4	6.2425	9.5	-2.4	6.24088	9.5	-2.4	6.2386	9.5	-2.4	6.22962					9.5	-2.4	0	9.5	-2.4	0	9.5	-2.4	0	9.5	-2.4	0	9.5	-2.4	0
																9.6	-2.4	6.093	9.6	-2.4	6.21427	9.6	-2.4	6.21271	9.6	-2.4	6.21057	9.6	-2.4	6.20172					9.6	-2.4	0	9.6	-2.4	0	9.6	-2.4	0	9.6	-2.4	0	9.6	-2.4	0
																9.7	-2.4	6.06753	9.7	-2.4	6.18828	9.7	-2.4	6.18678	9.7	-2.4	6.18478	9.7	-2.4	6.17605					9.7	-2.4	0	9.7	-2.4	0	9.7	-2.4	0	9.7	-2.4	0	9.7	-2.4	0
																9.8	-2.4	6.04378	9.8	-2.4	6.16415	9.8	-2.4	6.16272	9.8	-2.4	6.16084	9.8	-2.4	6.15223					9.8	-2.4	0	9.8	-2.4	0	9.8	-2.4	0	9.8	-2.4	0	9.8	-2.4	0
																9.9	-2.4	6.02158	9.9	-2.4	6.14171	9.9	-2.4	6.14034	9.9	-2.4	6.13859	9.9	-2.4	6.13009					9.9	-2.4	0	9.9	-2.4	0	9.9	-2.4	0	9.9	-2.4	0	9.9	-2.4	0
																10	-2.4	6.00094	10	-2.4	6.12096	10	-2.4	6.11965	10	-2.4	6.11802	10	-2.4	6.10962					10	-2.4	0	10	-2.4	0	10	-2.4	0	10	-2.4	0	10	-2.4	0
																10.1	-2.4	5.98185	10.1	-2.4	6.10188	10.1	-2.4	6.10065	10.1	-2.4	6.09913	10.1	-2.4	6.09082					10.1	-2.4	0	10.1	-2.4	0	10.1	-2.4	0	10.1	-2.4	0	10.1	-2.4	0
																10.2	-2.4	5.96431	10.2	-2.4	6.0845	10.2	-2.4	6.08333	10.2	-2.4	6.08192	10.2	-2.4	6.0737					10.2	-2.4	0	10.2	-2.4	0	10.2	-2.4	0	10.2	-2.4	0	10.2	-2.4	0
																10.3	-2.4	5.94819	10.3	-2.4	6.06865	10.3	-2.4	6.06755	10.3	-2.4	6.06624	10.3	-2.4	6.05811					10.3	-2.4	0	10.3	-2.4	0	10.3	-2.4	0	10.3	-2.4	0	10.3	-2.4	0
																10.4	-2.4	5.93312	10.4	-2.4	6.05394	10.4	-2.4	6.0529	10.4	-2.4	6.05169	10.4	-2.4	6.04364					10.4	-2.4	0	10.4	-2.4	0	10.4	-2.4	0	10.4	-2.4	0	10.4	-2.4	0
																10.5	-2.4	5.91909	10.5	-2.4	6.04034	10.5	-2.4	6.03937	10.5	-2.4	6.03825	10.5	-2.4	6.03027					10.5	-2.4	0	10.5	-2.4	0	10.5	-2.4	0	10.5	-2.4	0	10.5	-2.4	0
																10.6	-2.4	5.90608	10.6	-2.4	6.02786	10.6	-2.4	6.02695	10.6	-2.4	6.02592	10.6	-2.4	6.01801					10.6	-2.4	0	10.6	-2.4	0	10.6	-2.4	0	10.6	-2.4	0	10.6	-2.4	0
																10.7	-2.4	5.89411	10.7	-2.4	6.0165	10.7	-2.4	6.01565	10.7	-2.4	6.01471	10.7	-2.4	6.00685					10.7	-2.4	0	10.7	-2.4	0	10.7	-2.4	0	10.7	-2.4	0	10.7	-2.4	0
																10.8	-2.4	5.88317	10.8	-2.4	6.00625	10.8	-2.4	6.00547	10.8	-2.4	6.0046	10.8	-2.4	5.99681					10.8	-2.4	0	10.8	-2.4	0	10.8	-2.4	0	10.8	-2.4	0	10.8	-2.4	0
																10.9	-2.4	5.87303	10.9	-2.4	5.99688	10.9	-2.4	5.99615	10.9	-2.4	5.99535	10.9	-2.4	5.98761					10.9	-2.4	0	10.9	-2.4	0	10.9	-2.4	0	10.9	-2.4	0	10.9	-2.4	0
																11	-2.4	5.86355	11	-2.4	5.98821	11	-2.4	5.98753	11	-2.4	5.9868	11	-2.4	5.97911					11	-2.4	0	11	-2.4	0	11	-2.4	0	11	-2.4	0	11	-2.4	0
																11.1	-2.4	5.85473	11.1	-2.4	5.98024	11.1	-2.4	5.97962	11.1	-2.4	5.97895	11.1	-2.4	5.97131					11.1	-2.4	0	11.1	-2.4	0	11.1	-2.4	0	11.1	-2.4	0	11.1	-2.4	0
																11.2	-2.4	5.84656	11.2	-2.4	5.97298	11.2	-2.4	5.97241	11.2	-2.4	5.97179	11.2	-2.4	5.9642					11.2	-2.4	0	11.2	-2.4	0	11.2	-2.4	0	11.2	-2.4	0	11.2	-2.4	0
																11.3	-2.4	5.83905	11.3	-2.4	5.96643	11.3	-2.4	5.9659	11.3	-2.4	5.96534	11.3	-2.4	5.95779					11.3	-2.4	0	11.3	-2.4	0	11.3	-2.4	0	11.3	-2.4	0	11.3	-2.4	0
																11.4	-2.4	5.83217	11.4	-2.4	5.96057	11.4	-2.4	5.96008	11.4	-2.4	5.95957	11.4	-2.4	5.95205					11.4	-2.4	0	11.4	-2.4	0	11.4	-2.4	0	11.4	-2.4	0	11.4	-2.4	0
																11.5	-2.4	5.82574	11.5	-2.4	5.95517	11.5	-2.4	5.95473	11.5	-2.4	5.95426	11.5	-2.4	5.94678					11.5	-2.4	0	11.5	-2.4	0	11.5	-2.4	0	11.5	-2.4	0	11.5	-2.4	0
																11.6	-2.4	5.81973	11.6	-2.4	5.95022	11.6	-2.4	5.94981	11.6	-2.4	5.94938	11.6	-2.4	5.94194					11.6	-2.4	0	11.6	-2.4	0	11.6	-2.4	0	11.6	-2.4	0	11.6	-2.4	0
																11.7	-2.4	5.81412	11.7	-2.4	5.9457	11.7	-2.4	5.94532	11.7	-2.4	5.94494	11.7	-2.4	5.93752					11.7	-2.4	0	11.7	-2.4	0	11.7	-2.4	0	11.7	-2.4	0	11.7	-2.4	0
																11.8	-2.4	5.80892	11.8	-2.4	5.94161	11.8	-2.4	5.94127	11.8	-2.4	5.94092	11.8	-2.4	5.93353					11.8	-2.4	0	11.8	-2.4	0	11.8	-2.4	0	11.8	-2.4	0	11.8	-2.4	0
																11.9	-2.4	5.80414	11.9	-2.4	5.93797	11.9	-2.4	5.93765	11.9	-2.4	5.93734	11.9	-2.4	5.92997					11.9	-2.4	0	11.9	-2.4	0	11.9	-2.4	0	11.9	-2.4	0	11.9	-2.4	0
																12	-2.4	5.79972	12	-2.4	5.93471	12	-2.4	5.93442	12	-2.4	5.93414	12	-2.4	5.92679					12	-2.4	0	12	-2.4	0	12	-2.4	0	12	-2.4	0	12	-2.4	0
																-12	-2.3	5.20852	-12	-2.3	5.29134	-12	-2.3	5.29088	-12	-2.3	5.29049	-12	-2.3	5.28187					-12	-2.3	0	-12	-2.3	0	-12	-2.3	0	-12	-2.3	0	-12	-2.3	0
																-11.9	-2.3	5.19675	-11.9	-2.3	5.27838	-11.9	-2.3	5.27787	-11.9	-2.3	5.27743	-11.9	-2.3	5.26876					-11.9	-2.3	0	-11.9	-2.3	0	-11.9	-2.3	0	-11.9	-2.3	0	-11.9	-2.3	0
																-11.8	-2.3	5.18454	-11.8	-2.3	5.26501	-11.8	-2.3	5.26445	-11.8	-2.3	5.26397	-11.8	-2.3	5.25523					-11.8	-2.3	0	-11.8	-2.3	0	-11.8	-2.3	0	-11.8	-2.3	0	-11.8	-2.3	0
																-11.7	-2.3	5.1719	-11.7	-2.3	5.25125	-11.7	-2.3	5.25063	-11.7	-2.3	5.2501	-11.7	-2.3	5.24129					-11.7	-2.3	0	-11.7	-2.3	0	-11.7	-2.3	0	-11.7	-2.3	0	-11.7	-2.3	0
																-11.6	-2.3	5.15883	-11.6	-2.3	5.2371	-11.6	-2.3	5.23641	-11.6	-2.3	5.23583	-11.6	-2.3	5.22694					-11.6	-2.3	0	-11.6	-2.3	0	-11.6	-2.3	0	-11.6	-2.3	0	-11.6	-2.3	0
																-11.5	-2.3	5.14533	-11.5	-2.3	5.22256	-11.5	-2.3	5.2218	-11.5	-2.3	5.22115	-11.5	-2.3	5.21218					-11.5	-2.3	0	-11.5	-2.3	0	-11.5	-2.3	0	-11.5	-2.3	0	-11.5	-2.3	0
																-11.4	-2.3	5.13141	-11.4	-2.3	5.20762	-11.4	-2.3	5.20679	-11.4	-2.3	5.20608	-11.4	-2.3	5.19702					-11.4	-2.3	0	-11.4	-2.3	0	-11.4	-2.3	0	-11.4	-2.3	0	-11.4	-2.3	0
																-11.3	-2.3	5.11703	-11.3	-2.3	5.19227	-11.3	-2.3	5.19136	-11.3	-2.3	5.19058	-11.3	-2.3	5.18142					-11.3	-2.3	0	-11.3	-2.3	0	-11.3	-2.3	0	-11.3	-2.3	0	-11.3	-2.3	0
																-11.2	-2.3	5.10227	-11.2	-2.3	5.17662	-11.2	-2.3	5.17562	-11.2	-2.3	5.17476	-11.2	-2.3	5.16551					-11.2	-2.3	0	-11.2	-2.3	0	-11.2	-2.3	0	-11.2	-2.3	0	-11.2	-2.3	0
																-11.1	-2.3	5.08717	-11.1	-2.3	5.16068	-11.1	-2.3	5.15959	-11.1	-2.3	5.15864	-11.1	-2.3	5.14928					-11.1	-2.3	0	-11.1	-2.3	0	-11.1	-2.3	0	-11.1	-2.3	0	-11.1	-2.3	0
																-11	-2.3	5.07172	-11	-2.3	5.14446	-11	-2.3	5.14327	-11	-2.3	5.14223	-11	-2.3	5.13275					-11	-2.3	0	-11	-2.3	0	-11	-2.3	0	-11	-2.3	0	-11	-2.3	0
																-10.9	-2.3	5.05592	-10.9	-2.3	5.12796	-10.9	-2.3	5.12665	-10.9	-2.3	5.12552	-10.9	-2.3	5.11592					-10.9	-2.3	0	-10.9	-2.3	0	-10.9	-2.3	0	-10.9	-2.3	0	-10.9	-2.3	0
																-10.8	-2.3	5.03977	-10.8	-2.3	5.11117	-10.8	-2.3	5.10975	-10.8	-2.3	5.1085	-10.8	-2.3	5.09877					-10.8	-2.3	0	-10.8	-2.3	0	-10.8	-2.3	0	-10.8	-2.3	0	-10.8	-2.3	0
																-10.7	-2.3	5.02331	-10.7	-2.3	5.09415	-10.7	-2.3	5.09261	-10.7	-2.3	5.09125	-10.7	-2.3	5.08138					-10.7	-2.3	0	-10.7	-2.3	0	-10.7	-2.3	0	-10.7	-2.3	0	-10.7	-2.3	0
																-10.6	-2.3	5.00684	-10.6	-2.3	5.07724	-10.6	-2.3	5.07556	-10.6	-2.3	5.07407	-10.6	-2.3	5.06406					-10.6	-2.3	0	-10.6	-2.3	0	-10.6	-2.3	0	-10.6	-2.3	0	-10.6	-2.3	0
																-10.5	-2.3	4.99038	-10.5	-2.3	5.06042	-10.5	-2.3	5.05859	-10.5	-2.3	5.05698	-10.5	-2.3	5.04681					-10.5	-2.3	0	-10.5	-2.3	0	-10.5	-2.3	0	-10.5	-2.3	0	-10.5	-2.3	0
																-10.4	-2.3	4.97391	-10.4	-2.3	5.0437	-10.4	-2.3	5.04172	-10.4	-2.3	5.03996	-10.4	-2.3	5.02963					-10.4	-2.3	0	-10.4	-2.3	0	-10.4	-2.3	0	-10.4	-2.3	0	-10.4	-2.3	0
																-10.3	-2.3	4.95744	-10.3	-2.3	5.02707	-10.3	-2.3	5.02494	-10.3	-2.3	5.02303	-10.3	-2.3	5.01252					-10.3	-2.3	0	-10.3	-2.3	0	-10.3	-2.3	0	-10.3	-2.3	0	-10.3	-2.3	0
																-10.2	-2.3	4.94093	-10.2	-2.3	5.01052	-10.2	-2.3	5.00822	-10.2	-2.3	5.00614	-10.2	-2.3	4.99546					-10.2	-2.3	0	-10.2	-2.3	0	-10.2	-2.3	0	-10.2	-2.3	0	-10.2	-2.3	0
																-10.1	-2.3	4.92496	-10.1	-2.3	4.99463	-10.1	-2.3	4.99215	-10.1	-2.3	4.9899	-10.1	-2.3	4.97902					-10.1	-2.3	0	-10.1	-2.3	0	-10.1	-2.3	0	-10.1	-2.3	0	-10.1	-2.3	0
																-10	-2.3	4.90986	-10	-2.3	4.97975	-10	-2.3	4.97708	-10	-2.3	4.97464	-10	-2.3	4.96356					-10	-2.3	0	-10	-2.3	0	-10	-2.3	0	-10	-2.3	0	-10	-2.3	0
																-9.9	-2.3	4.89562	-9.9	-2.3	4.96586	-9.9	-2.3	4.963	-9.9	-2.3	4.96037	-9.9	-2.3	4.94908					-9.9	-2.3	0	-9.9	-2.3	0	-9.9	-2.3	0	-9.9	-2.3	0	-9.9	-2.3	0
																-9.8	-2.3	4.88225	-9.8	-2.3	4.95299	-9.8	-2.3	4.94992	-9.8	-2.3	4.94708	-9.8	-2.3	4.93557					-9.8	-2.3	0	-9.8	-2.3	0	-9.8	-2.3	0	-9.8	-2.3	0	-9.8	-2.3	0
																-9.7	-2.3	4.86974	-9.7	-2.3	4.94112	-9.7	-2.3	4.93784	-9.7	-2.3	4.93477	-9.7	-2.3	4.92304					-9.7	-2.3	0	-9.7	-2.3	0	-9.7	-2.3	0	-9.7	-2.3	0	-9.7	-2.3	0
																-9.6	-2.3	4.85834	-9.6	-2.3	4.93049	-9.6	-2.3	4.92699	-9.6	-2.3	4.92369	-9.6	-2.3	4.91172					-9.6	-2.3	0	-9.6	-2.3	0	-9.6	-2.3	0	-9.6	-2.3	0	-9.6	-2.3	0
																-9.5	-2.3	4.84911	-9.5	-2.3	4.92221	-9.5	-2.3	4.91848	-9.5	-2.3	4.91494	-9.5	-2.3	4.90272					-9.5	-2.3	0	-9.5	-2.3	0	-9.5	-2.3	0	-9.5	-2.3	0	-9.5	-2.3	0
																-9.4	-2.3	4.84217	-9.4	-2.3	4.9164	-9.4	-2.3	4.91244	-9.4	-2.3	4.90864	-9.4	-2.3	4.89616					-9.4	-2.3	0	-9.4	-2.3	0	-9.4	-2.3	0	-9.4	-2.3	0	-9.4	-2.3	0
																-9.3	-2.3	4.83752	-9.3	-2.3	4.91305	-9.3	-2.3	4.90886	-9.3	-2.3	4.90479	-9.3	-2.3	4.89205					-9.3	-2.3	0	-9.3	-2.3	0	-9.3	-2.3	0	-9.3	-2.3	0	-9.3	-2.3	0
																-9.2	-2.3	4.83517	-9.2	-2.3	4.91217	-9.2	-2.3	4.90774	-9.2	-2.3	4.90339	-9.2	-2.3	4.89037					-9.2	-2.3	0	-9.2	-2.3	0	-9.2	-2.3	0	-9.2	-2.3	0	-9.2	-2.3	0
																-9.1	-2.3	4.83511	-9.1	-2.3	4.91376	-9.1	-2.3	4.90908	-9.1	-2.3	4.90444	-9.1	-2.3	4.89114					-9.1	-2.3	0	-9.1	-2.3	0	-9.1	-2.3	0	-9.1	-2.3	0	-9.1	-2.3	0
																-9	-2.3	4.83823	-9	-2.3	4.91872	-9	-2.3	4.9138	-9	-2.3	4.90886	-9	-2.3	4.89526					-9	-2.3	0	-9	-2.3	0	-9	-2.3	0	-9	-2.3	0	-9	-2.3	0
																-8.9	-2.3	4.84489	-8.9	-2.3	4.92742	-8.9	-2.3	4.92225	-8.9	-2.3	4.917	-8.9	-2.3	4.90311					-8.9	-2.3	0	-8.9	-2.3	0	-8.9	-2.3	0	-8.9	-2.3	0	-8.9	-2.3	0
																-8.8	-2.3	4.85509	-8.8	-2.3	4.93985	-8.8	-2.3	4.93445	-8.8	-2.3	4.92888	-8.8	-2.3	4.91467					-8.8	-2.3	0	-8.8	-2.3	0	-8.8	-2.3	0	-8.8	-2.3	0	-8.8	-2.3	0
																-8.7	-2.3	4.86881	-8.7	-2.3	4.95601	-8.7	-2.3	4.95038	-8.7	-2.3	4.94448	-8.7	-2.3	4.92996					-8.7	-2.3	0	-8.7	-2.3	0	-8.7	-2.3	0	-8.7	-2.3	0	-8.7	-2.3	0
																-8.6	-2.3	4.88607	-8.6	-2.3	4.9759	-8.6	-2.3	4.97004	-8.6	-2.3	4.96381	-8.6	-2.3	4.94896					-8.6	-2.3	0	-8.6	-2.3	0	-8.6	-2.3	0	-8.6	-2.3	0	-8.6	-2.3	0
																-8.5	-2.3	4.90703	-8.5	-2.3	4.99969	-8.5	-2.3	4.99361	-8.5	-2.3	4.98703	-8.5	-2.3	4.97186					-8.5	-2.3	0	-8.5	-2.3	0	-8.5	-2.3	0	-8.5	-2.3	0	-8.5	-2.3	0
																-8.4	-2.3	4.93191	-8.4	-2.3	5.02761	-8.4	-2.3	5.02132	-8.4	-2.3	5.0144	-8.4	-2.3	4.99889					-8.4	-2.3	0	-8.4	-2.3	0	-8.4	-2.3	0	-8.4	-2.3	0	-8.4	-2.3	0
																-8.3	-2.3	4.96032	-8.3	-2.3	5.05926	-8.3	-2.3	5.05278	-8.3	-2.3	5.04551	-8.3	-2.3	5.02966					-8.3	-2.3	0	-8.3	-2.3	0	-8.3	-2.3	0	-8.3	-2.3	0	-8.3	-2.3	0
																-8.2	-2.3	4.99227	-8.2	-2.3	5.09464	-8.2	-2.3	5.08799	-8.2	-2.3	5.08037	-8.2	-2.3	5.06418					-8.2	-2.3	0	-8.2	-2.3	0	-8.2	-2.3	0	-8.2	-2.3	0	-8.2	-2.3	0
																-8.1	-2.3	5.02776	-8.1	-2.3	5.13374	-8.1	-2.3	5.12695	-8.1	-2.3	5.11897	-8.1	-2.3	5.10244					-8.1	-2.3	0	-8.1	-2.3	0	-8.1	-2.3	0	-8.1	-2.3	0	-8.1	-2.3	0
																-8	-2.3	5.06678	-8	-2.3	5.17657	-8	-2.3	5.16965	-8	-2.3	5.16132	-8	-2.3	5.14444					-8	-2.3	0	-8	-2.3	0	-8	-2.3	0	-8	-2.3	0	-8	-2.3	0
																-7.9	-2.3	5.10931	-7.9	-2.3	5.2231	-7.9	-2.3	5.21607	-7.9	-2.3	5.20739	-7.9	-2.3	5.19016					-7.9	-2.3	0	-7.9	-2.3	0	-7.9	-2.3	0	-7.9	-2.3	0	-7.9	-2.3	0
																-7.8	-2.3	5.15435	-7.8	-2.3	5.27231	-7.8	-2.3	5.2652	-7.8	-2.3	5.25618	-7.8	-2.3	5.23859					-7.8	-2.3	0	-7.8	-2.3	0	-7.8	-2.3	0	-7.8	-2.3	0	-7.8	-2.3	0
																-7.7	-2.3	5.2017	-7.7	-2.3	5.32397	-7.7	-2.3	5.31682	-7.7	-2.3	5.30746	-7.7	-2.3	5.28952					-7.7	-2.3	0	-7.7	-2.3	0	-7.7	-2.3	0	-7.7	-2.3	0	-7.7	-2.3	0
																-7.6	-2.3	5.25136	-7.6	-2.3	5.37809	-7.6	-2.3	5.37093	-7.6	-2.3	5.36123	-7.6	-2.3	5.34294					-7.6	-2.3	0	-7.6	-2.3	0	-7.6	-2.3	0	-7.6	-2.3	0	-7.6	-2.3	0
																-7.5	-2.3	5.30333	-7.5	-2.3	5.43465	-7.5	-2.3	5.42752	-7.5	-2.3	5.4175	-7.5	-2.3	5.39886					-7.5	-2.3	0	-7.5	-2.3	0	-7.5	-2.3	0	-7.5	-2.3	0	-7.5	-2.3	0
																-7.4	-2.3	5.3576	-7.4	-2.3	5.49367	-7.4	-2.3	5.4866	-7.4	-2.3	5.47626	-7.4	-2.3	5.45726					-7.4	-2.3	0	-7.4	-2.3	0	-7.4	-2.3	0	-7.4	-2.3	0	-7.4	-2.3	0
																-7.3	-2.3	5.41347	-7.3	-2.3	5.55442	-7.3	-2.3	5.54744	-7.3	-2.3	5.5368	-7.3	-2.3	5.51745					-7.3	-2.3	0	-7.3	-2.3	0	-7.3	-2.3	0	-7.3	-2.3	0	-7.3	-2.3	0
																-7.2	-2.3	5.47009	-7.2	-2.3	5.61597	-7.2	-2.3	5.60914	-7.2	-2.3	5.59821	-7.2	-2.3	5.5785					-7.2	-2.3	0	-7.2	-2.3	0	-7.2	-2.3	0	-7.2	-2.3	0	-7.2	-2.3	0
																-7.1	-2.3	5.52744	-7.1	-2.3	5.67833	-7.1	-2.3	5.67168	-7.1	-2.3	5.66047	-7.1	-2.3	5.64042					-7.1	-2.3	0	-7.1	-2.3	0	-7.1	-2.3	0	-7.1	-2.3	0	-7.1	-2.3	0
																-7	-2.3	5.58553	-7	-2.3	5.74149	-7	-2.3	5.73507	-7	-2.3	5.72359	-7	-2.3	5.70319					-7	-2.3	0	-7	-2.3	0	-7	-2.3	0	-7	-2.3	0	-7	-2.3	0
																-6.9	-2.3	5.64435	-6.9	-2.3	5.80545	-6.9	-2.3	5.7993	-6.9	-2.3	5.78757	-6.9	-2.3	5.76683					-6.9	-2.3	0	-6.9	-2.3	0	-6.9	-2.3	0	-6.9	-2.3	0	-6.9	-2.3	0
																-6.8	-2.3	5.70384	-6.8	-2.3	5.87013	-6.8	-2.3	5.86431	-6.8	-2.3	5.85233	-6.8	-2.3	5.83125					-6.8	-2.3	0	-6.8	-2.3	0	-6.8	-2.3	0	-6.8	-2.3	0	-6.8	-2.3	0
																-6.7	-2.3	5.76305	-6.7	-2.3	5.93454	-6.7	-2.3	5.92908	-6.7	-2.3	5.91688	-6.7	-2.3	5.89546					-6.7	-2.3	0	-6.7	-2.3	0	-6.7	-2.3	0	-6.7	-2.3	0	-6.7	-2.3	0
																-6.6	-2.3	5.82177	-6.6	-2.3	5.99843	-6.6	-2.3	5.99337	-6.6	-2.3	5.98096	-6.6	-2.3	5.9592					-6.6	-2.3	0	-6.6	-2.3	0	-6.6	-2.3	0	-6.6	-2.3	0	-6.6	-2.3	0
																-6.5	-2.3	5.88	-6.5	-2.3	6.06179	-6.5	-2.3	6.05718	-6.5	-2.3	6.04457	-6.5	-2.3	6.02248					-6.5	-2.3	0	-6.5	-2.3	0	-6.5	-2.3	0	-6.5	-2.3	0	-6.5	-2.3	0
																-6.4	-2.3	5.93774	-6.4	-2.3	6.12464	-6.4	-2.3	6.12052	-6.4	-2.3	6.10772	-6.4	-2.3	6.0853					-6.4	-2.3	0	-6.4	-2.3	0	-6.4	-2.3	0	-6.4	-2.3	0	-6.4	-2.3	0
																-6.3	-2.3	5.99499	-6.3	-2.3	6.18697	-6.3	-2.3	6.18337	-6.3	-2.3	6.17041	-6.3	-2.3	6.14765					-6.3	-2.3	0	-6.3	-2.3	0	-6.3	-2.3	0	-6.3	-2.3	0	-6.3	-2.3	0
																-6.2	-2.3	6.05154	-6.2	-2.3	6.24855	-6.2	-2.3	6.24552	-6.2	-2.3	6.2324	-6.2	-2.3	6.20931					-6.2	-2.3	0	-6.2	-2.3	0	-6.2	-2.3	0	-6.2	-2.3	0	-6.2	-2.3	0
																-6.1	-2.3	6.10688	-6.1	-2.3	6.3088	-6.1	-2.3	6.30638	-6.1	-2.3	6.29311	-6.1	-2.3	6.26968					-6.1	-2.3	0	-6.1	-2.3	0	-6.1	-2.3	0	-6.1	-2.3	0	-6.1	-2.3	0
																-6	-2.3	6.16102	-6	-2.3	6.36774	-6	-2.3	6.36594	-6	-2.3	6.35253	-6	-2.3	6.32876					-6	-2.3	0	-6	-2.3	0	-6	-2.3	0	-6	-2.3	0	-6	-2.3	0
																-5.9	-2.3	6.21397	-5.9	-2.3	6.42535	-5.9	-2.3	6.42421	-5.9	-2.3	6.41066	-5.9	-2.3	6.38656					-5.9	-2.3	0	-5.9	-2.3	0	-5.9	-2.3	0	-5.9	-2.3	0	-5.9	-2.3	0
																-5.8	-2.3	6.26572	-5.8	-2.3	6.48164	-5.8	-2.3	6.48119	-5.8	-2.3	6.46752	-5.8	-2.3	6.44307					-5.8	-2.3	0	-5.8	-2.3	0	-5.8	-2.3	0	-5.8	-2.3	0	-5.8	-2.3	0
																-5.7	-2.3	6.31627	-5.7	-2.3	6.53661	-5.7	-2.3	6.53687	-5.7	-2.3	6.52308	-5.7	-2.3	6.49829					-5.7	-2.3	0	-5.7	-2.3	0	-5.7	-2.3	0	-5.7	-2.3	0	-5.7	-2.3	0
																-5.6	-2.3	6.36541	-5.6	-2.3	6.59001	-5.6	-2.3	6.591	-5.6	-2.3	6.5771	-5.6	-2.3	6.55196					-5.6	-2.3	0	-5.6	-2.3	0	-5.6	-2.3	0	-5.6	-2.3	0	-5.6	-2.3	0
																-5.5	-2.3	6.41307	-5.5	-2.3	6.64173	-5.5	-2.3	6.64346	-5.5	-2.3	6.62945	-5.5	-2.3	6.60396					-5.5	-2.3	0	-5.5	-2.3	0	-5.5	-2.3	0	-5.5	-2.3	0	-5.5	-2.3	0
																-5.4	-2.3	6.45927	-5.4	-2.3	6.6918	-5.4	-2.3	6.69427	-5.4	-2.3	6.68014	-5.4	-2.3	6.65429					-5.4	-2.3	0	-5.4	-2.3	0	-5.4	-2.3	0	-5.4	-2.3	0	-5.4	-2.3	0
																-5.3	-2.3	6.50401	-5.3	-2.3	6.7402	-5.3	-2.3	6.74343	-5.3	-2.3	6.72919	-5.3	-2.3	6.70297					-5.3	-2.3	0	-5.3	-2.3	0	-5.3	-2.3	0	-5.3	-2.3	0	-5.3	-2.3	0
																-5.2	-2.3	6.54729	-5.2	-2.3	6.78695	-5.2	-2.3	6.79094	-5.2	-2.3	6.77658	-5.2	-2.3	6.74999					-5.2	-2.3	0	-5.2	-2.3	0	-5.2	-2.3	0	-5.2	-2.3	0	-5.2	-2.3	0
																-5.1	-2.3	6.5891	-5.1	-2.3	6.83203	-5.1	-2.3	6.83679	-5.1	-2.3	6.82231	-5.1	-2.3	6.79534					-5.1	-2.3	0	-5.1	-2.3	0	-5.1	-2.3	0	-5.1	-2.3	0	-5.1	-2.3	0
																-5	-2.3	6.62939	-5	-2.3	6.87536	-5	-2.3	6.88088	-5	-2.3	6.86628	-5	-2.3	6.83892					-5	-2.3	0	-5	-2.3	0	-5	-2.3	0	-5	-2.3	0	-5	-2.3	0
																-4.9	-2.3	6.66827	-4.9	-2.3	6.91703	-4.9	-2.3	6.9233	-4.9	-2.3	6.90857	-4.9	-2.3	6.88082					-4.9	-2.3	0	-4.9	-2.3	0	-4.9	-2.3	0	-4.9	-2.3	0	-4.9	-2.3	0
																-4.8	-2.3	6.70572	-4.8	-2.3	6.95705	-4.8	-2.3	6.96405	-4.8	-2.3	6.94919	-4.8	-2.3	6.92104					-4.8	-2.3	0	-4.8	-2.3	0	-4.8	-2.3	0	-4.8	-2.3	0	-4.8	-2.3	0
																-4.7	-2.3	6.74175	-4.7	-2.3	6.9954	-4.7	-2.3	7.00313	-4.7	-2.3	6.98813	-4.7	-2.3	6.95957					-4.7	-2.3	0	-4.7	-2.3	0	-4.7	-2.3	0	-4.7	-2.3	0	-4.7	-2.3	0
																-4.6	-2.3	6.77636	-4.6	-2.3	7.0321	-4.6	-2.3	7.04054	-4.6	-2.3	7.02539	-4.6	-2.3	6.99641					-4.6	-2.3	0	-4.6	-2.3	0	-4.6	-2.3	0	-4.6	-2.3	0	-4.6	-2.3	0
																-4.5	-2.3	6.80954	-4.5	-2.3	7.06713	-4.5	-2.3	7.07627	-4.5	-2.3	7.06097	-4.5	-2.3	7.03156					-4.5	-2.3	0	-4.5	-2.3	0	-4.5	-2.3	0	-4.5	-2.3	0	-4.5	-2.3	0
																-4.4	-2.3	6.84146	-4.4	-2.3	7.10066	-4.4	-2.3	7.11047	-4.4	-2.3	7.09501	-4.4	-2.3	7.06517					-4.4	-2.3	0	-4.4	-2.3	0	-4.4	-2.3	0	-4.4	-2.3	0	-4.4	-2.3	0
																-4.3	-2.3	6.87216	-4.3	-2.3	7.13272	-4.3	-2.3	7.14319	-4.3	-2.3	7.12756	-4.3	-2.3	7.09729					-4.3	-2.3	0	-4.3	-2.3	0	-4.3	-2.3	0	-4.3	-2.3	0	-4.3	-2.3	0
																-4.2	-2.3	6.90164	-4.2	-2.3	7.16334	-4.2	-2.3	7.17443	-4.2	-2.3	7.15863	-4.2	-2.3	7.12792					-4.2	-2.3	0	-4.2	-2.3	0	-4.2	-2.3	0	-4.2	-2.3	0	-4.2	-2.3	0
																-4.1	-2.3	6.92989	-4.1	-2.3	7.1925	-4.1	-2.3	7.20419	-4.1	-2.3	7.18822	-4.1	-2.3	7.15706					-4.1	-2.3	0	-4.1	-2.3	0	-4.1	-2.3	0	-4.1	-2.3	0	-4.1	-2.3	0
																-4	-2.3	6.95692	-4	-2.3	7.2202	-4	-2.3	7.23248	-4	-2.3	7.21632	-4	-2.3	7.18472					-4	-2.3	0	-4	-2.3	0	-4	-2.3	0	-4	-2.3	0	-4	-2.3	0
																-3.9	-2.3	6.98281	-3.9	-2.3	7.24654	-3.9	-2.3	7.25937	-3.9	-2.3	7.24302	-3.9	-2.3	7.21097					-3.9	-2.3	0	-3.9	-2.3	0	-3.9	-2.3	0	-3.9	-2.3	0	-3.9	-2.3	0
																-3.8	-2.3	7.00773	-3.8	-2.3	7.27171	-3.8	-2.3	7.28507	-3.8	-2.3	7.26853	-3.8	-2.3	7.23603					-3.8	-2.3	0	-3.8	-2.3	0	-3.8	-2.3	0	-3.8	-2.3	0	-3.8	-2.3	0
																-3.7	-2.3	7.03169	-3.7	-2.3	7.29573	-3.7	-2.3	7.3096	-3.7	-2.3	7.29286	-3.7	-2.3	7.25991					-3.7	-2.3	0	-3.7	-2.3	0	-3.7	-2.3	0	-3.7	-2.3	0	-3.7	-2.3	0
																-3.6	-2.3	7.05469	-3.6	-2.3	7.31859	-3.6	-2.3	7.33295	-3.6	-2.3	7.316	-3.6	-2.3	7.28261					-3.6	-2.3	0	-3.6	-2.3	0	-3.6	-2.3	0	-3.6	-2.3	0	-3.6	-2.3	0
																-3.5	-2.3	7.07673	-3.5	-2.3	7.3403	-3.5	-2.3	7.35512	-3.5	-2.3	7.33797	-3.5	-2.3	7.30414					-3.5	-2.3	0	-3.5	-2.3	0	-3.5	-2.3	0	-3.5	-2.3	0	-3.5	-2.3	0
																-3.4	-2.3	7.09781	-3.4	-2.3	7.36086	-3.4	-2.3	7.37611	-3.4	-2.3	7.35876	-3.4	-2.3	7.32449					-3.4	-2.3	0	-3.4	-2.3	0	-3.4	-2.3	0	-3.4	-2.3	0	-3.4	-2.3	0
																-3.3	-2.3	7.11809	-3.3	-2.3	7.38047	-3.3	-2.3	7.39613	-3.3	-2.3	7.37857	-3.3	-2.3	7.34387					-3.3	-2.3	0	-3.3	-2.3	0	-3.3	-2.3	0	-3.3	-2.3	0	-3.3	-2.3	0
																-3.2	-2.3	7.13766	-3.2	-2.3	7.39924	-3.2	-2.3	7.41529	-3.2	-2.3	7.39753	-3.2	-2.3	7.36241					-3.2	-2.3	0	-3.2	-2.3	0	-3.2	-2.3	0	-3.2	-2.3	0	-3.2	-2.3	0
																-3.1	-2.3	7.15651	-3.1	-2.3	7.41718	-3.1	-2.3	7.43359	-3.1	-2.3	7.41564	-3.1	-2.3	7.38011					-3.1	-2.3	0	-3.1	-2.3	0	-3.1	-2.3	0	-3.1	-2.3	0	-3.1	-2.3	0
																-3	-2.3	7.17466	-3	-2.3	7.43428	-3	-2.3	7.45105	-3	-2.3	7.4329	-3	-2.3	7.39696					-3	-2.3	0	-3	-2.3	0	-3	-2.3	0	-3	-2.3	0	-3	-2.3	0
																-2.9	-2.3	7.1921	-2.9	-2.3	7.45055	-2.9	-2.3	7.46764	-2.9	-2.3	7.44931	-2.9	-2.3	7.41298					-2.9	-2.3	0	-2.9	-2.3	0	-2.9	-2.3	0	-2.9	-2.3	0	-2.9	-2.3	0
																-2.8	-2.3	7.20885	-2.8	-2.3	7.46602	-2.8	-2.3	7.48342	-2.8	-2.3	7.46489	-2.8	-2.3	7.42818					-2.8	-2.3	0	-2.8	-2.3	0	-2.8	-2.3	0	-2.8	-2.3	0	-2.8	-2.3	0
																-2.7	-2.3	7.22508	-2.7	-2.3	7.4809	-2.7	-2.3	7.49859	-2.7	-2.3	7.47989	-2.7	-2.3	7.44281					-2.7	-2.3	0	-2.7	-2.3	0	-2.7	-2.3	0	-2.7	-2.3	0	-2.7	-2.3	0
																-2.6	-2.3	7.2408	-2.6	-2.3	7.49523	-2.6	-2.3	7.5132	-2.6	-2.3	7.49433	-2.6	-2.3	7.4569					-2.6	-2.3	0	-2.6	-2.3	0	-2.6	-2.3	0	-2.6	-2.3	0	-2.6	-2.3	0
																-2.5	-2.3	7.25602	-2.5	-2.3	7.50901	-2.5	-2.3	7.52725	-2.5	-2.3	7.50822	-2.5	-2.3	7.47045					-2.5	-2.3	0	-2.5	-2.3	0	-2.5	-2.3	0	-2.5	-2.3	0	-2.5	-2.3	0
																-2.4	-2.3	7.27073	-2.4	-2.3	7.52224	-2.4	-2.3	7.54074	-2.4	-2.3	7.52155	-2.4	-2.3	7.48346					-2.4	-2.3	0	-2.4	-2.3	0	-2.4	-2.3	0	-2.4	-2.3	0	-2.4	-2.3	0
																-2.3	-2.3	7.28495	-2.3	-2.3	7.53492	-2.3	-2.3	7.55367	-2.3	-2.3	7.53433	-2.3	-2.3	7.49593					-2.3	-2.3	0	-2.3	-2.3	0	-2.3	-2.3	0	-2.3	-2.3	0	-2.3	-2.3	0
																-2.2	-2.3	7.29871	-2.2	-2.3	7.54713	-2.2	-2.3	7.56611	-2.2	-2.3	7.54664	-2.2	-2.3	7.50794					-2.2	-2.3	0	-2.2	-2.3	0	-2.2	-2.3	0	-2.2	-2.3	0	-2.2	-2.3	0
																-2.1	-2.3	7.31214	-2.1	-2.3	7.55902	-2.1	-2.3	7.57823	-2.1	-2.3	7.55863	-2.1	-2.3	7.51967					-2.1	-2.3	0	-2.1	-2.3	0	-2.1	-2.3	0	-2.1	-2.3	0	-2.1	-2.3	0
																-2	-2.3	7.32521	-2	-2.3	7.57059	-2	-2.3	7.59003	-2	-2.3	7.57032	-2	-2.3	7.53109					-2	-2.3	0	-2	-2.3	0	-2	-2.3	0	-2	-2.3	0	-2	-2.3	0
																-1.9	-2.3	7.33794	-1.9	-2.3	7.58184	-1.9	-2.3	7.6015	-1.9	-2.3	7.58169	-1.9	-2.3	7.54223					-1.9	-2.3	0	-1.9	-2.3	0	-1.9	-2.3	0	-1.9	-2.3	0	-1.9	-2.3	0
																-1.8	-2.3	7.35033	-1.8	-2.3	7.59278	-1.8	-2.3	7.61265	-1.8	-2.3	7.59276	-1.8	-2.3	7.55307					-1.8	-2.3	0	-1.8	-2.3	0	-1.8	-2.3	0	-1.8	-2.3	0	-1.8	-2.3	0
																-1.7	-2.3	7.36237	-1.7	-2.3	7.6034	-1.7	-2.3	7.62348	-1.7	-2.3	7.60351	-1.7	-2.3	7.56362					-1.7	-2.3	0	-1.7	-2.3	0	-1.7	-2.3	0	-1.7	-2.3	0	-1.7	-2.3	0
																-1.6	-2.3	7.37414	-1.6	-2.3	7.61383	-1.6	-2.3	7.63411	-1.6	-2.3	7.61408	-1.6	-2.3	7.57401					-1.6	-2.3	0	-1.6	-2.3	0	-1.6	-2.3	0	-1.6	-2.3	0	-1.6	-2.3	0
																-1.5	-2.3	7.38569	-1.5	-2.3	7.62411	-1.5	-2.3	7.6446	-1.5	-2.3	7.62452	-1.5	-2.3	7.58429					-1.5	-2.3	0	-1.5	-2.3	0	-1.5	-2.3	0	-1.5	-2.3	0	-1.5	-2.3	0
																-1.4	-2.3	7.397	-1.4	-2.3	7.63426	-1.4	-2.3	7.65496	-1.4	-2.3	7.63484	-1.4	-2.3	7.59446					-1.4	-2.3	0	-1.4	-2.3	0	-1.4	-2.3	0	-1.4	-2.3	0	-1.4	-2.3	0
																-1.3	-2.3	7.40809	-1.3	-2.3	7.64426	-1.3	-2.3	7.66517	-1.3	-2.3	7.64504	-1.3	-2.3	7.60453					-1.3	-2.3	0	-1.3	-2.3	0	-1.3	-2.3	0	-1.3	-2.3	0	-1.3	-2.3	0
																-1.2	-2.3	7.41895	-1.2	-2.3	7.65413	-1.2	-2.3	7.67525	-1.2	-2.3	7.65511	-1.2	-2.3	7.6145					-1.2	-2.3	0	-1.2	-2.3	0	-1.2	-2.3	0	-1.2	-2.3	0	-1.2	-2.3	0
																-1.1	-2.3	7.42959	-1.1	-2.3	7.66388	-1.1	-2.3	7.68521	-1.1	-2.3	7.66508	-1.1	-2.3	7.62438					-1.1	-2.3	0	-1.1	-2.3	0	-1.1	-2.3	0	-1.1	-2.3	0	-1.1	-2.3	0
																-1	-2.3	7.44008	-1	-2.3	7.67361	-1	-2.3	7.69515	-1	-2.3	7.67505	-1	-2.3	7.63427					-1	-2.3	0	-1	-2.3	0	-1	-2.3	0	-1	-2.3	0	-1	-2.3	0
																-0.9	-2.3	7.45043	-0.9	-2.3	7.68333	-0.9	-2.3	7.7051	-0.9	-2.3	7.68503	-0.9	-2.3	7.6442					-0.9	-2.3	0	-0.9	-2.3	0	-0.9	-2.3	0	-0.9	-2.3	0	-0.9	-2.3	0
																-0.8	-2.3	7.46064	-0.8	-2.3	7.69304	-0.8	-2.3	7.71504	-0.8	-2.3	7.69503	-0.8	-2.3	7.65417					-0.8	-2.3	0	-0.8	-2.3	0	-0.8	-2.3	0	-0.8	-2.3	0	-0.8	-2.3	0
																-0.7	-2.3	7.47071	-0.7	-2.3	7.70275	-0.7	-2.3	7.72499	-0.7	-2.3	7.70504	-0.7	-2.3	7.66417					-0.7	-2.3	0	-0.7	-2.3	0	-0.7	-2.3	0	-0.7	-2.3	0	-0.7	-2.3	0
																-0.6	-2.3	7.48064	-0.6	-2.3	7.71246	-0.6	-2.3	7.73493	-0.6	-2.3	7.71508	-0.6	-2.3	7.67421					-0.6	-2.3	0	-0.6	-2.3	0	-0.6	-2.3	0	-0.6	-2.3	0	-0.6	-2.3	0
																-0.5	-2.3	7.49045	-0.5	-2.3	7.7222	-0.5	-2.3	7.74491	-0.5	-2.3	7.72516	-0.5	-2.3	7.68431					-0.5	-2.3	0	-0.5	-2.3	0	-0.5	-2.3	0	-0.5	-2.3	0	-0.5	-2.3	0
																-0.4	-2.3	7.50019	-0.4	-2.3	7.73202	-0.4	-2.3	7.75499	-0.4	-2.3	7.73535	-0.4	-2.3	7.69455					-0.4	-2.3	0	-0.4	-2.3	0	-0.4	-2.3	0	-0.4	-2.3	0	-0.4	-2.3	0
																-0.3	-2.3	7.50987	-0.3	-2.3	7.74194	-0.3	-2.3	7.76517	-0.3	-2.3	7.74567	-0.3	-2.3	7.70493					-0.3	-2.3	0	-0.3	-2.3	0	-0.3	-2.3	0	-0.3	-2.3	0	-0.3	-2.3	0
																-0.2	-2.3	7.51947	-0.2	-2.3	7.75195	-0.2	-2.3	7.77545	-0.2	-2.3	7.7561	-0.2	-2.3	7.71544					-0.2	-2.3	0	-0.2	-2.3	0	-0.2	-2.3	0	-0.2	-2.3	0	-0.2	-2.3	0
																-0.1	-2.3	7.52901	-0.1	-2.3	7.76206	-0.1	-2.3	7.78584	-0.1	-2.3	7.76664	-0.1	-2.3	7.72608					-0.1	-2.3	0	-0.1	-2.3	0	-0.1	-2.3	0	-0.1	-2.3	0	-0.1	-2.3	0
																0	-2.3	7.53848	0	-2.3	7.77226	0	-2.3	7.79632	0	-2.3	7.7773	0	-2.3	7.73686					0	-2.3	0	0	-2.3	0	0	-2.3	0	0	-2.3	0	0	-2.3	0
																0.1	-2.3	7.54792	0.1	-2.3	7.78259	0.1	-2.3	7.80695	0.1	-2.3	7.78813	0.1	-2.3	7.74782					0.1	-2.3	0	0.1	-2.3	0	0.1	-2.3	0	0.1	-2.3	0	0.1	-2.3	0
																0.2	-2.3	7.55735	0.2	-2.3	7.79308	0.2	-2.3	7.81774	0.2	-2.3	7.79914	0.2	-2.3	7.75898					0.2	-2.3	0	0.2	-2.3	0	0.2	-2.3	0	0.2	-2.3	0	0.2	-2.3	0
																0.3	-2.3	7.56678	0.3	-2.3	7.80373	0.3	-2.3	7.8287	0.3	-2.3	7.81032	0.3	-2.3	7.77035					0.3	-2.3	0	0.3	-2.3	0	0.3	-2.3	0	0.3	-2.3	0	0.3	-2.3	0
																0.4	-2.3	7.5762	0.4	-2.3	7.81454	0.4	-2.3	7.83983	0.4	-2.3	7.82169	0.4	-2.3	7.78191					0.4	-2.3	0	0.4	-2.3	0	0.4	-2.3	0	0.4	-2.3	0	0.4	-2.3	0
																0.5	-2.3	7.58561	0.5	-2.3	7.8255	0.5	-2.3	7.85112	0.5	-2.3	7.83324	0.5	-2.3	7.79367					0.5	-2.3	0	0.5	-2.3	0	0.5	-2.3	0	0.5	-2.3	0	0.5	-2.3	0
																0.6	-2.3	7.59502	0.6	-2.3	7.83662	0.6	-2.3	7.86258	0.6	-2.3	7.84498	0.6	-2.3	7.80564					0.6	-2.3	0	0.6	-2.3	0	0.6	-2.3	0	0.6	-2.3	0	0.6	-2.3	0
																0.7	-2.3	7.60447	0.7	-2.3	7.84794	0.7	-2.3	7.87424	0.7	-2.3	7.85693	0.7	-2.3	7.81784					0.7	-2.3	0	0.7	-2.3	0	0.7	-2.3	0	0.7	-2.3	0	0.7	-2.3	0
																0.8	-2.3	7.61395	0.8	-2.3	7.85943	0.8	-2.3	7.88609	0.8	-2.3	7.86909	0.8	-2.3	7.83026					0.8	-2.3	0	0.8	-2.3	0	0.8	-2.3	0	0.8	-2.3	0	0.8	-2.3	0
																0.9	-2.3	7.62348	0.9	-2.3	7.87111	0.9	-2.3	7.89813	0.9	-2.3	7.88145	0.9	-2.3	7.8429					0.9	-2.3	0	0.9	-2.3	0	0.9	-2.3	0	0.9	-2.3	0	0.9	-2.3	0
																1	-2.3	7.63305	1	-2.3	7.88297	1	-2.3	7.91035	1	-2.3	7.89401	1	-2.3	7.85577					1	-2.3	0	1	-2.3	0	1	-2.3	0	1	-2.3	0	1	-2.3	0
																1.1	-2.3	7.64266	1.1	-2.3	7.89502	1.1	-2.3	7.92277	1.1	-2.3	7.90678	1.1	-2.3	7.86886					1.1	-2.3	0	1.1	-2.3	0	1.1	-2.3	0	1.1	-2.3	0	1.1	-2.3	0
																1.2	-2.3	7.65232	1.2	-2.3	7.90725	1.2	-2.3	7.93538	1.2	-2.3	7.91976	1.2	-2.3	7.88219					1.2	-2.3	0	1.2	-2.3	0	1.2	-2.3	0	1.2	-2.3	0	1.2	-2.3	0
																1.3	-2.3	7.66205	1.3	-2.3	7.91966	1.3	-2.3	7.94817	1.3	-2.3	7.93293	1.3	-2.3	7.89571					1.3	-2.3	0	1.3	-2.3	0	1.3	-2.3	0	1.3	-2.3	0	1.3	-2.3	0
																1.4	-2.3	7.67184	1.4	-2.3	7.93222	1.4	-2.3	7.96111	1.4	-2.3	7.94627	1.4	-2.3	7.90943					1.4	-2.3	0	1.4	-2.3	0	1.4	-2.3	0	1.4	-2.3	0	1.4	-2.3	0
																1.5	-2.3	7.68169	1.5	-2.3	7.94494	1.5	-2.3	7.97422	1.5	-2.3	7.95978	1.5	-2.3	7.92333					1.5	-2.3	0	1.5	-2.3	0	1.5	-2.3	0	1.5	-2.3	0	1.5	-2.3	0
																1.6	-2.3	7.69161	1.6	-2.3	7.95782	1.6	-2.3	7.98748	1.6	-2.3	7.97346	1.6	-2.3	7.93743					1.6	-2.3	0	1.6	-2.3	0	1.6	-2.3	0	1.6	-2.3	0	1.6	-2.3	0
																1.7	-2.3	7.70158	1.7	-2.3	7.97085	1.7	-2.3	8.0009	1.7	-2.3	7.98731	1.7	-2.3	7.95171					1.7	-2.3	0	1.7	-2.3	0	1.7	-2.3	0	1.7	-2.3	0	1.7	-2.3	0
																1.8	-2.3	7.71163	1.8	-2.3	7.98403	1.8	-2.3	8.01446	1.8	-2.3	8.00132	1.8	-2.3	7.96616					1.8	-2.3	0	1.8	-2.3	0	1.8	-2.3	0	1.8	-2.3	0	1.8	-2.3	0
																1.9	-2.3	7.72171	1.9	-2.3	7.99727	1.9	-2.3	8.02807	1.9	-2.3	8.01538	1.9	-2.3	7.98069					1.9	-2.3	0	1.9	-2.3	0	1.9	-2.3	0	1.9	-2.3	0	1.9	-2.3	0
																2	-2.3	7.73182	2	-2.3	8.01057	2	-2.3	8.04174	2	-2.3	8.02951	2	-2.3	7.9953					2	-2.3	0	2	-2.3	0	2	-2.3	0	2	-2.3	0	2	-2.3	0
																2.1	-2.3	7.74197	2.1	-2.3	8.02393	2.1	-2.3	8.05545	2.1	-2.3	8.04369	2.1	-2.3	8.00997					2.1	-2.3	0	2.1	-2.3	0	2.1	-2.3	0	2.1	-2.3	0	2.1	-2.3	0
																2.2	-2.3	7.75215	2.2	-2.3	8.03735	2.2	-2.3	8.06921	2.2	-2.3	8.05792	2.2	-2.3	8.02472					2.2	-2.3	0	2.2	-2.3	0	2.2	-2.3	0	2.2	-2.3	0	2.2	-2.3	0
																2.3	-2.3	7.76237	2.3	-2.3	8.05083	2.3	-2.3	8.08303	2.3	-2.3	8.07222	2.3	-2.3	8.03954					2.3	-2.3	0	2.3	-2.3	0	2.3	-2.3	0	2.3	-2.3	0	2.3	-2.3	0
																2.4	-2.3	7.77257	2.4	-2.3	8.06426	2.4	-2.3	8.09677	2.4	-2.3	8.08646	2.4	-2.3	8.05431					2.4	-2.3	0	2.4	-2.3	0	2.4	-2.3	0	2.4	-2.3	0	2.4	-2.3	0
																2.5	-2.3	7.7827	2.5	-2.3	8.07754	2.5	-2.3	8.11035	2.5	-2.3	8.10052	2.5	-2.3	8.06893					2.5	-2.3	0	2.5	-2.3	0	2.5	-2.3	0	2.5	-2.3	0	2.5	-2.3	0
																2.6	-2.3	7.79275	2.6	-2.3	8.09069	2.6	-2.3	8.12377	2.6	-2.3	8.11443	2.6	-2.3	8.08339					2.6	-2.3	0	2.6	-2.3	0	2.6	-2.3	0	2.6	-2.3	0	2.6	-2.3	0
																2.7	-2.3	7.80273	2.7	-2.3	8.1037	2.7	-2.3	8.13703	2.7	-2.3	8.12817	2.7	-2.3	8.0977					2.7	-2.3	0	2.7	-2.3	0	2.7	-2.3	0	2.7	-2.3	0	2.7	-2.3	0
																2.8	-2.3	7.81264	2.8	-2.3	8.11657	2.8	-2.3	8.15012	2.8	-2.3	8.14175	2.8	-2.3	8.11186					2.8	-2.3	0	2.8	-2.3	0	2.8	-2.3	0	2.8	-2.3	0	2.8	-2.3	0
																2.9	-2.3	7.82246	2.9	-2.3	8.12927	2.9	-2.3	8.16302	2.9	-2.3	8.15513	2.9	-2.3	8.12583					2.9	-2.3	0	2.9	-2.3	0	2.9	-2.3	0	2.9	-2.3	0	2.9	-2.3	0
																3	-2.3	7.83203	3	-2.3	8.14157	3	-2.3	8.17547	3	-2.3	8.16806	3	-2.3	8.13935					3	-2.3	0	3	-2.3	0	3	-2.3	0	3	-2.3	0	3	-2.3	0
																3.1	-2.3	7.84131	3.1	-2.3	8.1534	3.1	-2.3	8.18743	3.1	-2.3	8.18048	3.1	-2.3	8.15236					3.1	-2.3	0	3.1	-2.3	0	3.1	-2.3	0	3.1	-2.3	0	3.1	-2.3	0
																3.2	-2.3	7.8503	3.2	-2.3	8.16478	3.2	-2.3	8.19888	3.2	-2.3	8.19238	3.2	-2.3	8.16486					3.2	-2.3	0	3.2	-2.3	0	3.2	-2.3	0	3.2	-2.3	0	3.2	-2.3	0
																3.3	-2.3	7.859	3.3	-2.3	8.17569	3.3	-2.3	8.20983	3.3	-2.3	8.20378	3.3	-2.3	8.17686					3.3	-2.3	0	3.3	-2.3	0	3.3	-2.3	0	3.3	-2.3	0	3.3	-2.3	0
																3.4	-2.3	7.8674	3.4	-2.3	8.18615	3.4	-2.3	8.22028	3.4	-2.3	8.21466	3.4	-2.3	8.18834					3.4	-2.3	0	3.4	-2.3	0	3.4	-2.3	0	3.4	-2.3	0	3.4	-2.3	0
																3.5	-2.3	7.87542	3.5	-2.3	8.19601	3.5	-2.3	8.23009	3.5	-2.3	8.22489	3.5	-2.3	8.19917					3.5	-2.3	0	3.5	-2.3	0	3.5	-2.3	0	3.5	-2.3	0	3.5	-2.3	0
																3.6	-2.3	7.8828	3.6	-2.3	8.20498	3.6	-2.3	8.23895	3.6	-2.3	8.23415	3.6	-2.3	8.20901					3.6	-2.3	0	3.6	-2.3	0	3.6	-2.3	0	3.6	-2.3	0	3.6	-2.3	0
																3.7	-2.3	7.88955	3.7	-2.3	8.21303	3.7	-2.3	8.24685	3.7	-2.3	8.24242	3.7	-2.3	8.21786					3.7	-2.3	0	3.7	-2.3	0	3.7	-2.3	0	3.7	-2.3	0	3.7	-2.3	0
																3.8	-2.3	7.89564	3.8	-2.3	8.22018	3.8	-2.3	8.25379	3.8	-2.3	8.2497	3.8	-2.3	8.22572					3.8	-2.3	0	3.8	-2.3	0	3.8	-2.3	0	3.8	-2.3	0	3.8	-2.3	0
																3.9	-2.3	7.9011	3.9	-2.3	8.22643	3.9	-2.3	8.25976	3.9	-2.3	8.25601	3.9	-2.3	8.23259					3.9	-2.3	0	3.9	-2.3	0	3.9	-2.3	0	3.9	-2.3	0	3.9	-2.3	0
																4	-2.3	7.90591	4	-2.3	8.23176	4	-2.3	8.26477	4	-2.3	8.26132	4	-2.3	8.23846					4	-2.3	0	4	-2.3	0	4	-2.3	0	4	-2.3	0	4	-2.3	0
																4.1	-2.3	7.90978	4.1	-2.3	8.23584	4.1	-2.3	8.26846	4.1	-2.3	8.26529	4.1	-2.3	8.24298					4.1	-2.3	0	4.1	-2.3	0	4.1	-2.3	0	4.1	-2.3	0	4.1	-2.3	0
																4.2	-2.3	7.91254	4.2	-2.3	8.23846	4.2	-2.3	8.27063	4.2	-2.3	8.26772	4.2	-2.3	8.24593					4.2	-2.3	0	4.2	-2.3	0	4.2	-2.3	0	4.2	-2.3	0	4.2	-2.3	0
																4.3	-2.3	7.91416	4.3	-2.3	8.23963	4.3	-2.3	8.2713	4.3	-2.3	8.2686	4.3	-2.3	8.24732					4.3	-2.3	0	4.3	-2.3	0	4.3	-2.3	0	4.3	-2.3	0	4.3	-2.3	0
																4.4	-2.3	7.91467	4.4	-2.3	8.23935	4.4	-2.3	8.27045	4.4	-2.3	8.26795	4.4	-2.3	8.24716					4.4	-2.3	0	4.4	-2.3	0	4.4	-2.3	0	4.4	-2.3	0	4.4	-2.3	0
																4.5	-2.3	7.91405	4.5	-2.3	8.23762	4.5	-2.3	8.26808	4.5	-2.3	8.26575	4.5	-2.3	8.24543					4.5	-2.3	0	4.5	-2.3	0	4.5	-2.3	0	4.5	-2.3	0	4.5	-2.3	0
																4.6	-2.3	7.91224	4.6	-2.3	8.23435	4.6	-2.3	8.26413	4.6	-2.3	8.26192	4.6	-2.3	8.24206					4.6	-2.3	0	4.6	-2.3	0	4.6	-2.3	0	4.6	-2.3	0	4.6	-2.3	0
																4.7	-2.3	7.90882	4.7	-2.3	8.22913	4.7	-2.3	8.25815	4.7	-2.3	8.25605	4.7	-2.3	8.23663					4.7	-2.3	0	4.7	-2.3	0	4.7	-2.3	0	4.7	-2.3	0	4.7	-2.3	0
																4.8	-2.3	7.90372	4.8	-2.3	8.22187	4.8	-2.3	8.2501	4.8	-2.3	8.24807	4.8	-2.3	8.22906					4.8	-2.3	0	4.8	-2.3	0	4.8	-2.3	0	4.8	-2.3	0	4.8	-2.3	0
																4.9	-2.3	7.89694	4.9	-2.3	8.21259	4.9	-2.3	8.23998	4.9	-2.3	8.23799	4.9	-2.3	8.21937					4.9	-2.3	0	4.9	-2.3	0	4.9	-2.3	0	4.9	-2.3	0	4.9	-2.3	0
																5	-2.3	7.88847	5	-2.3	8.20129	5	-2.3	8.22777	5	-2.3	8.2258	5	-2.3	8.20756					5	-2.3	0	5	-2.3	0	5	-2.3	0	5	-2.3	0	5	-2.3	0
																5.1	-2.3	7.87832	5.1	-2.3	8.18796	5.1	-2.3	8.2135	5.1	-2.3	8.21151	5.1	-2.3	8.19362					5.1	-2.3	0	5.1	-2.3	0	5.1	-2.3	0	5.1	-2.3	0	5.1	-2.3	0
																5.2	-2.3	7.86628	5.2	-2.3	8.17239	5.2	-2.3	8.19693	5.2	-2.3	8.1949	5.2	-2.3	8.17734					5.2	-2.3	0	5.2	-2.3	0	5.2	-2.3	0	5.2	-2.3	0	5.2	-2.3	0
																5.3	-2.3	7.85203	5.3	-2.3	8.15432	5.3	-2.3	8.17783	5.3	-2.3	8.17574	5.3	-2.3	8.15849					5.3	-2.3	0	5.3	-2.3	0	5.3	-2.3	0	5.3	-2.3	0	5.3	-2.3	0
																5.4	-2.3	7.83558	5.4	-2.3	8.13375	5.4	-2.3	8.15621	5.4	-2.3	8.15404	5.4	-2.3	8.13708					5.4	-2.3	0	5.4	-2.3	0	5.4	-2.3	0	5.4	-2.3	0	5.4	-2.3	0
																5.5	-2.3	7.81693	5.5	-2.3	8.11068	5.5	-2.3	8.13206	5.5	-2.3	8.12979	5.5	-2.3	8.1131					5.5	-2.3	0	5.5	-2.3	0	5.5	-2.3	0	5.5	-2.3	0	5.5	-2.3	0
																5.6	-2.3	7.79607	5.6	-2.3	8.08511	5.6	-2.3	8.10539	5.6	-2.3	8.103	5.6	-2.3	8.08657					5.6	-2.3	0	5.6	-2.3	0	5.6	-2.3	0	5.6	-2.3	0	5.6	-2.3	0
																5.7	-2.3	7.77299	5.7	-2.3	8.05703	5.7	-2.3	8.07617	5.7	-2.3	8.07364	5.7	-2.3	8.05745					5.7	-2.3	0	5.7	-2.3	0	5.7	-2.3	0	5.7	-2.3	0	5.7	-2.3	0
																5.8	-2.3	7.74741	5.8	-2.3	8.0262	5.8	-2.3	8.04421	5.8	-2.3	8.04153	5.8	-2.3	8.02556					5.8	-2.3	0	5.8	-2.3	0	5.8	-2.3	0	5.8	-2.3	0	5.8	-2.3	0
																5.9	-2.3	7.71932	5.9	-2.3	7.99268	5.9	-2.3	8.00955	5.9	-2.3	8.00672	5.9	-2.3	7.99096					5.9	-2.3	0	5.9	-2.3	0	5.9	-2.3	0	5.9	-2.3	0	5.9	-2.3	0
																6	-2.3	7.68872	6	-2.3	7.95646	6	-2.3	7.97221	6	-2.3	7.96921	6	-2.3	7.95367					6	-2.3	0	6	-2.3	0	6	-2.3	0	6	-2.3	0	6	-2.3	0
																6.1	-2.3	7.65562	6.1	-2.3	7.91754	6.1	-2.3	7.93217	6.1	-2.3	7.92902	6.1	-2.3	7.91366					6.1	-2.3	0	6.1	-2.3	0	6.1	-2.3	0	6.1	-2.3	0	6.1	-2.3	0
																6.2	-2.3	7.62001	6.2	-2.3	7.87594	6.2	-2.3	7.88945	6.2	-2.3	7.88613	6.2	-2.3	7.87096					6.2	-2.3	0	6.2	-2.3	0	6.2	-2.3	0	6.2	-2.3	0	6.2	-2.3	0
																6.3	-2.3	7.58182	6.3	-2.3	7.83156	6.3	-2.3	7.84397	6.3	-2.3	7.84048	6.3	-2.3	7.82549					6.3	-2.3	0	6.3	-2.3	0	6.3	-2.3	0	6.3	-2.3	0	6.3	-2.3	0
																6.4	-2.3	7.54112	6.4	-2.3	7.78461	6.4	-2.3	7.79595	6.4	-2.3	7.7923	6.4	-2.3	7.77748					6.4	-2.3	0	6.4	-2.3	0	6.4	-2.3	0	6.4	-2.3	0	6.4	-2.3	0
																6.5	-2.3	7.49806	6.5	-2.3	7.73525	6.5	-2.3	7.74555	6.5	-2.3	7.74175	6.5	-2.3	7.7271					6.5	-2.3	0	6.5	-2.3	0	6.5	-2.3	0	6.5	-2.3	0	6.5	-2.3	0
																6.6	-2.3	7.45263	6.6	-2.3	7.68347	6.6	-2.3	7.69276	6.6	-2.3	7.68883	6.6	-2.3	7.67435					6.6	-2.3	0	6.6	-2.3	0	6.6	-2.3	0	6.6	-2.3	0	6.6	-2.3	0
																6.7	-2.3	7.40483	6.7	-2.3	7.62928	6.7	-2.3	7.6376	6.7	-2.3	7.63353	6.7	-2.3	7.61923					6.7	-2.3	0	6.7	-2.3	0	6.7	-2.3	0	6.7	-2.3	0	6.7	-2.3	0
																6.8	-2.3	7.35468	6.8	-2.3	7.57267	6.8	-2.3	7.58005	6.8	-2.3	7.57587	6.8	-2.3	7.56173					6.8	-2.3	0	6.8	-2.3	0	6.8	-2.3	0	6.8	-2.3	0	6.8	-2.3	0
																6.9	-2.3	7.30218	6.9	-2.3	7.51372	6.9	-2.3	7.52021	6.9	-2.3	7.51592	6.9	-2.3	7.50195					6.9	-2.3	0	6.9	-2.3	0	6.9	-2.3	0	6.9	-2.3	0	6.9	-2.3	0
																7	-2.3	7.24802	7	-2.3	7.45319	7	-2.3	7.45884	7	-2.3	7.45447	7	-2.3	7.44066					7	-2.3	0	7	-2.3	0	7	-2.3	0	7	-2.3	0	7	-2.3	0
																7.1	-2.3	7.19227	7.1	-2.3	7.39117	7.1	-2.3	7.39603	7.1	-2.3	7.39159	7.1	-2.3	7.37795					7.1	-2.3	0	7.1	-2.3	0	7.1	-2.3	0	7.1	-2.3	0	7.1	-2.3	0
																7.2	-2.3	7.13494	7.2	-2.3	7.32766	7.2	-2.3	7.33177	7.2	-2.3	7.32728	7.2	-2.3	7.31381					7.2	-2.3	0	7.2	-2.3	0	7.2	-2.3	0	7.2	-2.3	0	7.2	-2.3	0
																7.3	-2.3	7.07602	7.3	-2.3	7.26265	7.3	-2.3	7.26608	7.3	-2.3	7.26155	7.3	-2.3	7.24825					7.3	-2.3	0	7.3	-2.3	0	7.3	-2.3	0	7.3	-2.3	0	7.3	-2.3	0
																7.4	-2.3	7.01551	7.4	-2.3	7.19615	7.4	-2.3	7.19893	7.4	-2.3	7.19438	7.4	-2.3	7.18125					7.4	-2.3	0	7.4	-2.3	0	7.4	-2.3	0	7.4	-2.3	0	7.4	-2.3	0
																7.5	-2.3	6.95406	7.5	-2.3	7.12888	7.5	-2.3	7.13106	7.5	-2.3	7.12652	7.5	-2.3	7.11356					7.5	-2.3	0	7.5	-2.3	0	7.5	-2.3	0	7.5	-2.3	0	7.5	-2.3	0
																7.6	-2.3	6.89244	7.6	-2.3	7.06164	7.6	-2.3	7.06328	7.6	-2.3	7.05876	7.6	-2.3	7.04598					7.6	-2.3	0	7.6	-2.3	0	7.6	-2.3	0	7.6	-2.3	0	7.6	-2.3	0
																7.7	-2.3	6.83064	7.7	-2.3	6.99443	7.7	-2.3	6.99559	7.7	-2.3	6.99109	7.7	-2.3	6.97849					7.7	-2.3	0	7.7	-2.3	0	7.7	-2.3	0	7.7	-2.3	0	7.7	-2.3	0
																7.8	-2.3	6.76868	7.8	-2.3	6.92727	7.8	-2.3	6.92797	7.8	-2.3	6.92353	7.8	-2.3	6.91111					7.8	-2.3	0	7.8	-2.3	0	7.8	-2.3	0	7.8	-2.3	0	7.8	-2.3	0
																7.9	-2.3	6.70655	7.9	-2.3	6.86014	7.9	-2.3	6.86045	7.9	-2.3	6.85607	7.9	-2.3	6.84383					7.9	-2.3	0	7.9	-2.3	0	7.9	-2.3	0	7.9	-2.3	0	7.9	-2.3	0
																8	-2.3	6.64441	8	-2.3	6.79322	8	-2.3	6.79318	8	-2.3	6.78888	8	-2.3	6.77682					8	-2.3	0	8	-2.3	0	8	-2.3	0	8	-2.3	0	8	-2.3	0
																8.1	-2.3	6.58344	8.1	-2.3	6.72774	8.1	-2.3	6.72739	8.1	-2.3	6.72319	8.1	-2.3	6.71131					8.1	-2.3	0	8.1	-2.3	0	8.1	-2.3	0	8.1	-2.3	0	8.1	-2.3	0
																8.2	-2.3	6.5239	8.2	-2.3	6.66395	8.2	-2.3	6.66333	8.2	-2.3	6.65923	8.2	-2.3	6.64753					8.2	-2.3	0	8.2	-2.3	0	8.2	-2.3	0	8.2	-2.3	0	8.2	-2.3	0
																8.3	-2.3	6.46578	8.3	-2.3	6.60184	8.3	-2.3	6.60099	8.3	-2.3	6.59701	8.3	-2.3	6.58549					8.3	-2.3	0	8.3	-2.3	0	8.3	-2.3	0	8.3	-2.3	0	8.3	-2.3	0
																8.4	-2.3	6.40908	8.4	-2.3	6.54142	8.4	-2.3	6.54038	8.4	-2.3	6.53651	8.4	-2.3	6.52518					8.4	-2.3	0	8.4	-2.3	0	8.4	-2.3	0	8.4	-2.3	0	8.4	-2.3	0
																8.5	-2.3	6.35381	8.5	-2.3	6.48269	8.5	-2.3	6.48148	8.5	-2.3	6.47776	8.5	-2.3	6.4666					8.5	-2.3	0	8.5	-2.3	0	8.5	-2.3	0	8.5	-2.3	0	8.5	-2.3	0
																8.6	-2.3	6.30046	8.6	-2.3	6.42616	8.6	-2.3	6.42482	8.6	-2.3	6.42124	8.6	-2.3	6.41026					8.6	-2.3	0	8.6	-2.3	0	8.6	-2.3	0	8.6	-2.3	0	8.6	-2.3	0
																8.7	-2.3	6.24956	8.7	-2.3	6.37233	8.7	-2.3	6.3709	8.7	-2.3	6.36745	8.7	-2.3	6.35666					8.7	-2.3	0	8.7	-2.3	0	8.7	-2.3	0	8.7	-2.3	0	8.7	-2.3	0
																8.8	-2.3	6.20104	8.8	-2.3	6.32115	8.8	-2.3	6.31964	8.8	-2.3	6.31634	8.8	-2.3	6.30571					8.8	-2.3	0	8.8	-2.3	0	8.8	-2.3	0	8.8	-2.3	0	8.8	-2.3	0
																8.9	-2.3	6.15491	8.9	-2.3	6.27261	8.9	-2.3	6.27104	8.9	-2.3	6.26788	8.9	-2.3	6.25742					8.9	-2.3	0	8.9	-2.3	0	8.9	-2.3	0	8.9	-2.3	0	8.9	-2.3	0
																9	-2.3	6.11116	9	-2.3	6.2267	9	-2.3	6.22509	9	-2.3	6.22209	9	-2.3	6.21179					9	-2.3	0	9	-2.3	0	9	-2.3	0	9	-2.3	0	9	-2.3	0
																9.1	-2.3	6.0698	9.1	-2.3	6.18343	9.1	-2.3	6.18182	9.1	-2.3	6.17896	9.1	-2.3	6.16882					9.1	-2.3	0	9.1	-2.3	0	9.1	-2.3	0	9.1	-2.3	0	9.1	-2.3	0
																9.2	-2.3	6.03112	9.2	-2.3	6.14309	9.2	-2.3	6.14148	9.2	-2.3	6.13877	9.2	-2.3	6.12878					9.2	-2.3	0	9.2	-2.3	0	9.2	-2.3	0	9.2	-2.3	0	9.2	-2.3	0
																9.3	-2.3	5.99476	9.3	-2.3	6.10527	9.3	-2.3	6.10366	9.3	-2.3	6.10111	9.3	-2.3	6.09126					9.3	-2.3	0	9.3	-2.3	0	9.3	-2.3	0	9.3	-2.3	0	9.3	-2.3	0
																9.4	-2.3	5.96073	9.4	-2.3	6.06996	9.4	-2.3	6.06838	9.4	-2.3	6.06597	9.4	-2.3	6.05626					9.4	-2.3	0	9.4	-2.3	0	9.4	-2.3	0	9.4	-2.3	0	9.4	-2.3	0
																9.5	-2.3	5.92901	9.5	-2.3	6.03718	9.5	-2.3	6.03564	9.5	-2.3	6.03336	9.5	-2.3	6.02378					9.5	-2.3	0	9.5	-2.3	0	9.5	-2.3	0	9.5	-2.3	0	9.5	-2.3	0
																9.6	-2.3	5.89961	9.6	-2.3	6.00692	9.6	-2.3	6.00542	9.6	-2.3	6.00328	9.6	-2.3	5.99383					9.6	-2.3	0	9.6	-2.3	0	9.6	-2.3	0	9.6	-2.3	0	9.6	-2.3	0
																9.7	-2.3	5.87252	9.7	-2.3	5.97917	9.7	-2.3	5.97772	9.7	-2.3	5.97572	9.7	-2.3	5.96638					9.7	-2.3	0	9.7	-2.3	0	9.7	-2.3	0	9.7	-2.3	0	9.7	-2.3	0
																9.8	-2.3	5.84732	9.8	-2.3	5.95346	9.8	-2.3	5.95207	9.8	-2.3	5.95019	9.8	-2.3	5.94096					9.8	-2.3	0	9.8	-2.3	0	9.8	-2.3	0	9.8	-2.3	0	9.8	-2.3	0
																9.9	-2.3	5.82383	9.9	-2.3	5.92959	9.9	-2.3	5.92825	9.9	-2.3	5.9265	9.9	-2.3	5.91738					9.9	-2.3	0	9.9	-2.3	0	9.9	-2.3	0	9.9	-2.3	0	9.9	-2.3	0
																10	-2.3	5.80203	10	-2.3	5.90756	10	-2.3	5.90628	10	-2.3	5.90465	10	-2.3	5.89562					10	-2.3	0	10	-2.3	0	10	-2.3	0	10	-2.3	0	10	-2.3	0
																10.1	-2.3	5.78194	10.1	-2.3	5.88737	10.1	-2.3	5.88615	10.1	-2.3	5.88464	10.1	-2.3	5.8757					10.1	-2.3	0	10.1	-2.3	0	10.1	-2.3	0	10.1	-2.3	0	10.1	-2.3	0
																10.2	-2.3	5.76354	10.2	-2.3	5.86902	10.2	-2.3	5.86787	10.2	-2.3	5.86646	10.2	-2.3	5.85761					10.2	-2.3	0	10.2	-2.3	0	10.2	-2.3	0	10.2	-2.3	0	10.2	-2.3	0
																10.3	-2.3	5.74669	10.3	-2.3	5.85232	10.3	-2.3	5.85124	10.3	-2.3	5.84994	10.3	-2.3	5.84116					10.3	-2.3	0	10.3	-2.3	0	10.3	-2.3	0	10.3	-2.3	0	10.3	-2.3	0
																10.4	-2.3	5.73094	10.4	-2.3	5.83684	10.4	-2.3	5.83582	10.4	-2.3	5.83461	10.4	-2.3	5.82591					10.4	-2.3	0	10.4	-2.3	0	10.4	-2.3	0	10.4	-2.3	0	10.4	-2.3	0
																10.5	-2.3	5.7163	10.5	-2.3	5.82254	10.5	-2.3	5.82158	10.5	-2.3	5.82047	10.5	-2.3	5.81184					10.5	-2.3	0	10.5	-2.3	0	10.5	-2.3	0	10.5	-2.3	0	10.5	-2.3	0
																10.6	-2.3	5.70277	10.6	-2.3	5.80943	10.6	-2.3	5.80854	10.6	-2.3	5.80751	10.6	-2.3	5.79895					10.6	-2.3	0	10.6	-2.3	0	10.6	-2.3	0	10.6	-2.3	0	10.6	-2.3	0
																10.7	-2.3	5.69033	10.7	-2.3	5.79752	10.7	-2.3	5.79668	10.7	-2.3	5.79574	10.7	-2.3	5.78723					10.7	-2.3	0	10.7	-2.3	0	10.7	-2.3	0	10.7	-2.3	0	10.7	-2.3	0
																10.8	-2.3	5.67899	10.8	-2.3	5.78679	10.8	-2.3	5.78601	10.8	-2.3	5.78514	10.8	-2.3	5.7767					10.8	-2.3	0	10.8	-2.3	0	10.8	-2.3	0	10.8	-2.3	0	10.8	-2.3	0
																10.9	-2.3	5.6685	10.9	-2.3	5.77698	10.9	-2.3	5.77626	10.9	-2.3	5.77546	10.9	-2.3	5.76707					10.9	-2.3	0	10.9	-2.3	0	10.9	-2.3	0	10.9	-2.3	0	10.9	-2.3	0
																11	-2.3	5.6587	11	-2.3	5.7679	11	-2.3	5.76724	11	-2.3	5.7665	11	-2.3	5.75816					11	-2.3	0	11	-2.3	0	11	-2.3	0	11	-2.3	0	11	-2.3	0
																11.1	-2.3	5.64959	11.1	-2.3	5.75957	11.1	-2.3	5.75896	11.1	-2.3	5.75829	11.1	-2.3	5.74999					11.1	-2.3	0	11.1	-2.3	0	11.1	-2.3	0	11.1	-2.3	0	11.1	-2.3	0
																11.2	-2.3	5.64117	11.2	-2.3	5.75199	11.2	-2.3	5.75142	11.2	-2.3	5.7508	11.2	-2.3	5.74255					11.2	-2.3	0	11.2	-2.3	0	11.2	-2.3	0	11.2	-2.3	0	11.2	-2.3	0
																11.3	-2.3	5.63344	11.3	-2.3	5.74514	11.3	-2.3	5.74462	11.3	-2.3	5.74406	11.3	-2.3	5.73584					11.3	-2.3	0	11.3	-2.3	0	11.3	-2.3	0	11.3	-2.3	0	11.3	-2.3	0
																11.4	-2.3	5.62638	11.4	-2.3	5.73902	11.4	-2.3	5.73853	11.4	-2.3	5.73802	11.4	-2.3	5.72984					11.4	-2.3	0	11.4	-2.3	0	11.4	-2.3	0	11.4	-2.3	0	11.4	-2.3	0
																11.5	-2.3	5.61979	11.5	-2.3	5.73339	11.5	-2.3	5.73294	11.5	-2.3	5.73248	11.5	-2.3	5.72433					11.5	-2.3	0	11.5	-2.3	0	11.5	-2.3	0	11.5	-2.3	0	11.5	-2.3	0
																11.6	-2.3	5.61362	11.6	-2.3	5.72821	11.6	-2.3	5.7278	11.6	-2.3	5.72738	11.6	-2.3	5.71927					11.6	-2.3	0	11.6	-2.3	0	11.6	-2.3	0	11.6	-2.3	0	11.6	-2.3	0
																11.7	-2.3	5.60788	11.7	-2.3	5.72349	11.7	-2.3	5.72312	11.7	-2.3	5.72274	11.7	-2.3	5.71465					11.7	-2.3	0	11.7	-2.3	0	11.7	-2.3	0	11.7	-2.3	0	11.7	-2.3	0
																11.8	-2.3	5.60257	11.8	-2.3	5.71923	11.8	-2.3	5.71889	11.8	-2.3	5.71854	11.8	-2.3	5.71048					11.8	-2.3	0	11.8	-2.3	0	11.8	-2.3	0	11.8	-2.3	0	11.8	-2.3	0
																11.9	-2.3	5.5977	11.9	-2.3	5.71542	11.9	-2.3	5.71511	11.9	-2.3	5.71479	11.9	-2.3	5.70676					11.9	-2.3	0	11.9	-2.3	0	11.9	-2.3	0	11.9	-2.3	0	11.9	-2.3	0
																12	-2.3	5.5932	12	-2.3	5.71202	12	-2.3	5.71174	12	-2.3	5.71145	12	-2.3	5.70344					12	-2.3	0	12	-2.3	0	12	-2.3	0	12	-2.3	0	12	-2.3	0
																-12	-2.2	4.98656	-12	-2.2	5.0539	-12	-2.2	5.05344	-12	-2.2	5.05305	-12	-2.2	5.04364					-12	-2.2	0	-12	-2.2	0	-12	-2.2	0	-12	-2.2	0	-12	-2.2	0
																-11.9	-2.2	4.97486	-11.9	-2.2	5.04109	-11.9	-2.2	5.04058	-11.9	-2.2	5.04014	-11.9	-2.2	5.03067					-11.9	-2.2	0	-11.9	-2.2	0	-11.9	-2.2	0	-11.9	-2.2	0	-11.9	-2.2	0
																-11.8	-2.2	4.96272	-11.8	-2.2	5.02785	-11.8	-2.2	5.02729	-11.8	-2.2	5.02681	-11.8	-2.2	5.01726					-11.8	-2.2	0	-11.8	-2.2	0	-11.8	-2.2	0	-11.8	-2.2	0	-11.8	-2.2	0
																-11.7	-2.2	4.95012	-11.7	-2.2	5.0142	-11.7	-2.2	5.01358	-11.7	-2.2	5.01305	-11.7	-2.2	5.00343					-11.7	-2.2	0	-11.7	-2.2	0	-11.7	-2.2	0	-11.7	-2.2	0	-11.7	-2.2	0
																-11.6	-2.2	4.93707	-11.6	-2.2	5.00015	-11.6	-2.2	4.99946	-11.6	-2.2	4.99888	-11.6	-2.2	4.98918					-11.6	-2.2	0	-11.6	-2.2	0	-11.6	-2.2	0	-11.6	-2.2	0	-11.6	-2.2	0
																-11.5	-2.2	4.92357	-11.5	-2.2	4.98568	-11.5	-2.2	4.98493	-11.5	-2.2	4.98428	-11.5	-2.2	4.9745					-11.5	-2.2	0	-11.5	-2.2	0	-11.5	-2.2	0	-11.5	-2.2	0	-11.5	-2.2	0
																-11.4	-2.2	4.90963	-11.4	-2.2	4.9708	-11.4	-2.2	4.96998	-11.4	-2.2	4.96927	-11.4	-2.2	4.95939					-11.4	-2.2	0	-11.4	-2.2	0	-11.4	-2.2	0	-11.4	-2.2	0	-11.4	-2.2	0
																-11.3	-2.2	4.89521	-11.3	-2.2	4.95549	-11.3	-2.2	4.95459	-11.3	-2.2	4.95381	-11.3	-2.2	4.94384					-11.3	-2.2	0	-11.3	-2.2	0	-11.3	-2.2	0	-11.3	-2.2	0	-11.3	-2.2	0
																-11.2	-2.2	4.88037	-11.2	-2.2	4.93985	-11.2	-2.2	4.93885	-11.2	-2.2	4.93799	-11.2	-2.2	4.92792					-11.2	-2.2	0	-11.2	-2.2	0	-11.2	-2.2	0	-11.2	-2.2	0	-11.2	-2.2	0
																-11.1	-2.2	4.86516	-11.1	-2.2	4.92388	-11.1	-2.2	4.92279	-11.1	-2.2	4.92184	-11.1	-2.2	4.91166					-11.1	-2.2	0	-11.1	-2.2	0	-11.1	-2.2	0	-11.1	-2.2	0	-11.1	-2.2	0
																-11	-2.2	4.84955	-11	-2.2	4.90759	-11	-2.2	4.9064	-11	-2.2	4.90536	-11	-2.2	4.89506					-11	-2.2	0	-11	-2.2	0	-11	-2.2	0	-11	-2.2	0	-11	-2.2	0
																-10.9	-2.2	4.83355	-10.9	-2.2	4.89098	-10.9	-2.2	4.88968	-10.9	-2.2	4.88855	-10.9	-2.2	4.87812					-10.9	-2.2	0	-10.9	-2.2	0	-10.9	-2.2	0	-10.9	-2.2	0	-10.9	-2.2	0
																-10.8	-2.2	4.81716	-10.8	-2.2	4.87405	-10.8	-2.2	4.87263	-10.8	-2.2	4.87139	-10.8	-2.2	4.86083					-10.8	-2.2	0	-10.8	-2.2	0	-10.8	-2.2	0	-10.8	-2.2	0	-10.8	-2.2	0
																-10.7	-2.2	4.80041	-10.7	-2.2	4.85685	-10.7	-2.2	4.8553	-10.7	-2.2	4.85395	-10.7	-2.2	4.84324					-10.7	-2.2	0	-10.7	-2.2	0	-10.7	-2.2	0	-10.7	-2.2	0	-10.7	-2.2	0
																-10.6	-2.2	4.78361	-10.6	-2.2	4.83969	-10.6	-2.2	4.83802	-10.6	-2.2	4.83654	-10.6	-2.2	4.82568					-10.6	-2.2	0	-10.6	-2.2	0	-10.6	-2.2	0	-10.6	-2.2	0	-10.6	-2.2	0
																-10.5	-2.2	4.76675	-10.5	-2.2	4.8226	-10.5	-2.2	4.82078	-10.5	-2.2	4.81916	-10.5	-2.2	4.80815					-10.5	-2.2	0	-10.5	-2.2	0	-10.5	-2.2	0	-10.5	-2.2	0	-10.5	-2.2	0
																-10.4	-2.2	4.74985	-10.4	-2.2	4.80555	-10.4	-2.2	4.80358	-10.4	-2.2	4.80182	-10.4	-2.2	4.79064					-10.4	-2.2	0	-10.4	-2.2	0	-10.4	-2.2	0	-10.4	-2.2	0	-10.4	-2.2	0
																-10.3	-2.2	4.73289	-10.3	-2.2	4.78856	-10.3	-2.2	4.78643	-10.3	-2.2	4.78452	-10.3	-2.2	4.77316					-10.3	-2.2	0	-10.3	-2.2	0	-10.3	-2.2	0	-10.3	-2.2	0	-10.3	-2.2	0
																-10.2	-2.2	4.71584	-10.2	-2.2	4.77158	-10.2	-2.2	4.76929	-10.2	-2.2	4.76721	-10.2	-2.2	4.75567					-10.2	-2.2	0	-10.2	-2.2	0	-10.2	-2.2	0	-10.2	-2.2	0	-10.2	-2.2	0
																-10.1	-2.2	4.69929	-10.1	-2.2	4.75524	-10.1	-2.2	4.75277	-10.1	-2.2	4.75051	-10.1	-2.2	4.73878					-10.1	-2.2	0	-10.1	-2.2	0	-10.1	-2.2	0	-10.1	-2.2	0	-10.1	-2.2	0
																-10	-2.2	4.68361	-10	-2.2	4.73992	-10	-2.2	4.73726	-10	-2.2	4.73481	-10	-2.2	4.72288					-10	-2.2	0	-10	-2.2	0	-10	-2.2	0	-10	-2.2	0	-10	-2.2	0
																-9.9	-2.2	4.66882	-9.9	-2.2	4.72562	-9.9	-2.2	4.72276	-9.9	-2.2	4.72012	-9.9	-2.2	4.70797					-9.9	-2.2	0	-9.9	-2.2	0	-9.9	-2.2	0	-9.9	-2.2	0	-9.9	-2.2	0
																-9.8	-2.2	4.6549	-9.8	-2.2	4.71234	-9.8	-2.2	4.70928	-9.8	-2.2	4.70643	-9.8	-2.2	4.69406					-9.8	-2.2	0	-9.8	-2.2	0	-9.8	-2.2	0	-9.8	-2.2	0	-9.8	-2.2	0
																-9.7	-2.2	4.64186	-9.7	-2.2	4.70008	-9.7	-2.2	4.69681	-9.7	-2.2	4.69373	-9.7	-2.2	4.68114					-9.7	-2.2	0	-9.7	-2.2	0	-9.7	-2.2	0	-9.7	-2.2	0	-9.7	-2.2	0
																-9.6	-2.2	4.62993	-9.6	-2.2	4.68909	-9.6	-2.2	4.68561	-9.6	-2.2	4.68229	-9.6	-2.2	4.66946					-9.6	-2.2	0	-9.6	-2.2	0	-9.6	-2.2	0	-9.6	-2.2	0	-9.6	-2.2	0
																-9.5	-2.2	4.62037	-9.5	-2.2	4.68065	-9.5	-2.2	4.67694	-9.5	-2.2	4.67338	-9.5	-2.2	4.66029					-9.5	-2.2	0	-9.5	-2.2	0	-9.5	-2.2	0	-9.5	-2.2	0	-9.5	-2.2	0
																-9.4	-2.2	4.61331	-9.4	-2.2	4.6749	-9.4	-2.2	4.67096	-9.4	-2.2	4.66715	-9.4	-2.2	4.6538					-9.4	-2.2	0	-9.4	-2.2	0	-9.4	-2.2	0	-9.4	-2.2	0	-9.4	-2.2	0
																-9.3	-2.2	4.60877	-9.3	-2.2	4.67184	-9.3	-2.2	4.66768	-9.3	-2.2	4.66359	-9.3	-2.2	4.64998					-9.3	-2.2	0	-9.3	-2.2	0	-9.3	-2.2	0	-9.3	-2.2	0	-9.3	-2.2	0
																-9.2	-2.2	4.60673	-9.2	-2.2	4.67148	-9.2	-2.2	4.66708	-9.2	-2.2	4.66272	-9.2	-2.2	4.64883					-9.2	-2.2	0	-9.2	-2.2	0	-9.2	-2.2	0	-9.2	-2.2	0	-9.2	-2.2	0
																-9.1	-2.2	4.60721	-9.1	-2.2	4.67381	-9.1	-2.2	4.66918	-9.1	-2.2	4.66452	-9.1	-2.2	4.65035					-9.1	-2.2	0	-9.1	-2.2	0	-9.1	-2.2	0	-9.1	-2.2	0	-9.1	-2.2	0
																-9	-2.2	4.61124	-9	-2.2	4.67991	-9	-2.2	4.67504	-9	-2.2	4.67008	-9	-2.2	4.65562					-9	-2.2	0	-9	-2.2	0	-9	-2.2	0	-9	-2.2	0	-9	-2.2	0
																-8.9	-2.2	4.61928	-8.9	-2.2	4.69023	-8.9	-2.2	4.68513	-8.9	-2.2	4.67986	-8.9	-2.2	4.66509					-8.9	-2.2	0	-8.9	-2.2	0	-8.9	-2.2	0	-8.9	-2.2	0	-8.9	-2.2	0
																-8.8	-2.2	4.6313	-8.8	-2.2	4.70474	-8.8	-2.2	4.69942	-8.8	-2.2	4.69384	-8.8	-2.2	4.67876					-8.8	-2.2	0	-8.8	-2.2	0	-8.8	-2.2	0	-8.8	-2.2	0	-8.8	-2.2	0
																-8.7	-2.2	4.64731	-8.7	-2.2	4.72347	-8.7	-2.2	4.71793	-8.7	-2.2	4.71202	-8.7	-2.2	4.69663					-8.7	-2.2	0	-8.7	-2.2	0	-8.7	-2.2	0	-8.7	-2.2	0	-8.7	-2.2	0
																-8.6	-2.2	4.66731	-8.6	-2.2	4.7464	-8.6	-2.2	4.74066	-8.6	-2.2	4.73441	-8.6	-2.2	4.7187					-8.6	-2.2	0	-8.6	-2.2	0	-8.6	-2.2	0	-8.6	-2.2	0	-8.6	-2.2	0
																-8.5	-2.2	4.69149	-8.5	-2.2	4.77373	-8.5	-2.2	4.76779	-8.5	-2.2	4.76121	-8.5	-2.2	4.74517					-8.5	-2.2	0	-8.5	-2.2	0	-8.5	-2.2	0	-8.5	-2.2	0	-8.5	-2.2	0
																-8.4	-2.2	4.72014	-8.4	-2.2	4.80576	-8.4	-2.2	4.79964	-8.4	-2.2	4.79272	-8.4	-2.2	4.77634					-8.4	-2.2	0	-8.4	-2.2	0	-8.4	-2.2	0	-8.4	-2.2	0	-8.4	-2.2	0
																-8.3	-2.2	4.75277	-8.3	-2.2	4.84199	-8.3	-2.2	4.83571	-8.3	-2.2	4.82845	-8.3	-2.2	4.81174					-8.3	-2.2	0	-8.3	-2.2	0	-8.3	-2.2	0	-8.3	-2.2	0	-8.3	-2.2	0
																-8.2	-2.2	4.78938	-8.2	-2.2	4.88241	-8.2	-2.2	4.87601	-8.2	-2.2	4.86841	-8.2	-2.2	4.85137					-8.2	-2.2	0	-8.2	-2.2	0	-8.2	-2.2	0	-8.2	-2.2	0	-8.2	-2.2	0
																-8.1	-2.2	4.82999	-8.1	-2.2	4.92705	-8.1	-2.2	4.92053	-8.1	-2.2	4.91259	-8.1	-2.2	4.89522					-8.1	-2.2	0	-8.1	-2.2	0	-8.1	-2.2	0	-8.1	-2.2	0	-8.1	-2.2	0
																-8	-2.2	4.87457	-8	-2.2	4.97588	-8	-2.2	4.96928	-8	-2.2	4.961	-8	-2.2	4.94329					-8	-2.2	0	-8	-2.2	0	-8	-2.2	0	-8	-2.2	0	-8	-2.2	0
																-7.9	-2.2	4.92309	-7.9	-2.2	5.02887	-7.9	-2.2	5.02221	-7.9	-2.2	5.0136	-7.9	-2.2	4.99555					-7.9	-2.2	0	-7.9	-2.2	0	-7.9	-2.2	0	-7.9	-2.2	0	-7.9	-2.2	0
																-7.8	-2.2	4.97439	-7.8	-2.2	5.08482	-7.8	-2.2	5.07814	-7.8	-2.2	5.0692	-7.8	-2.2	5.05083					-7.8	-2.2	0	-7.8	-2.2	0	-7.8	-2.2	0	-7.8	-2.2	0	-7.8	-2.2	0
																-7.7	-2.2	5.02822	-7.7	-2.2	5.14347	-7.7	-2.2	5.13681	-7.7	-2.2	5.12756	-7.7	-2.2	5.10885					-7.7	-2.2	0	-7.7	-2.2	0	-7.7	-2.2	0	-7.7	-2.2	0	-7.7	-2.2	0
																-7.6	-2.2	5.08457	-7.6	-2.2	5.20481	-7.6	-2.2	5.19822	-7.6	-2.2	5.18867	-7.6	-2.2	5.16962					-7.6	-2.2	0	-7.6	-2.2	0	-7.6	-2.2	0	-7.6	-2.2	0	-7.6	-2.2	0
																-7.5	-2.2	5.14345	-7.5	-2.2	5.26886	-7.5	-2.2	5.26237	-7.5	-2.2	5.25253	-7.5	-2.2	5.23315					-7.5	-2.2	0	-7.5	-2.2	0	-7.5	-2.2	0	-7.5	-2.2	0	-7.5	-2.2	0
																-7.4	-2.2	5.20486	-7.4	-2.2	5.33561	-7.4	-2.2	5.32926	-7.4	-2.2	5.31913	-7.4	-2.2	5.29943					-7.4	-2.2	0	-7.4	-2.2	0	-7.4	-2.2	0	-7.4	-2.2	0	-7.4	-2.2	0
																-7.3	-2.2	5.26796	-7.3	-2.2	5.4042	-7.3	-2.2	5.39805	-7.3	-2.2	5.38765	-7.3	-2.2	5.36762					-7.3	-2.2	0	-7.3	-2.2	0	-7.3	-2.2	0	-7.3	-2.2	0	-7.3	-2.2	0
																-7.2	-2.2	5.33179	-7.2	-2.2	5.4736	-7.2	-2.2	5.46769	-7.2	-2.2	5.45705	-7.2	-2.2	5.43669					-7.2	-2.2	0	-7.2	-2.2	0	-7.2	-2.2	0	-7.2	-2.2	0	-7.2	-2.2	0
																-7.1	-2.2	5.39634	-7.1	-2.2	5.54381	-7.1	-2.2	5.5382	-7.1	-2.2	5.52732	-7.1	-2.2	5.50665					-7.1	-2.2	0	-7.1	-2.2	0	-7.1	-2.2	0	-7.1	-2.2	0	-7.1	-2.2	0
																-7	-2.2	5.46161	-7	-2.2	5.61483	-7	-2.2	5.60957	-7	-2.2	5.59848	-7	-2.2	5.57749					-7	-2.2	0	-7	-2.2	0	-7	-2.2	0	-7	-2.2	0	-7	-2.2	0
																-6.9	-2.2	5.52761	-6.9	-2.2	5.68666	-6.9	-2.2	5.6818	-6.9	-2.2	5.67051	-6.9	-2.2	5.64922					-6.9	-2.2	0	-6.9	-2.2	0	-6.9	-2.2	0	-6.9	-2.2	0	-6.9	-2.2	0
																-6.8	-2.2	5.59423	-6.8	-2.2	5.75921	-6.8	-2.2	5.7548	-6.8	-2.2	5.74332	-6.8	-2.2	5.72173					-6.8	-2.2	0	-6.8	-2.2	0	-6.8	-2.2	0	-6.8	-2.2	0	-6.8	-2.2	0
																-6.7	-2.2	5.66044	-6.7	-2.2	5.83135	-6.7	-2.2	5.82745	-6.7	-2.2	5.81581	-6.7	-2.2	5.79392					-6.7	-2.2	0	-6.7	-2.2	0	-6.7	-2.2	0	-6.7	-2.2	0	-6.7	-2.2	0
																-6.6	-2.2	5.72601	-6.6	-2.2	5.90284	-6.6	-2.2	5.89948	-6.6	-2.2	5.8877	-6.6	-2.2	5.86552					-6.6	-2.2	0	-6.6	-2.2	0	-6.6	-2.2	0	-6.6	-2.2	0	-6.6	-2.2	0
																-6.5	-2.2	5.79093	-6.5	-2.2	5.97366	-6.5	-2.2	5.9709	-6.5	-2.2	5.959	-6.5	-2.2	5.93653					-6.5	-2.2	0	-6.5	-2.2	0	-6.5	-2.2	0	-6.5	-2.2	0	-6.5	-2.2	0
																-6.4	-2.2	5.8552	-6.4	-2.2	6.04382	-6.4	-2.2	6.04171	-6.4	-2.2	6.0297	-6.4	-2.2	6.00694					-6.4	-2.2	0	-6.4	-2.2	0	-6.4	-2.2	0	-6.4	-2.2	0	-6.4	-2.2	0
																-6.3	-2.2	5.91884	-6.3	-2.2	6.11331	-6.3	-2.2	6.11191	-6.3	-2.2	6.0998	-6.3	-2.2	6.07675					-6.3	-2.2	0	-6.3	-2.2	0	-6.3	-2.2	0	-6.3	-2.2	0	-6.3	-2.2	0
																-6.2	-2.2	5.98159	-6.2	-2.2	6.1819	-6.2	-2.2	6.18124	-6.2	-2.2	6.16905	-6.2	-2.2	6.14572					-6.2	-2.2	0	-6.2	-2.2	0	-6.2	-2.2	0	-6.2	-2.2	0	-6.2	-2.2	0
																-6.1	-2.2	6.04291	-6.1	-2.2	6.24894	-6.1	-2.2	6.24906	-6.1	-2.2	6.23681	-6.1	-2.2	6.2132					-6.1	-2.2	0	-6.1	-2.2	0	-6.1	-2.2	0	-6.1	-2.2	0	-6.1	-2.2	0
																-6	-2.2	6.10283	-6	-2.2	6.31445	-6	-2.2	6.31539	-6	-2.2	6.30308	-6	-2.2	6.27918					-6	-2.2	0	-6	-2.2	0	-6	-2.2	0	-6	-2.2	0	-6	-2.2	0
																-5.9	-2.2	6.16134	-5.9	-2.2	6.37843	-5.9	-2.2	6.38022	-5.9	-2.2	6.36786	-5.9	-2.2	6.34367					-5.9	-2.2	0	-5.9	-2.2	0	-5.9	-2.2	0	-5.9	-2.2	0	-5.9	-2.2	0
																-5.8	-2.2	6.21844	-5.8	-2.2	6.44088	-5.8	-2.2	6.44355	-5.8	-2.2	6.43115	-5.8	-2.2	6.40667					-5.8	-2.2	0	-5.8	-2.2	0	-5.8	-2.2	0	-5.8	-2.2	0	-5.8	-2.2	0
																-5.7	-2.2	6.27413	-5.7	-2.2	6.50181	-5.7	-2.2	6.50538	-5.7	-2.2	6.49295	-5.7	-2.2	6.46817					-5.7	-2.2	0	-5.7	-2.2	0	-5.7	-2.2	0	-5.7	-2.2	0	-5.7	-2.2	0
																-5.6	-2.2	6.32818	-5.6	-2.2	6.56092	-5.6	-2.2	6.56542	-5.6	-2.2	6.55297	-5.6	-2.2	6.5279					-5.6	-2.2	0	-5.6	-2.2	0	-5.6	-2.2	0	-5.6	-2.2	0	-5.6	-2.2	0
																-5.5	-2.2	6.38053	-5.5	-2.2	6.61814	-5.5	-2.2	6.62358	-5.5	-2.2	6.61109	-5.5	-2.2	6.58572					-5.5	-2.2	0	-5.5	-2.2	0	-5.5	-2.2	0	-5.5	-2.2	0	-5.5	-2.2	0
																-5.4	-2.2	6.43121	-5.4	-2.2	6.67347	-5.4	-2.2	6.67985	-5.4	-2.2	6.66734	-5.4	-2.2	6.64165					-5.4	-2.2	0	-5.4	-2.2	0	-5.4	-2.2	0	-5.4	-2.2	0	-5.4	-2.2	0
[truncated: 10,296 more rows]
[truncated: 27 more columns]
